# Supplementary material for: Twists and Turns in the Salicylate Catabolism of Aspergillus terreus, Revealing New Roles of the 3-Hydroxyanthranilate Pathway
Source: mSystems. 2021 Jan 26;6(1):e00230-20. doi: 10.1128/mSystems.00230-20 (PMC7842363; doi:10.1128/mSystems.00230-20)
Supplement: TABLE S4 [file mSystems.00230-20-st004.xlsx]

## Sheet: Table S4
Table S4. Aspergillus nidulans RNA-seq data of differentially expressed genes. Emphasis is given to expression levels of genes of the catechol branch of the 3-oxoadipate pathway (and of other relevant pathways) in response to salicylate.
Gene name	Product description	log2 Fold Change	padj	RPKMmean Salicylate	length (bp)	RPKM
						Acetate1	Acetate2	Acetate3	Salicylate1	Salicylate2	Salicylate3
	Catechol branch of the 3-oxoadipate pathway
AN7418	salicylate 3-monooxygenase (phenol 2-monooxygenase) (IPR012941)	6.68904	5.41819e-30	434.582	2292	2.15225	2.45142	2.06747	341.816	138.442	823.488
AN6723	2,3-dihydroxybenzoate carboxy-lyase (IPR006680)	1.53918	0.000245841	642.638	1372	156.342	139.475	132.835	453.371	583.888	890.655
AN4532	catechol 1,2-dioxygenase (IPR007535)	3.92611	1.25607e-12	762.053	1373	41.3774	24.257	23.3921	730.416	280.758	1274.99
AN4061	muconolactone isomerase (IPR032710)	3.3633	7.05728e-13	81.5217	850	4.93295	4.78999	4.68997	83.0521	45.1451	116.368
AN4531	3-oxoadipate enol-lactone hydrolase (IPR029058)	1.72821	2.16469e-07	125.429	2182	21.4394	23.8841	25.1296	148.176	87.3974	140.712
AN10495	succinyl-CoA:3-oxoadipate CoA-transferase (IPR014388)	3.05974	3.38242e-08	85.1171	1712	6.3871	4.94667	7.33712	81.8531	32.333	141.165
	Salicylate 1-monooxygenase responsive cluster
AN2114	salicylate 1-monooxygenase (decarboxylating) (IPR002938)	3.48184	2.43733e-09	30.8199	2324	1.91035	1.22635	1.87717	22.4763	14.6851	55.2983
AN2115	domain of unknown function (DUF3425) protein (IPR021833)	1.0338	0.000275611	28.6986	2268	9.4251	7.71932	8.9875	27.5802	31.9671	26.5484
AN2116	NAD‑dependent epimerase/dehydratase (IPR001509)	6.07347	2.19009e-43	547.857	1329	4.82531	4.71791	3.45237	379.775	982.9	280.898
AN2118	amydohydrolase (IPR006680)	2.7763	1.85548e-15	35.4244	1039	3.08606	3.37005	2.75094	33.3858	46.787	26.1004
	Hydroxyquinol pathway
AN0764	hydroxyquinol 1,2-dioxygenase (IPR007535)	1.4608	0.000159027	17.0307	1171	3.79134	3.96371	3.78973	15.1234	17.9131	18.0556
AN9363	hydroxyquinol 1,2-dioxygenase like (IPR007535)	1.51845	1.16976e-05	14.651	1350	3.28864	3.19688	2.61865	20.1586	12.7634	11.0312
AN5178	maleylacetate reductase (IPR001670)	1.06996	0.0174766	16.8507	1249	6.05594	3.97696	3.73372	24.9107	18.0607	7.58081
	Nicotinate-inducible gene cluster
AN9161	FAD/NAD(P)-binding domain superfamily (IPR036188)	2.10663	4.20456e-09	24.9264	1631	3.83103	3.64462	2.49031	35.6622	25.3648	13.7523
AN11172	short-chain dehydrogenase/reductase SDR (IPR002347)	1.53252	0.000238611	28.8156	906	6.53371	5.8421	4.56612	44.2047	28.8489	13.3933
AN9177	NADH:flavin oxidoreductase (IPR001155)	1.03897	0.00533259	16.1258	1515	4.66704	5.10616	3.92218	22.3064	17.6368	8.43418
AN11189	MFS transporter superfamily (IPR036259)	2.1361	3.72434e-06	19.6802	1914	3.22163	1.31887	2.94735	32.4266	16.0477	10.5663
AN11197	zinc finger C2H2 superfamily (IPR036236)	1.73509	1.36903e-06	17.4599	2738	4.32399	2.58743	2.30759	24.804	15.6568	11.9189
AN11188	oxoglutarate/iron-dependent dioxygenase (IPR005123)	2.1503	0.000180442	14.9182	1311	1.5051	1.11803	2.69655	27.5125	11.4922	5.74979
AN11196	MFS transporter superfamily (IPR036259)	3.32227	0.000253469	3.41721	2011	0.0817662	0.161969	0.14961	6.98849	2.89744	0.365695
AN6518	deacetylase (IPR002509)	1.07232	0.000316428	32.7619	1524	11.4908	8.54906	8.0448	37.2599	38.8887	22.1371
	Acetate metabolism
AN1059	facC, carnitine acetyltransferase	-1.58717	7.6015e-16	44.5957	3799	81.5883	82.9517	85.6703	48.0917	47.415	38.2805
AN5634	acuD, isocitrate lyase	-3.62754	3.90309e-19	24.7996	2329	128.707	230.024	277.774	19.8818	24.1247	30.3922
AN6653	acuE, malate synthase	-2.1096	4.50346e-05	55.0281	2043	110.305	182.669	218.949	36.2243	40.1732	88.6868
AN6279	acuJ, carnitine acetyltransferase	-1.47541	3.43472e-10	25.9022	2614	41.0136	46.4779	47.8807	29.1195	24.3922	24.1949
AN6933	maeB, malate dehydrogenase (oxaloacetate-decarboxylating)	-1.66072	2.86543e-14	18.3732	2125	32.4221	37.4769	38.1923	20.6818	19.0373	15.4004
AN7287	acuL, mitochondrial succinate/fumarate antiporter, putative	-1.7892	0.00146886	23.695	1417	33.1881	64.0175	79.3037	17.0269	14.7446	39.3137
	Remaining differentially expressed genes
AN10431	protein of unknown function	9.8493	2.44834e-82	380.893	1165	0.211715	0.0698969	0.258254	357.648	482.502	302.529
AN8775	Ortholog of Neosartorya fischeri NRRL 181 : NFIA_004310	9.54026	2.07414e-73	259.197	1675	0.147252	0.145844	0.179621	289.88	177.411	310.3
AN1600	Ortholog of A. nidulans FGSC A4 : AN9531, AN9354, AN4608 and A. fumigatus Af293 : Afu4g03520, Afu5g14130, Afu7g06920	8.76391	4.08446e-69	282.287	976	0.505426	0.417161	0	275.92	376.538	194.402
AN11049	NmrA-like domain containing protein	8.72031	6.62781e-32	56.2867	1561	0	0.10433	0	70.3076	71.9345	26.618
AN3339	Has domain(s) with predicted oxidoreductase activity, transferase activity, transferring acyl groups other than amino-acyl groups, zinc ion binding activity and role in oxidation-reduction process	8.60322	6.44036e-79	294.606	1028	0.399883	0.316848	0.365839	362.244	363.564	158.01
AN7999	oxidoreductase, putative	8.28153	3.53771e-160	3707.54	1452	9.0596	5.27163	5.3356	4327.45	4589.05	2206.11
AN10038	Putative glutathione S transferase	7.95909	7.0972e-49	155.918	973	0.0844973	0.334758	0.386518	219.83	179.995	67.9292
AN6784	Dimethyl-allyl-tryptophan synthase (DMATS) type aromatic prenyltransferase	7.9138	7.27216e-70	112.005	1625	0.101189	0.300664	0.277722	148.325	120.428	67.2619
AN8619	Ortholog of A. nidulans FGSC A4 : AN8060, AN2037, A. fumigatus Af293 : Afu1g01630, Afu8g07330, A. niger CBS 513.88 : An12g10640, An09g05140, An12g07130 and A. oryzae RIB40 : AO090010000232, AO090010000368	7.52411	2.73551e-57	115.715	1126	0.365079	0.289271	0.267199	136.933	144.819	65.3935
AN10044	putative oxidoreductase	7.39584	2.34172e-52	163.126	797	0.30947	0.204341	0.84937	229.541	172.641	87.1975
AN6314	Has domain(s) with predicted oxidoreductase activity and role in metabolic process	6.78148	6.39667e-105	1505.36	1350	9.98771	6.03184	6.46304	2112.38	1603.74	799.965
AN6703	Short-chain carboxylic acid transporter involved in uptake of lactate, succinate, pyruvate and malate	6.70057	8.36873e-34	48.1912	1882	0.174742	0.216339	0.31973	47.0065	28.7932	68.7739
AN10023	Member of the monodictyphenone (mdp) secondary metabolite biosynthesis gene cluster	6.6671	1.63536e-61	98.3697	1340	0.245421	0.42538	0.841975	133.07	98.5826	63.4567
AN8060	Has domain(s) with predicted NAD binding, oxidoreductase activity, acting on the aldehyde or oxo group of donors, NAD or NADP as acceptor activity and role in cellular amino acid metabolic process, oxidation-reduction process	6.66678	4.73283e-45	139.865	1136	0.940851	0.860174	0.39727	92.2488	208.391	118.954
AN2469	Has domain(s) with predicted oxidoreductase activity and role in metabolic process	6.63585	1.88166e-74	257.321	1113	1.99446	1.09744	1.08128	334.287	301.396	136.279
AN3966	protein of unknown function	6.56899	8.86595e-13	11.7877	1156	0.071121	0	0	18.2711	12.2411	4.85079
AN5430	protein of unknown function	6.46241	9.43738e-27	30.5192	1907	0.0431127	0.085401	0.315538	38.9354	40.8121	11.8102
AN8101	Ortholog of A. fumigatus Af293 : Afu5g02655, A. oryzae RIB40 : AO090102000386, Aspergillus wentii : Aspwe1_0029985, Aspergillus versicolor : Aspve1_0057042 and Aspergillus sydowii : Aspsy1_0082028	6.30205	3.69736e-37	53.2134	1124	0.365729	0.217339	0.401511	82.3926	47.396	29.8516
AN3234	oxidoreductase, putative	6.26694	3.23853e-15	18.2678	1030	0	0.158116	0.0730257	18.4556	28.8509	7.49692
AN10289	Putative dimethyl-allyl-tryptophan synthase (DMATS)-type aromatic prenyltransferase	6.25301	1.04542e-24	23.1994	1401	0.117367	0.290613	0	33.457	22.7556	13.3854
AN8106	Predicted dioxygenase	6.23451	2.35882e-24	41.3862	1178	0.0697928	0.0691255	0.574659	48.8934	56.4585	18.8067
AN7088	Has domain(s) with predicted transmembrane transporter activity, role in transmembrane transport and integral component of membrane localization	6.09182	7.01327e-08	4.77174	1724	0	0	0	9.32991	4.34544	0.639859
AN6771	protein of unknown function	6.03815	2.34931e-14	11.3758	1893	0.0434315	0	0.158936	9.22651	6.1561	18.7446
AN7897	FAD-binding monooxygenase, putative	5.96589	1.00971e-07	4.11337	1296	0	0	0	4.26239	2.11952	5.9582
AN1623	Has domain(s) with predicted FAD binding, oxidoreductase activity and role in metabolic process	5.96294	1.30739e-31	20.7571	2102	0.312905	0.0774784	0.10735	28.2897	21.78	12.2015
AN7933	Putative LaeA-like methyltransferase	5.95101	8.41811e-47	108.326	1057	1.01117	0.693348	1.28089	111.978	86.5468	126.453
AN12406	protein of unknown function	5.9037	2.52248e-07	14.2617	500	0	0	0	27.2954	13.6512	1.83853
AN6315	Ortholog of A. nidulans FGSC A4 : AN9346, A. niger CBS 513.88 : An13g01700, An08g05310, A. oryzae RIB40 : AO090020000178 and Aspergillus sydowii : Aspsy1_0072048, Aspsy1_0132512, Aspsy1_1153861	5.86847	1.30996e-64	248.989	1985	2.81646	1.96908	2.15987	322.448	311.613	112.905
AN7893	Has domain(s) with predicted oxidoreductase activity, acting on paired donors, with incorporation or reduction of molecular oxygen, 2-oxoglutarate as one donor, and incorporation of one atom each of oxygen into both donors activity	5.77029	6.29871e-10	8.10476	1265	0	0.128743	0	7.19245	3.7507	13.3711
AN10040	Ortholog of A. fumigatus Af293 : Afu5g09180, A. niger CBS 513.88 : An07g03930, A. oryzae RIB40 : AO090020000514, Aspergillus wentii : Aspwe1_0035291 and Aspergillus terreus NIH2624 : ATET_06551	5.76928	3.28093e-16	46.866	1045	0.550729	0.23377	0.215932	81.9358	51.5367	7.1254
AN3968	protein of unknown function	5.74875	6.09555e-11	25.5909	590	0.139349	0	0.254971	47.3648	24.2664	5.14165
AN11680	Putative beta-1,4-mannosidase with a predicted role in polysaccharide degradation	5.66994	2.20774e-14	8.2323	17	0.0314041	0.0311038	0.114922	14.8943	7.34464	2.45793
AN6454	Has domain(s) with predicted transmembrane transporter activity, role in transmembrane transport and integral component of membrane localization	5.62267	3.82943e-13	7.47977	3399	0	0.047914	0.110645	14.6029	6.02438	1.81203
AN1312	Has domain(s) with predicted oxidoreductase activity, transferase activity, transferring acyl groups other than amino-acyl groups, zinc ion binding activity and role in oxidation-reduction process	5.6205	5.48433e-13	13.719	1180	0.348372	0	0	13.3558	9.8053	17.9958
AN8377	Myb-like transcription factor, putative	5.62027	8.72256e-17	10.9942	1675	0.0490841	0.0486148	0.179621	17.9932	8.34877	6.64066
AN8555	protein of unknown function	5.61203	4.87578e-08	6.50452	1263	0	0.0644733	0	12.5424	5.73382	1.23733
AN10464	protein of unknown function	5.60687	4.1093e-15	20.5437	952	0	0.342142	0.158018	29.6956	24.3073	7.62835
AN10022	Protein with homology to the DUF 1772 superfamily	5.59531	7.94738e-45	87.221	1591	0.723459	1.33072	0.803696	124.943	95.6388	41.0809
AN5062	protein of unknown function	5.59427	1.95699e-06	3.65672	1661	0	0	0	7.77637	2.80638	0.387408
AN10776	Putative cytochrome P450	5.57932	1.24421e-09	5.04904	1945	0.0422704	0	0.0386717	9.0216	4.70762	1.41789
AN3781	Has domain(s) with predicted inorganic phosphate transmembrane transporter activity, role in phosphate ion transport and membrane localization	5.56115	1.42328e-15	6.56039	2248	0	0.10867	0.0669185	9.39564	4.88771	5.39782
AN2831	Has domain(s) with predicted role in transmembrane transport and integral component of membrane localization	5.55516	1.67449e-06	2.93575	1642	0	0	0	6.03582	1.87567	0.895751
AN9443	Has domain(s) with predicted catalytic activity and role in carbohydrate metabolic process	5.55013	3.95836e-15	20.2956	1511	0	0.269457	0.248896	28.4407	27.2139	5.23208
AN3382	Putative salicylate 1-monooxygenase	5.54349	1.33739e-09	9.03913	1524	0	0.0534317	0.0987092	17.5372	8.19284	1.38734
AN9277	Has domain(s) with predicted proline dehydrogenase activity and role in glutamate biosynthetic process, oxidation-reduction process, proline catabolic process	5.46841	4.07044e-07	4.86658	1819	0.0451984	0	0	10.9417	3.20327	0.454831
AN6766	Has domain(s) with predicted catalytic activity and role in metabolic process	5.46779	6.95159e-13	6.74096	1798	0.0457263	0.0452891	0.0836668	10.9339	4.074	5.21496
AN2595	protein of unknown function	5.46029	1.22937e-12	21.8163	997	0.0824633	0	0.452657	41.3922	16.8649	7.19184
AN3967	protein of unknown function	5.43158	1.21053e-09	5.82439	1360	0	0.0598749	0.0553062	8.12362	6.9162	2.43335
AN0549	Putative chitinase	5.40949	4.56886e-09	3.29684	3787	0	0.0215025	0.0397235	6.4354	2.94536	0.509759
AN7120	Putative alpha-1,4-glucosidase	5.40442	5.05048e-17	10.0689	2003	0.123139	0.121962	0.0751038	17.1963	5.94269	7.06774
AN9056	protein of unknown function	5.39872	7.69331e-24	6.80766	3643	0.112841	0.0447048	0.0825874	9.67788	6.3292	4.4159
AN11037	Predicted transmembrane transporter	5.39852	2.03973e-10	7.04894	1496	0.109914	0.0544317	0	11.0777	7.73413	2.33503
AN2471	Ortholog of A. niger CBS 513.88 : An02g07790, Neosartorya fischeri NRRL 181 : NFIA_065240, Aspergillus clavatus NRRL 1 : ACLA_039940, ACLA_078340 and Aspergillus niger ATCC 1015 : 144091-mRNA	5.38844	3.21942e-19	52.9327	844	0.487061	0.771847	0.445595	83.2575	62.0349	13.5058
AN2573	Has domain(s) with predicted iron ion binding, oxidoreductase activity and role in fatty acid biosynthetic process, oxidation-reduction process	5.35472	1.21393e-07	5.85249	982	0.0837229	0	0	10.6716	3.98396	2.90196
AN9210	Putative cytochrome P450	5.33338	5.1262e-10	6.05963	1648	0.0498883	0	0.0912821	9.71088	6.51569	1.95232
AN7895	putative oxidoreductase	5.30572	2.96317e-12	18.9905	1280	0.128462	0.190851	0.352577	14.0259	6.89325	36.0524
AN12402	Prenyltransferase	5.30348	1.81077e-147	366.358	1911	5.59292	5.19856	5.58908	455.322	391.542	252.209
AN7359	Putative cytochrome P450	5.30297	4.41961e-19	195.971	1607	3.88824	2.28024	2.05944	172.229	64.2812	351.403
AN3985	Putative MFS transporter	5.29642	1.10769e-05	3.28065	1606	0	0	0	7.63802	1.91772	0.286197
AN5550	Has domain(s) with predicted UDP-N-acetylmuramate dehydrogenase activity, flavin adenine dinucleotide binding activity and role in oxidation-reduction process	5.27353	1.1457e-10	4.93954	1748	0	0.0465846	0.08606	7.66818	4.04768	3.10278
AN1627	protein of unknown function	5.24671	1.55962e-09	12.5153	762	0.323685	0	0	18.8698	14.0917	4.58426
AN3568	protein of unknown function	5.2235	9.33712e-25	46.7845	1173	0.700903	0.833042	0.320616	81.2362	38.036	21.0812
AN8526	Ortholog(s) have role in ergot alkaloid biosynthetic process	5.21261	1.32658e-16	11.4685	1451	0.169985	0.224479	0.0518377	15.7881	7.97399	10.6435
AN7966	Putative pectin methyl esterase	5.2125	1.45157e-06	4.43719	1476	0	0	0.0509597	8.91617	3.83487	0.560527
AN10933	Has domain(s) with predicted oxidoreductase activity and role in metabolic process	5.21096	5.88773e-13	20.3301	1579	0.0520683	0.257853	0.333448	38.7917	18.2399	3.95883
AN2032	Putative polyketide synthase	5.18663	3.41369e-10	2.97636	6751	0.036535	0.0361857	0.0111415	5.87221	2.67559	0.381268
AN8593	Ortholog of A. fumigatus Af293 : Afu3g02790, Afu4g00460, A. niger CBS 513.88 : An11g01410, A. oryzae RIB40 : AO090009000455, AO090138000169 and Neosartorya fischeri NRRL 181 : NFIA_045160	5.18644	1.04565e-11	11.3963	1752	0	0.0929564	0.257591	21.1437	9.73975	3.30558
AN0543	Has domain(s) with predicted role in cell wall macromolecule catabolic process	5.17678	7.57139e-26	21.3252	1767	0.372228	0.414753	0.127702	33.2852	16.4877	14.2026
AN10814	Has domain(s) with predicted FAD binding, oxidoreductase activity and role in metabolic process	5.17325	1.84428e-05	2.01646	2197	0	0	0	4.54804	1.25029	0.251051
AN6668	Ortholog of A. niger CBS 513.88 : An11g05480, Aspergillus wentii : Aspwe1_0172730, Aspergillus versicolor : Aspve1_0201494 and Aspergillus niger ATCC 1015 : 47987-mRNA	5.17156	6.92505e-16	185.647	1174	2.31101	2.42764	3.58784	163.164	44.3139	349.462
AN5424	Ortholog of Aspergillus flavus NRRL 3357 : AFL2T_08852, Aspergillus versicolor : Aspve1_0024394, Aspergillus sydowii : Aspsy1_0190925 and Aspergillus terreus NIH2624 : ATET_08289	5.1687	3.68789e-13	14.0483	1136	0	0.143362	0.331058	23.384	12.5299	6.23093
AN7066	Putative cytochrome P450	5.16109	1.11764e-08	5.22086	1830	0.0449267	0	0.0822038	9.72171	4.68505	1.25583
AN2722	protein of unknown function	5.13307	2.18966e-05	3.5371	1177	0	0	0	7.10903	3.11175	0.390512
AN6765	Putative long-chain fatty-acyl coenzyme A oxidase with a predicted role in beta-oxidation	5.11725	1.07582e-22	15.2341	2406	0.170856	0.135378	0.343882	25.6944	11.1055	8.90227
AN2783	Has domain(s) with predicted role in transmembrane transport and integral component of membrane localization	5.10892	2.35036e-06	3.88616	1510	0	0	0.0498122	8.17742	2.81139	0.669663
AN3783	protein of unknown function	5.10794	2.1569e-20	170.211	569	3.03433	2.00355	1.98286	256.558	217.241	36.8352
AN7236	protein of unknown function	5.1009	8.34204e-09	18.1394	638	0	0.127633	0.353682	36.6709	13.5688	4.17848
AN11584	YCII domain-containing protein	5.08912	2.16329e-07	11.104	572	0.287468	0	0	12.0718	4.3657	16.8746
AN8394	Putative transmembrane transporter	5.0743	4.53943e-06	3.51399	1791	0	0	0.0419969	7.16656	3.06744	0.307961
AN9219	Has domain(s) with predicted role in transmembrane transport and integral component of membrane localization	5.07134	4.31668e-06	2.92562	2131	0	0	0.0352963	6.55684	1.87493	0.345102
AN2634	Has domain(s) with predicted catalytic activity and role in metabolic process	5.06664	9.37577e-11	5.21387	2752	0.029875	0.118357	0.0273316	8.76713	5.50492	1.36954
AN12066	Has domain(s) with predicted catalytic activity and role in metabolic process	5.06585	7.87007e-12	14.065	2076	0.039603	0.156898	0.289851	28.1744	11.1868	2.83396
AN1311	Ortholog(s) have role in conidium formation	5.05977	8.25107e-08	8.8192	1455	0	0.111931	0.10339	18.5364	7.03672	0.884516
AN5841	Ortholog of A. nidulans FGSC A4 : AN8634, A. fumigatus Af293 : Afu8g07320, Aspergillus wentii : Aspwe1_0062778, Aspergillus sydowii : Aspsy1_0048400 and Aspergillus terreus NIH2624 : ATET_08649	5.05507	5.76075e-18	22.1307	1137	0.144619	0.572945	0.264614	20.4341	33.7496	12.2084
AN10402	Has domain(s) with predicted UDP-N-acetylmuramate dehydrogenase activity, flavin adenine dinucleotide binding, oxidoreductase activity, acting on CH-OH group of donors activity and role in oxidation-reduction process	5.04714	7.93029e-07	4.86763	1694	0	0.0961391	0	10.3104	3.58705	0.705457
AN7876	Putative branched chain amino acid aminotransferase with a predicted role in branched chain amino acid biosynthesis	5.0469	1.68459e-13	12.8728	1560	0	0.208794	0.289294	23.5377	7.95042	7.13019
AN2383	protein of unknown function	5.04505	5.6142e-75	224.804	2518	4.30997	4.3011	3.79368	210.866	233.586	229.962
AN9230	Predicted monooxygenase	5.04264	7.08324e-08	4.33103	2179	0.037731	0.0373703	0.0345188	8.4256	3.93467	0.632812
AN3383	Putative transmembrane transporter	5.03595	1.54485e-08	4.56882	1861	0.0441783	0.0875119	0	8.51212	3.71244	1.48189
AN8411	Putative cytochrome P450 monooxygenase	5.01418	8.52129e-09	7.83148	1679	0	0.096998	0.134395	15.9182	6.09793	1.47827
AN7392	protein of unknown function	5.01241	1.19745e-07	5.00212	1871	0.0878844	0	0.0402012	9.68235	4.5379	0.786116
AN1616	Ortholog of A. nidulans FGSC A4 : AN5887, AN4831, A. fumigatus Af293 : Afu2g11250, A. niger CBS 513.88 : An08g09700 and A. oryzae RIB40 : AO090026000525, AO090005000474, AO090113000193	5.00237	2.90874e-12	7.44293	1581	0.156007	0.154516	0	6.93668	10.7405	4.65156
AN9280	Has domain(s) with predicted role in transmembrane transport and membrane localization	4.99517	2.20009e-07	3.73533	1728	0	0.0471237	0.043528	6.34658	3.90184	0.957567
AN12254	protein of unknown function	4.99178	1.03374e-21	59.1135	723	0.90972	0.563139	1.35244	60.4496	90.953	25.9378
AN9254	protein of unknown function	4.99153	4.51089e-06	8.19946	669	0	0.121719	0	18.4573	4.35482	1.78631
AN3306	protein of unknown function	4.96801	2.19219e-10	8.13552	2946	0.0279076	0.0552816	0.204254	16.7656	6.01832	1.6226
AN5540	Has domain(s) with predicted role in transmembrane transport and integral component of membrane localization	4.95902	4.34223e-07	4.78713	2045	0.0402034	0.039819	0.0367807	10.09	3.86686	0.404566
AN5362	Ortholog of Aspergillus niger ATCC 1015 : 41393-mRNA	4.95013	3.7797e-06	8.99034	533	0	0.152776	0	16.1558	8.74559	2.06964
AN8466	Has domain(s) with predicted role in cell wall macromolecule catabolic process	4.93656	1.35047e-10	16.6647	1138	0	0.500887	0.132191	28.9823	16.1651	4.84674
AN3252	Putative diterpene synthase (DTS)	4.93531	1.92932e-08	3.40227	2982	0.0827122	0.0273071	0	7.02848	2.03771	1.1406
AN7614	protein of unknown function	4.92661	3.46538e-08	8.7028	1462	0	0.111395	0.154343	17.6141	7.17383	1.32042
AN8422	Ortholog of Aspergillus wentii : Aspwe1_0109092, Aspergillus clavatus NRRL 1 : ACLA_004540 and Aspergillus sydowii : Aspsy1_0049845	4.91133	7.48093e-15	17.82	977	0.168303	0.25004	0.384936	30.0998	15.0802	8.27997
AN10659	Has domain(s) with predicted DNA binding, RNA polymerase II transcription factor activity, sequence-specific DNA binding, zinc ion binding activity and role in regulation of transcription, DNA-templated, transcription, DNA-templated	4.90602	1.24731e-45	37.9236	2063	0.91661	0.631545	0.692735	37.7632	38.533	37.4746
AN9169	Has domain(s) with predicted substrate-specific transmembrane transporter activity, transmembrane transporter activity, role in transmembrane transport and integral component of membrane, membrane localization	4.90489	5.8615e-06	4.6801	1786	0	0	0.0842289	9.96121	3.82174	0.257353
AN2558	Ortholog of A. fumigatus Af293 : Afu3g15050, A. niger CBS 513.88 : An14g03430, A. oryzae RIB40 : AO090701000428, Aspergillus wentii : Aspwe1_0175480 and Aspergillus sydowii : Aspsy1_0055978	4.89559	1.82868e-07	2.83766	1928	0	0.0422354	0.0390127	4.80338	2.37456	1.33503
AN0509	Putative chitinase	4.89368	1.10457e-10	5.58004	4756	0.0172868	0.11985	0.0790753	11.3246	4.41049	1.00508
AN2542	Pectate lyase, putative	4.88341	7.27999e-05	3.8378	920	0	0	0	7.94702	3.16671	0.39968
AN12351	protein of unknown function	4.86691	7.51864e-06	7.59957	615	0.133684	0	0	14.2659	7.03812	1.49474
AN11194	Putative dimethyl-allyl-tryptophan synthase (DMATS) type aromatic prenyltransferase	4.85936	1.83291e-05	3.92928	1452	0	0	0.051802	9.06354	2.40775	0.316551
AN8393	protein of unknown function	4.83613	1.20061e-08	23.8934	434	0	0	0.866549	42.6771	18.4124	10.5906
AN8434	Ortholog of A. fumigatus Af293 : Afu7g06200, Aspergillus wentii : Aspwe1_0053695, Aspergillus versicolor : Aspve1_0033713, Aspergillus zonatus : Aspzo1_0016352 and Aspergillus sydowii : Aspsy1_0061228	4.82905	3.74411e-45	208.225	1618	4.87808	4.52947	3.85845	213.032	161.488	250.156
AN6458	Ortholog of A. fumigatus Af293 : Afu3g07420, A. niger CBS 513.88 : An02g10960, An01g01420, An12g05390, A. oryzae RIB40 : AO090020000161, AO090005000921, AO090003001427 and Aspergillus sydowii : Aspsy1_0086152	4.82432	8.11103e-05	2.32967	1219	0	0	0	3.53201	3.00453	0.452468
AN8552	Putative L-arabinitol 4-dehydrogenase with a predicted role in L-arabinose/arabitol and D-xylose/D,L-xylulose/xylitol metabolism	4.82229	1.91912e-07	6.04617	1255	0.0655107	0.0648843	0.0599334	11.8456	4.97446	1.31847
AN7295	Putative transmembrane transporter	4.81821	1.79488e-05	307.841	2022	1.87039	3.14121	3.7943	30.9356	94.4366	798.151
AN7932	Putative cytochrome P450	4.81521	1.1918e-31	133.134	1716	4.07247	1.80322	2.41078	152.673	89.9818	156.746
AN2710	Ortholog of A. nidulans FGSC A4 : AN6951, AN6833, A. fumigatus Af293 : Afu1g01520, A. oryzae RIB40 : AO090038000445, Neosartorya fischeri NRRL 181 : NFIA_023140 and Aspergillus wentii : Aspwe1_0116569	4.80276	1.31198e-05	6.01933	753	0	0	0.099889	11.112	5.96935	0.976642
AN6952	Has domain(s) with predicted O-methyltransferase activity	4.79858	1.91793e-40	32.3573	1762	0.653248	0.693217	0.68301	37.4369	27.9669	31.6682
AN9278	Has domain(s) with predicted oxidoreductase activity, oxidoreductase activity, acting on the aldehyde or oxo group of donors, NAD or NADP as acceptor activity and role in oxidation-reduction process	4.794	1.68809e-06	6.43001	1728	0	0	0.174112	13.4924	5.10611	0.691576
AN6772	protein of unknown function	4.78925	7.92856e-09	7.67091	1118	0.0735384	0.145671	0.134555	7.12088	3.72269	12.1692
AN5292	Ortholog(s) have endoplasmic reticulum localization	4.78318	0.000102274	2.11562	1376	0	0	0	4.19169	1.75432	0.400842
AN7948	Ortholog of A. niger CBS 513.88 : An15g02210, Aspergillus tubingensis : Asptu1_0130978, Aspergillus kawachii : Aspka1_0180797 and Aspergillus acidus : Aspfo1_0071750	4.7822	1.84726e-07	8.69907	1865	0	0.0873242	0.201653	18.2074	7.05191	0.837936
AN0223	Has domain(s) with predicted RNA polymerase II transcription factor activity, sequence-specific DNA binding, transcription factor activity, sequence-specific DNA binding, zinc ion binding activity	4.7762	1.26366e-10	18.5582	1454	0	0.616044	0.206923	35.1428	14.0831	6.44876
AN3965	Has domain(s) with predicted hydrolase activity, acting on carbon-nitrogen (but not peptide) bonds, in linear amidines, metal ion binding activity	4.77216	6.62374e-06	6.09814	1117	0	0	0.134676	13.7454	3.72602	0.822976
AN11034	Has domain(s) with predicted catalytic activity and role in metabolic process	4.75502	1.6017e-15	6.29253	2038	0.0806829	0.159823	0.110721	7.69312	5.63642	5.54806
AN6453	Has domain(s) with predicted oxidoreductase activity and role in oxidation-reduction process	4.75105	1.47566e-05	3.40345	1237	0	0	0.0608055	7.15824	2.08603	0.966083
AN6869	Ortholog(s) have endoplasmic reticulum localization	4.74929	7.1404e-06	2.0063	1728	0	0	0.043528	3.24381	1.44513	1.32995
AN5371	Ortholog of A. nidulans FGSC A4 : AN6727, AN0386, A. fumigatus Af293 : Afu1g01610, Afu4g01060, Afu6g03180, Afu7g05880 and A. niger CBS 513.88 : An04g08650, An07g02000	4.74496	1.73971e-07	6.77973	983	0	0.0828381	0.153034	12.8094	4.91137	2.61846
AN7902	FAD-binding monooxygenase, putative	4.7447	1.71308e-15	13.8933	1558	0.0527702	0.418125	0.289665	22.0558	8.7086	10.9155
AN8911	Has domain(s) with predicted role in transmembrane transport and integral component of membrane localization	4.7371	1.12886e-14	9.77443	1655	0.0993546	0.196809	0.272688	9.86615	7.29287	12.1643
AN3560	protein of unknown function	4.72917	2.45871e-10	8.54521	1870	0.175863	0.174181	0.0402227	16.9857	6.14279	2.50709
AN2807	protein of unknown function	4.7173	1.77417e-05	3.3588	1220	0	0	0.0616528	6.52553	2.79738	0.753496
AN1576	protein of unknown function	4.71456	2.20054e-08	8.16382	1431	0	0.227617	0.105124	13.6245	9.13247	1.73446
AN8249	Putative 2,3-oxidosqualene-lanosterol cyclase with a predicted role in sterol metabolism	4.69889	1.06956e-12	13.2538	2426	0.101668	0.134262	0.43406	24.0427	12.0433	3.67554
AN2033	Predicted monooxygenase	4.69823	0.000148312	1.95154	1380	0	0	0	3.82634	1.62859	0.39968
AN0336	Ortholog of A. fumigatus Af293 : Afu1g02310, A. niger CBS 513.88 : An01g05880, Aspergillus wentii : Aspwe1_0736723, Aspergillus sydowii : Aspsy1_1167337 and Aspergillus terreus NIH2624 : ATET_04862	4.69694	0.000139216	2.57198	976	0	0	0	5.07726	1.79101	0.847683
AN1830	Has domain(s) with predicted substrate-specific transmembrane transporter activity, transmembrane transporter activity, role in transmembrane transport and integral component of membrane, membrane localization	4.69296	2.59858e-09	10.4941	2065	0.19907	0.0788667	0.182122	21.4401	8.70687	1.33549
AN7875	protein of unknown function	4.69276	3.06563e-08	9.75561	764	0.107612	0	0.295353	17.5445	6.42816	5.29419
AN10939	Has domain(s) with predicted hydrolase activity	4.6872	1.07017e-05	7.07946	912	0.090149	0	0.0824742	14.1629	6.57152	0.503983
AN7410	protein of unknown function	4.68235	2.50556e-08	9.42895	2045	0.0402034	0.159276	0.183903	21.2525	5.82064	1.2137
AN7385	Putative phosphatidylserine decarboxylase with a predicted role in phospholipid metabolism	4.68047	6.65671e-23	80.0955	1220	1.07824	2.13586	2.2195	79.4383	50.7623	110.086
AN5418	Ortholog of A. niger CBS 513.88 : An15g02840, A. oryzae RIB40 : AO090701000665, Aspergillus versicolor : Aspve1_0656877, Aspergillus clavatus NRRL 1 : ACLA_010790 and Aspergillus zonatus : Aspzo1_0062128	4.67862	3.94936e-10	14.5447	807	0.305635	0.201809	0.18641	26.5754	12.2744	4.78428
AN2655	Has domain(s) with predicted iron ion binding, oxidoreductase activity, oxidoreductase activity, acting on paired donors, with incorporation or reduction of molecular oxygen and 2-oxoglutarate as one donor, more	4.67769	3.59386e-06	4.5089	1210	0.135894	0	0	8.19076	4.19636	1.13958
AN12037	protein of unknown function	4.66923	2.13125e-07	10.8097	1120	0	0.0727052	0.335788	20.9618	9.6617	1.8057
AN2197	Has domain(s) with predicted N,N-dimethylaniline monooxygenase activity, NADP binding, flavin adenine dinucleotide binding activity and role in oxidation-reduction process	4.66575	7.35983e-06	4.13162	1442	0	0.11294	0	7.77434	3.98302	0.637493
AN8105	Putative nonribosomal peptide synthase (NRPS)-like enzyme	4.65874	3.42147e-12	10.3407	3335	0.0246524	0.244167	0.270644	16.8318	11.4064	2.78398
AN0342	protein of unknown function	4.65872	2.5264e-07	7.52369	817	0	0.199339	0.0920642	11.8324	8.15072	2.58789
AN11550	protein of unknown function	4.6578	3.4967e-05	11.5416	375	0	0	0.200577	24.6958	8.21294	1.71596
AN9170	Extracellular laccase, a copper-containing enzyme that oxidizes phenolic substrates	4.65271	1.45203e-08	10.8097	2004	0.0410259	0.162535	0.262732	22.2143	8.93036	1.2844
AN7965	protein of unknown function	4.6474	2.55276e-07	9.67864	846	0.0971819	0.0962528	0.177817	18.6286	8.56007	1.84722
AN2580	Has domain(s) with predicted trichodiene synthase activity and role in sesquiterpenoid biosynthetic process	4.64395	3.50679e-06	4.88782	1541	0	0.0528422	0.0976203	9.80528	4.32131	0.536884
AN7058	protein of unknown function	4.63091	2.00504e-45	49.2185	1292	1.52723	0.882367	1.04791	55.8342	54.1828	37.6386
AN0216	Has domain(s) with predicted oxidoreductase activity and role in metabolic process	4.62976	8.70588e-09	11.6755	1295	0.0634872	0.0628802	0.406575	20.1365	12.4055	2.4845
AN8315	Has domain(s) with predicted metallopeptidase activity	4.61809	0.000201035	1.5801	1518	0	0	0	2.62225	1.75471	0.363346
AN4137	protein of unknown function	4.61768	3.07433e-05	7.10615	553	0	0.147251	0	14.1025	5.71988	1.49609
AN2198	Has domain(s) with predicted oxidoreductase activity and role in oxidation-reduction process	4.61203	3.87142e-09	10.312	1609	0.0510975	0.151827	0.280484	21.1547	7.5531	2.22817
AN7064	fumarylacetoacetate hydrolase family protein	4.6095	0.000222884	2.58696	1008	0	0	0	5.15785	2.14704	0.455984
AN9341	protein of unknown function	4.60682	2.93278e-25	7.45354	3701	0.199931	0.154015	0.142263	10.6457	6.74731	4.96766
AN11871	protein of unknown function	4.60347	2.43234e-07	16.9226	687	0.359021	0.11853	0.218971	31.2174	17.811	1.73951
AN8494	Has domain(s) with predicted 2-dehydropantoate 2-reductase activity, NADP binding, coenzyme binding, oxidoreductase activity, oxidoreductase activity, acting on the CH-OH group of donors, NAD or NADP as acceptor activity	4.60199	9.03309e-06	4.73483	1126	0	0	0.133599	9.30681	3.91801	0.979678
AN5294	Has domain(s) with predicted DNA binding, RNA polymerase II transcription factor activity, sequence-specific DNA binding, zinc ion binding activity and role in regulation of transcription, DNA-templated, transcription, DNA-templated	4.59792	3.90189e-07	2.97484	1946	0.0422487	0	0.0773036	4.96768	2.82312	1.13373
AN3400	Putative tetrahydroxynaphthalene reductase	4.59385	4.55841e-06	5.88004	834	0.0985802	0	0.0901876	11.0068	5.09017	1.54313
AN7663	Has domain(s) with predicted NAD binding, oxidoreductase activity, acting on the CH-OH group of donors, NAD or NADP as acceptor activity and role in oxidation-reduction process	4.59301	6.62324e-08	11.1306	1133	0.0725648	0.143742	0.265548	23.5176	8.00801	1.86612
AN10894	protein of unknown function	4.57167	7.26206e-07	8.62928	1144	0	0.14236	0.197246	17.0426	7.63997	1.20533
AN8465	Putative alpha-L-rhamnosidase	4.56699	4.00838e-08	4.27873	2792	0.029447	0.0583308	0.10776	8.40876	3.63725	0.790199
AN6450	Tetrahydroxynaphthalene reductase	4.56231	8.74218e-29	237.169	1130	5.60232	5.98113	4.92568	218.116	389.751	103.641
AN7408	Putative glucose oxidase-related protein	4.56043	6.18625e-07	5.84743	1666	0	0.244387	0	11.4589	4.09701	1.98641
AN11202	Putative dimethyl-allyl-tryptophan synthase (DMATS) type aromatic prenyltransferase	4.55931	1.70004e-07	9.26854	1339	0	0.121628	0.280868	18.2008	7.95715	1.64767
AN7377	Has domain(s) with predicted role in response to stress and integral component of membrane localization	4.55816	1.16708e-06	7.23165	1129	0.0728219	0.0721256	0.133244	15.2543	5.38217	1.0585
AN5397	Extracellular laccase, a copper-containing enzyme that oxidizes phenolic substrates	4.5558	1.4473e-10	10.1774	2049	0.200624	0.158965	0.183544	20.1405	8.32799	2.06375
AN0619	Has domain(s) with predicted DNA binding, RNA polymerase II transcription factor activity, sequence-specific DNA binding, zinc ion binding activity and role in regulation of transcription, DNA-templated, transcription, DNA-templated	4.55349	2.51477e-08	15.7816	2548	0.0645337	0.095875	0.590396	31.1172	14.2435	1.98428
AN1034	Putative polyketide synthase	4.55268	2.86457e-11	3.69313	8276	0.0496713	0.0885535	0.0636195	7.13614	3.29899	0.644241
AN3292	protein of unknown function	4.52988	5.78199e-05	6.90375	564	0	0.144379	0	14.9797	4.42762	1.30392
AN5093	protein of unknown function	4.52243	8.54083e-05	3.08984	1346	0	0	0.0558815	6.33715	2.6592	0.273184
AN7769	protein of unknown function	4.52077	4.08398e-06	10.8227	784	0	0.103865	0.287818	23.0031	8.17528	1.28978
AN1618	protein of unknown function	4.51767	8.36407e-06	9.03619	530	0.155124	0.153641	0	16.8603	8.16687	2.08135
AN3228	Predicted prenyltransferase	4.51728	0.000103471	4.52336	1008	0.0815634	0	0	9.99334	3.30315	0.273591
AN3782	Has domain(s) with predicted FAD binding, oleate hydratase activity and role in fatty acid metabolic process	4.51186	4.20851e-07	7.456	1694	0	0.192278	0.133205	16.113	5.06118	1.19385
AN3612	Putative polyketide synthase	4.50959	2.20192e-08	2.21153	7896	0.0104123	0.0412512	0.0571554	4.74289	1.5075	0.384191
AN3495	Putative nonribosomal peptide synthetase	4.50874	2.67718e-08	5.97665	4499	0	0.144796	0.150466	12.3326	4.51442	1.08293
AN6028	Has domain(s) with predicted coenzyme binding, oxidoreductase activity, acting on the CH-OH group of donors, NAD or NADP as acceptor, phosphogluconate dehydrogenase (decarboxylating) activity	4.50732	5.5648e-05	2.70367	1302	0	0	0.0577699	5.36583	2.10975	0.635436
AN8623	Has domain(s) with predicted role in transmembrane transport and integral component of membrane localization	4.50685	1.98608e-11	6.59518	1951	0	0.125212	0.269869	9.70171	6.31441	3.76941
AN4144	Ortholog of A. nidulans FGSC A4 : AN3529, AN8311, AN9211, AN4846 and A. fumigatus Af293 : Afu1g17260, Afu4g07950, Afu4g09380, Afu6g00560, Afu6g12140, Afu8g01900	4.50637	4.24989e-06	7.46525	846	0	0.0962528	0.177817	14.4996	6.59223	1.30392
AN2322	Ortholog of Neosartorya fischeri NRRL 181 : NFIA_005120	4.50308	2.58551e-26	28.2286	1305	0.567006	0.686382	0.749283	41.583	27.7464	15.3563
AN12397	protein of unknown function	4.49446	0.000390014	8.23605	332	0	0	0	20.0644	3.25937	1.38443
AN5023	protein of unknown function	4.49426	1.68862e-05	5.14096	957	0	0	0.157192	10.3561	3.91407	1.15268
AN4107	Has domain(s) with predicted role in transmembrane transport and integral component of membrane localization	4.49093	4.13947e-09	6.11993	2438	0.0674454	0.133601	0.123407	12.1954	4.88237	1.28199
AN2035	Putative polyketide synthase	4.4875	7.70572e-09	3.1061	7784	0.0528108	0.0313835	0.0773036	6.4392	2.513	0.3661
AN1593	Putative 3-hydroxy-3-methylglutaryl-coenzyme A (HMG-CoA) reductase isozyme with a predicted role in sterol metabolism	4.48551	0.000132454	3.35588	1360	0.0604529	0	0	6.74977	3.18268	0.135186
AN3700	Has domain(s) with predicted oxidoreductase activity, zinc ion binding activity and role in oxidation-reduction process	4.48415	4.26904e-06	5.36098	1163	0	0.140034	0.0646745	10.8967	4.07965	1.1066
AN3219	protein of unknown function	4.48402	9.15491e-06	9.33577	1178	0	0.138251	0.191553	20.8263	6.71284	0.468216
AN2371	protein of unknown function	4.47631	6.08146e-20	42.2765	1168	0.633513	1.11548	1.54554	36.5841	34.2079	56.0374
AN8543	protein of unknown function	4.47627	3.82862e-05	7.97842	726	0.113245	0.112162	0	17.0081	6.42066	0.506482
AN8620	Has domain(s) with predicted catalytic activity and role in metabolic process	4.47478	1.22706e-05	4.26932	2057	0	0	0.146264	9.59669	2.63031	0.580965
AN11030	Putative NADP-coupled glycerol dehydrogenase	4.46944	1.68464e-37	62.7818	1046	2.04361	1.32343	1.51008	87.1386	49.1796	52.0272
AN9345	Ortholog(s) have NADPH dehydrogenase activity, hormone binding, steroid binding activity, role in ergot alkaloid biosynthetic process, steroid metabolic process and cell surface, fungal-type vacuole, hyphal cell wall localization	4.46778	1.47078e-05	7.36782	1252	0	0.13008	0.120154	16.3511	5.38529	0.367119
AN8184	Putative cytochrome P450	4.46256	3.23663e-08	6.17632	1739	0.0472777	0.187303	0.0865054	12.5194	4.21222	1.7973
AN6026	Has domain(s) with predicted proline dehydrogenase activity and role in glutamate biosynthetic process, oxidation-reduction process, proline catabolic process	4.45812	2.19886e-05	2.86275	1733	0.0474414	0	0.0434024	5.90638	2.2575	0.424358
AN8313	protein of unknown function	4.45428	6.0069e-09	7.09386	2227	0.110753	0.0731296	0.202649	13.7522	6.16726	1.36218
AN9297	Has domain(s) with predicted FAD binding, oleate hydratase activity and role in fatty acid metabolic process	4.44632	4.90607e-12	6.53328	2101	0.195659	0.0775153	0.179002	8.8544	3.52608	7.21936
AN7419	Ortholog of A. nidulans FGSC A4 : AN5283, AN2708, AN1572, A. fumigatus Af293 : Afu6g14000, Afu8g05970, A. niger CBS 513.88 : An07g02380, An08g07270 and A. oryzae RIB40 : AO090026000716, AO090005000543	4.44412	4.63379e-09	6.48464	1240	0	0.131338	0.242634	10.1545	5.37027	3.92912
AN2656	Has domain(s) with predicted role in transmembrane transport and integral component of membrane localization	4.44341	2.9079e-08	10.0412	1743	0.0943384	0.0467182	0.388381	20.1343	7.87979	2.10962
AN1035	Putative FAD/FMN-dependent oxygenase	4.44318	0.000323667	1.08344	1592	0	0	0	1.07158	1.25486	0.923884
AN2805	Has domain(s) with predicted catalytic activity	4.44252	7.71163e-08	4.46091	2708	0.0910811	0	0.138878	8.5496	3.78081	1.05233
AN7954	Ortholog(s) have intracellular localization	4.44125	3.43073e-06	8.10412	1149	0	0.0708702	0.26185	17.534	5.57826	1.20008
AN7903	Polyketide synthase	4.43924	3.17432e-15	3.81495	7882	0.0312925	0.113642	0.114514	6.85385	2.38671	2.20428
AN3537	Has domain(s) with predicted O-methyltransferase activity	4.4376	4.16043e-06	8.58623	899	0.0914526	0.0905782	0.167334	17.8015	7.03691	0.920287
AN8405	Putative monooxygenase	4.43614	1.06383e-06	3.5801	1933	0	0.126378	0.0389118	6.59808	3.14354	0.998684
AN1829	Has domain(s) with predicted RNA polymerase II transcription factor activity, sequence-specific DNA binding, zinc ion binding activity, role in regulation of transcription, DNA-templated and nucleus localization	4.43244	2.51974e-06	3.09251	2408	0.0341428	0.101449	0	6.005	2.66172	0.610807
AN9532	protein of unknown function	4.4271	9.30708e-06	10.7904	755	0	0.107854	0.298873	24.7474	6.28429	1.33933
AN7638	protein of unknown function	4.42504	1.15041e-05	6.49275	979	0.167959	0	0.0768299	13.2766	5.35656	0.845085
AN6056	protein of unknown function	4.41884	7.23936e-08	13.8354	1722	0.0477444	0.23644	0.436797	28.5883	11.2629	1.65489
AN1938	Has domain(s) with predicted oxidoreductase activity and role in metabolic process	4.41842	3.40017e-05	4.911	984	0	0	0.152879	9.16384	4.82179	0.74737
AN11223	protein of unknown function	4.41756	4.20955e-06	3.9877	2380	0	0.102643	0.0632071	9.38653	1.95857	0.617993
AN7585	Ortholog of Aspergillus carbonarius ITEM 5010 : Acar5010_049247, Acar5010_049992	4.414	1.70867e-05	2.45176	1506	0	0	0.099889	2.42738	1.32652	3.60137
AN2673	protein of unknown function	4.41319	9.07522e-06	3.41179	1761	0	0.0462407	0.0854247	6.91961	2.74155	0.574214
AN8381	protein of unknown function	4.40824	2.45658e-07	6.38404	2175	0	0.149756	0.172911	12.8484	5.20485	1.09889
AN7938	Has domain(s) with predicted substrate-specific transmembrane transporter activity, transmembrane transporter activity, transporter activity, role in transmembrane transport and integral component of membrane, membrane localization	4.40683	9.10474e-06	3.03135	1964	0.0418615	0	0.0765952	6.32848	2.20389	0.561669
AN0528	Putative transmembrane transporter	4.40523	2.2481e-08	8.14454	1586	0.0518385	0.308057	0.0948505	16.237	5.87818	2.31845
AN7402	Putative glucoamylase with a predicted role in starch metabolism	4.40337	5.60397e-08	5.64002	2079	0.0790918	0.0783356	0.144717	11.7224	4.00381	1.19385
AN11211	Protein with homology to the Saccharomyces cerevisiae uracil transporter Fur4p	4.40318	5.43606e-08	10.0485	1770	0.278698	0.138017	0.127485	19.4141	9.64071	1.09065
AN6811	Has domain(s) with predicted transmembrane transporter activity, role in transmembrane transport and integral component of membrane localization	4.39956	1.34022e-07	7.95528	1545	0.159643	0.210822	0.0486838	16.4576	5.9803	1.42798
AN1214	protein of unknown function	4.39564	6.61686e-05	3.06475	958	0.0858204	0	0	5.42705	2.51977	1.24744
AN4121	protein of unknown function	4.39561	8.15049e-06	3.80958	2012	0	0.0404721	0.112152	8.39817	2.48228	0.548269
AN5282	Protein with cellulose 1,4-beta-cellobiosidase activity, involved in degradation of glucans	4.39069	5.09557e-12	10.5757	1997	0.0823394	0.163104	0.451977	18.3463	8.96166	4.4191
AN7937	Protein responsive to Concanamycin A	4.38519	3.20232e-14	104.025	726	2.83113	2.57973	3.31533	74.1868	51.2506	186.639
AN2574	Has domain(s) with predicted UDP-N-acetylmuramate dehydrogenase activity, flavin adenine dinucleotide binding activity and role in oxidation-reduction process	4.38098	5.02286e-06	5.84013	1797	0	0.0453143	0.209283	11.3016	5.60487	0.613866
AN1582	Has domain(s) with predicted hydrolase activity and role in cellular process	4.37916	3.43604e-05	3.38364	1385	0.0593617	0	0.0543079	7.15582	2.46412	0.530983
AN3611	protein of unknown function	4.37869	7.52817e-05	4.97686	1071	0	0	0.14046	10.7708	3.73061	0.429162
AN9188	protein of unknown function	4.37631	1.46047e-06	13.3011	859	0	0.284388	0.350251	27.0472	11.1438	1.71225
AN7881	Putative cytochrome P450	4.36409	1.79119e-13	10.1856	2002	0.287468	0.162697	0.262995	18.9497	6.69407	4.91315
AN8384	protein of unknown function	4.3593	1.34364e-07	13.8034	1247	0	0.391804	0.361908	28.1428	10.6135	2.65385
AN3614	protein of unknown function	4.35503	1.10099e-10	7.28122	1089	0.150993	0.14955	0.207208	8.35487	8.25513	5.23365
AN10624	Ortholog of A. nidulans FGSC A4 : AN10787, Aspergillus brasiliensis : Aspbr1_0059853, Neosartorya fischeri NRRL 181 : NFIA_047300 and Aspergillus versicolor : Aspve1_0089701, Aspve1_0874507	4.35145	1.18985e-06	12.4176	1353	0	0.120369	0.500331	25.6978	9.72048	1.83445
AN7420	protein of unknown function	4.34929	0.000149246	5.7368	602	0	0.135266	0	12.6847	3.45678	1.06891
AN6465	protein of unknown function	4.3491	3.1327e-16	12.9574	2352	0.24469	0.45008	0.255838	23.0722	10.0156	5.78449
AN9344	Has domain(s) with predicted ATP binding, ATPase activity, ATPase activity, coupled to transmembrane movement of substances, nucleoside-triphosphatase activity, nucleotide binding activity and role in transport	4.34839	1.94817e-08	5.12557	4997	0.0658122	0.0977745	0.135471	9.94928	4.93072	0.496701
AN5367	Ortholog of A. fumigatus Af293 : Afu2g17475, A. oryzae RIB40 : AO090138000095, Neosartorya fischeri NRRL 181 : NFIA_092880 and Aspergillus wentii : Aspwe1_0032360	4.34728	0.000136141	1.57499	2009	0	0	0.0374397	2.66878	1.78163	0.274544
AN6955	Has domain(s) with predicted catalytic activity, nucleoside-triphosphatase activity, nucleotide binding activity and role in nucleoside metabolic process	4.34251	9.89639e-08	5.12027	1908	0.0430901	0.128034	0.118265	9.75005	4.40627	1.20449
AN8995	Has domain(s) with predicted role in transmembrane transport and integral component of membrane localization	4.34176	2.4138e-10	39.1818	1131	0.436159	0.791979	1.92863	26.9351	18.8411	71.7693
AN1575	protein of unknown function	4.33869	1.75758e-05	2.91277	2713	0	0.0900441	0.0277245	6.25815	2.20908	0.27107
AN7969	Putative cytochrome P450	4.32632	5.7353e-05	2.55849	1865	0	0.0873242	0	5.18344	2.09772	0.394323
AN8378	monooxygenase, putative	4.32547	0.000696051	1.59747	1341	0	0	0	3.57415	0.806943	0.411304
AN7982	protein of unknown function	4.32499	0.000578915	2.53443	711	0	0	0	4.22748	2.34147	1.03433
AN11089	Ortholog of Aspergillus carbonarius ITEM 5010 : Acar5010_505081	4.31999	1.51979e-06	4.6351	1974	0	0.123754	0.114311	8.39523	4.76496	0.745098
AN0542	Has domain(s) with predicted role in cell wall macromolecule catabolic process	4.31472	2.69165e-11	9.03037	1920	0.171283	0.254468	0.195876	16.1203	8.19386	2.77695
tR(ACG)6	unspecified product	4.31357	0.000735456	30.0855	72	0	0	0	63.1837	21.9659	5.10703
AN1323	Ortholog of A. oryzae RIB40 : AO090005000937 and Aspergillus flavus NRRL 3357 : AFL2T_00913	4.31214	1.69515e-21	18.8651	1368	0.661093	0.595247	0.329897	25.5348	14.6642	16.3962
AN1740	protein of unknown function	4.3117	1.04641e-06	2.84295	2054	0	0.079289	0.073239	4.66693	2.87731	0.984607
AN11364	protein of unknown function	4.3111	0.000748278	4.93988	439	0	0	0	8.88232	5.30911	0.628199
AN5076	Has domain(s) with predicted role in cell wall macromolecule catabolic process	4.30278	3.35317e-08	4.73443	2151	0.0764444	0.0378567	0.174841	8.98848	3.6763	1.53852
AN7059	protein of unknown function	4.30229	8.02233e-09	13.8363	589	0.558342	0	0.383106	14.3439	19.3613	7.80361
AN0007	Ortholog of A. nidulans FGSC A4 : AN6322, AN0902 and A. fumigatus Af293 : Afu1g01340, Afu1g15680, Afu3g01640	4.30048	2.84331e-06	9.85954	935	0.175863	0	0.321782	19.2013	8.90259	1.47476
AN10428	Has domain(s) with predicted role in transmembrane transport and integral component of membrane localization	4.29726	6.08832e-14	9.84716	1745	0.376921	0.139994	0.258624	9.21763	14.7398	5.58407
AN3283	Has domain(s) with predicted catalytic activity and role in nucleoside metabolic process	4.29529	1.46321e-05	6.43624	845	0	0.192733	0.0890135	13.3631	4.53137	1.41425
AN2799	Has domain(s) with predicted oxidoreductase activity and role in metabolic process	4.29471	3.55441e-09	4.87905	3795	0.0649928	0.128743	0.118919	9.4615	4.25518	0.920476
AN3877	Ortholog of A. fumigatus Af293 : Afu8g01510, A. niger CBS 513.88 : An09g00650, A. oryzae RIB40 : AO090020000665, Aspergillus sydowii : Aspsy1_0044348 and Aspergillus terreus NIH2624 : ATET_03801	4.29386	4.15014e-16	17.4181	920	0.536191	0.531064	0.327028	21.6335	20.6289	9.99201
AN8409	Putative enoyl reductase	4.29359	0.000790688	1.84423	1160	0	0	0	4.13184	1.00461	0.396235
AN8399	Potassium-transporting ATPase, putative	4.29099	6.34062e-11	7.02387	3938	0.125265	0.144746	0.210102	13.45	6.151	1.47064
AN9507	protein of unknown function	4.28362	3.83463e-06	2.67994	3530	0.0931625	0	0.0426155	6.16751	1.27335	0.598954
AN6965	Has domain(s) with predicted role in cell wall macromolecule catabolic process	4.28135	0.00073585	2.18412	848	0	0	0	4.31088	1.37423	0.867231
AN9319	protein of unknown function	4.27894	8.25804e-06	11.5854	722	0.227745	0.112784	0.208356	25.091	8.64674	1.01858
AN3273	Putative polyketide synthase	4.27871	2.16423e-08	5.41153	5487	0.0299675	0.0742025	0.233038	11.2668	3.9291	1.03872
AN8435	protein of unknown function	4.27017	1.09977e-31	205.37	3144	5.30847	7.79592	6.26804	205.933	152.235	257.944
AN4157	protein of unknown function	4.26891	3.05086e-06	4.78722	2187	0	0.0744672	0.171963	10.5863	2.89263	0.882696
AN5370	Has domain(s) with predicted role in transmembrane transport and integral component of membrane localization	4.26827	5.47612e-07	3.60524	2281	0	0.142797	0.0659504	6.87356	2.77343	1.16873
AN9337	protein of unknown function	4.26485	3.60879e-07	8.5641	1253	0	0.259952	0.240116	16.9215	6.6432	2.12759
AN2202	protein of unknown function	4.26383	0.00086175	3.28729	610	0	0	0	6.92505	2.18332	0.753496
AN3507	Ortholog of A. fumigatus Af293 : Afu4g09850, A. oryzae RIB40 : AO090103000215, Neosartorya fischeri NRRL 181 : NFIA_106200 and Aspergillus versicolor : Aspve1_0085394	4.2602	0.000876529	3.66549	547	0	0	0	7.12859	3.19566	0.672223
AN5314	Has domain(s) with predicted catalytic activity, pyridoxal phosphate binding activity and role in metabolic process	4.25438	5.36708e-24	15.6139	2008	0.573218	0.324422	0.524417	16.5871	14.0943	16.1604
AN2803	protein of unknown function	4.25388	1.93709e-05	6.12496	557	0	0.292387	0	8.75076	5.82824	3.79589
AN9535	Ortholog of A. niger CBS 513.88 : An17g01040, A. oryzae RIB40 : AO090701000195, Aspergillus wentii : Aspwe1_0167435, Aspergillus versicolor : Aspve1_0125451 and Aspergillus niger ATCC 1015 : 45134-mRNA	4.25216	8.88456e-07	6.55125	1467	0.0560436	0.111015	0.205089	12.1827	6.46849	1.00261
AN11611	protein of unknown function	4.24395	1.32126e-05	13.7183	474	0	0.171793	0.476053	27.7643	11.0634	2.32725
AN2806	Ortholog of A. niger CBS 513.88 : An16g04370, An14g05270, An11g10010, An14g07230, An15g00800, A. oryzae RIB40 : AO090103000150, AO090113000067 and Aspergillus wentii : Aspwe1_0117492	4.24262	0.00091874	1.38546	1390	0	0	0	2.45462	1.43722	0.264537
AN3964	Has domain(s) with predicted hydrolase activity	4.24213	0.00100781	2.37882	944	0	0	0	4.56093	2.38078	0.194759
AN8317	Putative D-lactate dehydrogenase (cytochrome) with a predicted role in energy metabolism	4.23874	7.01596e-05	2.30492	2644	0	0.030798	0.0568959	4.82378	1.9519	0.139072
AN6421	Ortholog(s) have cyanamide hydratase activity and role in cyanamide metabolic process	4.23865	2.25205e-08	10.9245	985	0.166936	0.33068	0.229086	17.4843	12.676	2.61314
AN10821	Has domain(s) with predicted oxidoreductase activity and role in metabolic process	4.23859	7.35931e-05	3.39026	1264	0	0.128845	0	6.94107	2.50245	0.727266
AN0710	Has domain(s) with predicted oxidoreductase activity, zinc ion binding activity and role in oxidation-reduction process	4.23639	0.000738288	2.23387	681	0	0	0	2.62437	2.32239	1.75484
AN8981	Protein with homology to GPR1/FUN34/YaaH family members	4.23275	1.76713e-10	10.0725	1294	0.190609	0.314644	0.348762	8.53796	6.69002	14.9896
AN7849	protein of unknown function	4.23221	0.000176513	6.76137	747	0	0.109009	0.100691	14.355	5.683	0.246122
AN7409	protein of unknown function	4.23016	0.000202876	5.73169	500	0	0.16286	0	11.8605	3.49605	1.83853
AN0517	Putative chitinase	4.22819	9.76743e-08	5.50506	6070	0.0135446	0.134151	0.198264	11.2954	4.40194	0.817797
AN8581	Putative laccase related protein	4.22494	4.55926e-05	3.10712	1805	0	0.0451135	0.0833423	6.93095	1.98299	0.40743
AN6460	Ortholog of A. nidulans FGSC A4 : AN12398, A. oryzae RIB40 : AO090023000067, AO090010000683, Aspergillus wentii : Aspwe1_0075588 and Aspergillus versicolor : Aspve1_0086685	4.22162	3.68198e-06	11.1877	1272	0.193905	0	0.413927	24.1409	8.04908	1.37312
AN8141	Putative cytochrome P450	4.22132	8.15284e-06	7.01473	1771	0	0.275877	0.0849423	14.7243	5.59315	0.726691
AN7097	Has domain(s) with predicted transmembrane transporter activity, role in transmembrane transport and integral component of membrane localization	4.22082	9.33765e-07	8.48185	2419	0.0339876	0.403951	0.062188	16.4219	7.84562	1.17806
AN12394	protein of unknown function	4.2161	1.31738e-06	20.2842	334	0.492311	0.243802	0.450398	40.6181	14.4547	5.77981
AN8332	protein of unknown function	4.21565	7.91457e-06	7.16276	1053	0	0.154663	0.214292	14.5037	5.84967	1.13489
AN0523	Putative polyketide synthase	4.21441	1.60206e-07	3.15296	7969	0.010317	0.102183	0.0849477	6.4834	2.54867	0.426814
AN3326	Putative enodomannanase	4.21036	0.00110635	1.9632	1101	0	0	0	4.64839	0.90724	0.333974
AN12267	Has domain(s) with predicted UDP-N-acetylmuramate dehydrogenase activity, flavin adenine dinucleotide binding, oxidoreductase activity and role in oxidation-reduction process	4.20683	2.61374e-05	3.4514	1470	0.167788	0	0	6.46574	2.88789	1.00056
AN2402	oxidoreductase, putative	4.20505	0.00022444	3.04333	888	0	0	0.0847032	5.85486	2.34345	0.931687
AN1321	Ortholog of Aspergillus versicolor : Aspve1_0068355	4.20278	3.29019e-13	15.8038	1218	0.0675007	0.735409	0.494032	23.4104	13.7365	10.2644
AN10883	protein of unknown function	4.19839	0.00119611	2.05963	1114	0	0	0	4.59415	1.4197	0.165039
AN3259	Ortholog of A. oryzae RIB40 : AO090011000035, Aspergillus flavus NRRL 3357 : AFL2T_04841, Aspergillus versicolor : Aspve1_0040331 and Aspergillus sydowii : Aspsy1_0029969	4.19286	1.91082e-06	9.31559	1566	0	0.207994	0.336217	18.1562	8.5578	1.23273
AN7947	protein of unknown function	4.19226	4.69397e-05	4.74427	1444	0	0	0.208356	10.4077	2.99754	0.827593
AN11574	protein of unknown function	4.19078	5.10065e-05	14.2558	504	0	0.323134	0.298478	30.6248	11.2307	0.911969
AN0149	Putative zinc-dependent hydrolase	4.18902	1.62734e-34	104.357	1362	3.25966	2.57084	3.70007	146.607	116.18	50.2828
AN4849	protein of unknown function	4.18723	1.26853e-05	4.6311	967	0.0850216	0	0.155567	8.65287	3.52928	1.71114
AN11934	Has domain(s) with predicted ATP binding, ATPase activity, ATPase activity, coupled to transmembrane movement of substances, nucleoside-triphosphatase activity, nucleotide binding activity and role in transmembrane transport	4.18604	1.28746e-33	26.3945	5484	0.749598	0.816674	1.04239	29.9229	19.6411	29.6196
AN5417	Has domain(s) with predicted UDP-N-acetylmuramate dehydrogenase activity, flavin adenine dinucleotide binding, oxidoreductase activity and role in oxidation-reduction process	4.18061	1.09195e-06	4.79248	2097	0	0.0776632	0.215212	8.87129	4.36639	1.13977
AN1648	Has domain(s) with predicted GTP binding, GTPase activity	4.18059	8.30568e-05	4.33987	1729	0	0.0470965	0.130509	9.72579	3.08115	0.21267
AN8632	protein of unknown function	4.17889	2.87316e-06	2.84902	3279	0	0.0496675	0.114694	6.09457	1.7516	0.700873
AN5551	Has domain(s) with predicted substrate-specific transmembrane transporter activity, transmembrane transporter activity, role in transmembrane transport and integral component of membrane, membrane localization	4.17306	1.83448e-09	5.57681	1957	0.33609	0.0416095	0.0768691	7.67946	3.743	5.30797
AN10085	protein of unknown function	4.1704	0.000219973	1.96998	1279	0	0.0636668	0	2.98522	2.27785	0.646863
AN4135	Putative delta-9-stearic acid desaturase	4.16388	2.77302e-14	7.38707	2608	0.063049	0.281008	0.288407	9.3758	8.8729	3.91251
AN6776	hydrolase, putative	4.16279	6.7587e-12	11.118	898	0.183109	0.453396	0.33504	11.7602	10.8452	10.7486
AN1548	Ortholog of A. fumigatus Af293 : Afu8g05590, A. niger CBS 513.88 : An15g05250, An16g07090, An07g05440, A. oryzae RIB40 : AO090003000727, AO090005000587 and Aspergillus wentii : Aspwe1_0045167	4.16242	7.69331e-24	101.196	860	3.1548	3.50338	2.71129	98.9003	156.8	47.8873
AN8447	Has domain(s) with predicted DNA binding, RNA polymerase II transcription factor activity, sequence-specific DNA binding, zinc ion binding activity and role in regulation of transcription, DNA-templated, transcription, DNA-templated	4.1517	3.1169e-05	5.46249	2193	0	0	0.274387	11.6316	3.83364	0.922199
AN3395	protein of unknown function	4.15159	3.83182e-16	13.9911	1497	0.274602	0.326372	0.653182	20.8381	9.89752	11.2375
AN1835	Ortholog of A. fumigatus Af293 : Afu6g11880, A. oryzae RIB40 : AO090701000551, Neosartorya fischeri NRRL 181 : NFIA_057460, Aspergillus wentii : Aspwe1_0120396 and Aspergillus versicolor : Aspve1_0122785	4.14717	3.19345e-05	3.10411	1551	0.106017	0.0525015	0	5.49955	3.22009	0.592692
AN0522	protein of unknown function	4.14602	0.00133361	4.48877	422	0	0	0	10.0101	2.36699	1.08918
AN0147	Flavin-containing monooxygenase	4.1449	3.59869e-33	29.8897	1962	0.71237	0.913077	1.22677	40.3697	30.8859	18.4134
AN9198	Has domain(s) with predicted oxidoreductase activity, oxidoreductase activity, acting on the aldehyde or oxo group of donors, NAD or NADP as acceptor activity and role in oxidation-reduction process	4.14051	1.10143e-06	8.58285	1586	0.155516	0.102686	0.284551	16.9541	7.92505	0.869418
AN8382	protein of unknown function	4.13925	7.35983e-06	7.16866	972	0.169169	0.167551	0.0773832	13.9572	6.50842	1.04032
AN3982	Putative calcineurin-like phosphoesterase	4.13879	2.15232e-26	31.8009	1654	1.04385	0.935409	1.13689	27.1606	45.3438	22.8983
AN4108	Has domain(s) with predicted oxidoreductase activity and role in oxidation-reduction process	4.13842	1.48639e-05	5.4407	1357	0.242346	0.0600072	0	11.1348	4.17116	1.01614
AN2590	Has domain(s) with predicted catalytic activity, heme binding, oxidoreductase activity	4.13626	2.46618e-08	9.72393	1693	0.291374	0.0961959	0.310995	18.8096	8.40751	1.95473
AN3950	Putative rhamnogalacturonan lyase	4.13586	1.32369e-07	10.0529	1827	0.090001	0.222851	0.370524	20.8537	7.74531	1.55978
AN4141	protein of unknown function	4.132	0.000211299	6.88018	644	0.255329	0	0	15.3895	4.39462	0.856458
AN9276	Putative beta-1,4-endomannanase	4.13107	4.40741e-05	5.21709	1472	0	0	0.255491	10.9823	3.7322	0.936751
AN11198	Has domain(s) with predicted heme binding, oxidoreductase activity and role in oxidation-reduction process	4.12562	5.09568e-07	6.75318	1405	0.0585167	0.231829	0.160605	13.0672	5.68752	1.50485
AN5459	Ortholog of Aspergillus versicolor : Aspve1_0119660, Aspergillus sydowii : Aspsy1_0055464 and Aspergillus terreus NIH2624 : ATET_09903	4.12287	0.00114582	2.51991	552	0	0	0	2.64901	2.41273	2.498
AN4130	protein of unknown function	4.11984	6.51568e-05	11.3479	449	0	0.362716	0.16752	24.0633	8.34246	1.63789
AN2711	Predicted LINE transposon-related ORF	4.11901	5.79071e-05	2.98673	2216	0	0.146985	0	5.49884	3.00503	0.456314
AN0530	monooxygenase, putative	4.11849	0.00157298	1.52058	1419	0	0	0	3.43493	0.997229	0.129565
AN5065	Predicted gypsy transposon-related ORF	4.11667	0.00143887	3.61617	494	0	0	0	7.07117	3.03301	0.744344
AN6022	Has domain(s) with predicted oxidoreductase activity, oxidoreductase activity, acting on the aldehyde or oxo group of donors, NAD or NADP as acceptor activity and role in oxidation-reduction process	4.11599	3.71352e-06	2.65666	1905	0.043158	0.0854906	0.0394837	4.3923	2.7091	0.868597
AN9226	Putative nonribosomal peptide synthase (NRPS)	4.11345	1.12622e-08	5.33526	8336	0.138079	0.0390738	0.216554	11.285	3.7945	0.926322
AN3536	Has domain(s) with predicted FAD binding, oxidoreductase activity and role in metabolic process	4.11276	8.27287e-05	2.37227	2193	0	0.0742634	0.0342984	4.81564	2.04967	0.251509
AN9279	Putative delta-1-pyrroline-5-carboxylate dehydrogenase with a predicted role in glutamate and glutamine metabolism	4.11136	2.63721e-05	8.21415	914	0	0.356367	0.0822937	17.2427	6.19286	1.20691
AN7416	protein of unknown function	4.11129	1.09965e-09	26.1538	605	0.135894	0.942163	1.24325	31.1517	14.0337	33.2759
AN12395	protein of unknown function	4.1103	2.29556e-05	9.78031	595	0	0.273714	0.252828	19.3875	8.25398	1.69948
AN11906	protein of unknown function	4.10925	0.00124919	6.71579	224	0	0	0	10.8798	5.57406	3.69347
AN8586	protein of unknown function	4.10625	3.71264e-05	7.64328	796	0	0.204598	0.188986	15.1042	6.90175	0.923884
AN9317	Has domain(s) with predicted asparagine synthase (glutamine-hydrolyzing) activity and role in asparagine biosynthetic process	4.10213	3.15227e-06	4.76321	3034	0	0.0536782	0.247912	9.45167	3.8684	0.969561
AN3390	Putative pectinesterase	4.09423	8.96024e-07	14.7005	1257	0	0.388687	0.598381	30.6332	10.3966	3.07153
AN4116	protein of unknown function	4.09212	1.45069e-06	3.72345	1574	0.104467	0.0517343	0.0955736	6.81269	3.01438	1.34327
AN8319	protein of unknown function	4.09195	0.00020093	3.1379	1293	0	0.125955	0	6.53408	2.38194	0.497668
AN8299	Has domain(s) with predicted oxidoreductase activity and role in metabolic process	4.08964	6.00063e-06	10.2241	753	0	0.432562	0.199778	20.7136	7.51696	2.44161
AN1890	Has domain(s) with predicted oxidoreductase activity and role in oxidation-reduction process	4.08779	2.41399e-05	7.13139	1182	0	0.137783	0.25454	14.9826	5.63379	0.77772
AN5542	Has domain(s) with predicted iron ion binding, oxidoreductase activity, oxidoreductase activity, acting on paired donors, with incorporation or reduction of molecular oxygen and 2-oxoglutarate as one donor, more	4.08663	2.79371e-06	8.793	1392	0	0.350991	0.216139	17.6245	7.2356	1.5189
AN8113	Putative oxidoreductase with a predicted role in carbohydrate metabolism	4.0856	2.68563e-05	12.6937	867	0.094828	0	0.607284	26.1417	10.5609	1.37837
AN2384	Has domain(s) with predicted nucleic acid binding, zinc ion binding activity	4.08507	6.59716e-22	22.6246	2236	0.330923	1.01969	0.87461	24.4871	28.6275	14.7592
AN8395	Putative peroxidase	4.08421	0.000202876	4.0361	992	0	0.164173	0	8.27102	3.1886	0.648675
AN8507	Ortholog(s) have role in secondary metabolite biosynthetic process	4.08412	6.83697e-06	9.63024	1602	0	0.406641	0.187806	18.661	9.19685	1.03288
AN8410	Putative FAD-dependent monooxygenase	4.08077	1.54326e-06	7.0154	1836	0	0.221759	0.245805	13.9818	5.7125	1.35186
AN9346	Ortholog of A. nidulans FGSC A4 : AN6315, A. niger CBS 513.88 : An13g01700, An08g05310, A. oryzae RIB40 : AO090020000178 and Aspergillus sydowii : Aspsy1_0072048, Aspsy1_0132512, Aspsy1_1153861	4.07789	2.21073e-08	9.35804	1691	0.291718	0.240774	0.177922	18.8318	7.28528	1.95704
AN8996	Has domain(s) with predicted role in transmembrane transport and integral component of membrane localization	4.07539	1.53701e-07	9.71226	1772	0.0927945	0.183815	0.424472	19.3922	8.03268	1.71195
AN12294	Has domain(s) with predicted monooxygenase activity, oxidoreductase activity, acting on paired donors, with incorporation or reduction of molecular oxygen activity and role in oxidation-reduction process	4.07468	6.38233e-07	12.1381	1388	0	0.410669	0.433524	24.7571	8.87566	2.78164
AN6452	Ortholog(s) have oligopeptide transmembrane transporter activity and role in transmembrane transport	4.07168	3.54819e-05	4.14084	2348	0	0.0346805	0.192206	8.09594	3.93508	0.39151
AN6971	protein of unknown function	4.07128	0.000564193	1.39431	2006	0	0	0.0374957	3.23973	0.622427	0.32078
AN3327	protein of unknown function	4.07081	1.20593e-05	11.9736	1430	0	0.455552	0.262995	24.7117	10.2448	0.964264
AN8464	Has domain(s) with predicted substrate-specific transmembrane transporter activity, transmembrane transporter activity, role in transmembrane transport and integral component of membrane, membrane localization	4.06721	1.33747e-05	4.83302	1681	0.0978178	0.145324	0.0447451	10.7284	3.16913	0.601541
AN12115	protein of unknown function	4.06715	1.05534e-05	3.63754	1746	0.0470881	0.0466379	0.129238	6.28115	4.05231	0.579147
AN7929	Has domain(s) with predicted catalytic activity, lyase activity and role in metabolic process	4.06102	1.92476e-05	7.74344	1034	0	0.236257	0.21823	14.6131	7.72821	0.889037
AN5477	protein of unknown function	4.06044	8.43032e-07	7.77719	1453	0.113167	0.168128	0.258832	15.5987	6.53082	1.20207
AN2729	Has domain(s) with predicted role in transmembrane transport and integral component of membrane localization	4.05818	4.84722e-06	3.75898	1903	0.0432033	0.0427902	0.158101	6.6594	3.89296	0.724591
AN3533	Ortholog of Aspergillus niger ATCC 1015 : 133851-mRNA	4.05637	7.7975e-05	2.7153	1717	0	0.0474256	0.0876138	5.72486	1.93918	0.481851
AN9261	protein of unknown function	4.05549	6.19487e-08	5.64665	2562	0.064181	0.158918	0.205509	10.3368	5.4908	1.1123
AN11925	protein of unknown function	4.05323	0.00183721	3.74684	476	0	0	0	7.33856	3.32258	0.579369
AN10931	Has domain(s) with predicted choline dehydrogenase activity, flavin adenine dinucleotide binding, oxidoreductase activity, acting on CH-OH group of donors activity and role in alcohol metabolic process, oxidation-reduction process	4.04686	0.000545267	1.32605	2008	0.0409442	0	0	2.79148	0.911984	0.274681
AN11029	Has domain(s) with predicted substrate-specific transmembrane transporter activity, transmembrane transporter activity, transporter activity, role in transmembrane transport and integral component of membrane, membrane localization	4.04466	1.00718e-05	3.58192	1778	0.0924813	0.0915971	0.042304	7.26465	2.80897	0.672128
AN8509	Putative Zn(II)2Cys6 transcription factor	4.04314	2.9242e-07	14.9842	1562	0.10527	0.312791	0.674155	30.9446	11.8304	2.17752
AN5273	Bifunctional enzyme with 3-methylglutaconyl-CoA hydratase and 3 hydroxy-3-methylglutaryl-CoA lyase activity	4.03957	5.11754e-08	4.82988	1867	0.0880727	0.130846	0.161149	9.18095	3.38842	1.92026
AN11577	protein of unknown function	4.03872	0.00198204	7.61022	245	0	0	0	13.9262	8.15405	0.75042
AN9352	Ortholog of A. nidulans FGSC A4 : AN4485, AN11792, A. fumigatus Af293 : Afu3g00140, Afu4g03310, Afu8g01440 and A. niger CBS 513.88 : An12g02490, An13g02300, An09g03710, An12g06070, An12g02990, An14g01970	4.0385	3.20049e-07	13.7282	2026	0.0405804	0.200962	0.779637	26.3035	11.7505	3.13076
AN2543	Putative rhamnogalacturonan lyase	4.03159	4.13424e-05	4.99921	2248	0	0.217339	0.0669185	10.3713	4.25824	0.368033
AN1642	Putative vanillyl alcohol oxidase-related protein	4.03131	1.92137e-06	6.83344	1805	0.091098	0.090227	0.291698	13.7269	5.85672	0.916718
AN3403	Metalloprotease (zincin) superfamily protein, putative	4.0299	2.42232e-06	7.2416	932	0.176429	0.0873711	0.242113	13.1617	6.78775	1.7754
AN8647	High-affinity nitrite transporter	4.02883	7.18669e-13	14.3603	1106	0.371681	0.294502	0.748084	18.8033	9.48295	14.7947
AN7380	Has domain(s) with predicted role in transmembrane transport and integral component of membrane localization	4.0256	8.24539e-08	5.45986	1848	0.177956	0.0881275	0.162806	10.0226	4.86463	1.49231
AN11078	Putative unsaturated glucuronyl hydrolase	4.01965	1.65217e-05	4.64423	1877	0.131405	0	0.160291	9.13204	4.21296	0.587703
AN8335	Ortholog of A. oryzae RIB40 : AO090038000479, AO090009000246, Aspergillus flavus NRRL 3357 : AFL2T_10422, Aspergillus versicolor : Aspve1_0046662 and Aspergillus sydowii : Aspsy1_0136121	4.01882	1.71041e-05	8.93269	854	0	0.381404	0.176151	17.8834	7.40771	1.50699
AN11199	Predicted dihydrofolate reductase	4.01865	5.28533e-05	8.73621	934	0	0.087184	0.402658	17.5693	7.75355	0.885801
AN0614	Putative transmembrane transporter	4.01738	6.51351e-23	29.1356	1651	1.19514	0.690501	1.04784	43.6934	29.2926	14.4209
AN9367	Putative pectate lyase, involved in degradation of pectin	4.01554	1.03877e-06	11.2826	1044	0.157502	0.155996	0.504325	21.554	10.4448	1.8491
AN0615	protein of unknown function	4.00923	8.54411e-11	14.8485	884	0.186009	0.736922	0.425432	22.6065	14.9718	6.96728
AN3209	Putative high affinity copper transporter	4.0088	2.81539e-05	5.50526	695	0	0.23433	0.108225	9.11715	5.15005	2.24856
AN5366	protein of unknown function	4.00813	5.99215e-05	9.04828	784	0	0.519323	0	18.1331	6.90121	2.11056
AN7063	N,N-dimethylaniline monooxygenase, putative	4.00527	5.31994e-05	4.08051	2009	0.0818476	0	0.149759	9.21944	2.61029	0.411816
AN10612	Has domain(s) with predicted catalytic activity and role in metabolic process	4.00167	2.78009e-05	4.67948	1088	0.151132	0	0.138266	8.88521	4.05485	1.09839
AN8511	Branched chain amino acid aminotransferase, putative	3.99983	0.000886474	2.352	1246	0	0.065353	0	4.30304	2.6054	0.147555
AN8921	Has domain(s) with predicted 3-hydroxyacyl-CoA dehydrogenase activity, coenzyme binding, oxidoreductase activity, acting on the CH-OH group of donors, NAD or NADP as acceptor activity	3.99969	7.84648e-06	2.06774	2236	0.0367692	0.0728353	0.0336388	3.70577	1.67521	0.82224
AN5319	Ortholog of Aspergillus versicolor : Aspve1_0074620, Aspve1_0893571 and Aspergillus sydowii : Aspsy1_0094036, Aspsy1_0136394	3.99948	4.76452e-06	6.43994	1076	0.152818	0.227035	0.0699038	12.9857	4.79631	1.5378
AN2616	RNA-directed DNA polymerase, putative	3.99944	0.00208845	0.552466	2823	0	0	0	1.12229	0.176917	0.358197
AN3340	protein of unknown function	3.9988	2.04809e-08	5.10059	5090	0.0323049	0.175978	0.206882	10.358	3.67954	1.26421
AN2254	protein of unknown function	3.99866	1.52327e-07	6.22598	2097	0.196032	0.0776632	0.215212	12.0479	5.35875	1.27128
AN3494	protein of unknown function	3.99697	0.000472651	4.41355	949	0	0.171612	0	8.38898	4.56106	0.2906
AN2400	protein of unknown function	3.99587	5.79507e-05	6.5734	1025	0	0.0794437	0.293528	13.8696	4.95375	0.896844
AN8530	Ortholog(s) have catalytic activity and role in steroid metabolic process	3.99529	2.47519e-09	11.453	1708	0.33695	0.238378	0.39634	22.5445	9.01596	2.7987
AN12132	protein of unknown function	3.99375	4.3845e-05	3.94305	1999	0	0.0814706	0.150508	8.20896	3.20631	0.413876
AN0839	Has domain(s) with predicted oxidoreductase activity and role in carotenoid biosynthetic process, chlorophyll biosynthetic process, oxidation-reduction process, photosynthesis	3.99303	1.20883e-07	7.44796	1944	0.0422921	0.167551	0.386916	12.5782	7.92143	1.8442
AN1592	Putative GGPP-synthase	3.99274	3.2706e-05	3.73182	1367	0	0.238273	0	6.53693	3.0446	1.61392
AN6135	Putative phosphogluconate dehydrogenase	3.99232	1.54497e-12	13.0797	1271	0.776232	0.25627	0.236716	18.7911	13.3602	7.08796
AN8480	Putative glucan 1,3-beta-glucosidase with a predicted role in glucan metabolism	3.99024	3.25495e-11	13.466	4529	0.399371	0.323634	0.465017	27.6228	10.035	2.74014
AN8353	Has domain(s) with predicted oxidoreductase activity and role in metabolic process	3.9888	1.03185e-05	8.24063	981	0	0.166014	0.383366	17.7212	4.75168	2.24897
AN12442	Has domain(s) with predicted DNA binding, RNA polymerase II transcription factor activity, sequence-specific DNA binding, zinc ion binding activity and role in regulation of transcription, DNA-templated, transcription, DNA-templated	3.98793	1.38163e-06	7.69658	1901	0	0.214176	0.356101	15.1704	6.13019	1.78921
AN0541	Putative chitinase	3.98625	7.52062e-12	4.30224	5551	0.177732	0.0586776	0.162601	7.4197	3.91379	1.57323
AN12188	Has domain(s) with predicted catalytic activity, transferase activity and role in metabolic process	3.98165	6.49736e-06	5.50192	4121	0	0.197597	0.18252	11.3545	4.50433	0.646898
AN1590	Ortholog of A. niger CBS 513.88 : An07g04490, Neosartorya fischeri NRRL 181 : NFIA_047490, Aspergillus versicolor : Aspve1_0078671 and Aspergillus niger ATCC 1015 : 131149-mRNA	3.98006	1.28181e-44	98.4175	2269	5.00035	2.87104	3.24866	121.013	90.1728	84.0667
AN9236	putative transcription factor	3.97952	7.18886e-07	9.50258	1749	0.141022	0.186232	0.387049	20.4832	6.71054	1.31399
AN5398	Has domain(s) with predicted iron ion binding, oxidoreductase activity, acting on single donors with incorporation of molecular oxygen, incorporation of two atoms of oxygen activity and role in oxidation-reduction process	3.97432	3.96276e-05	4.58998	1130	0.145515	0.0720618	0.0665632	8.9863	4.05147	0.732158
AN2370	Ortholog of A. nidulans FGSC A4 : AN10160, AN0323, A. fumigatus Af293 : Afu1g02440, Afu4g02760, A. niger CBS 513.88 : An01g05750, An12g09350, An13g03290 and A. oryzae RIB40 : AO090020000719, AO090005000852	3.97424	1.62802e-05	4.07354	1171	0.07021	0.139077	0.0642327	7.63107	3.41203	1.17754
AN0845	Ortholog of A. oryzae RIB40 : AO090003000396, Aspergillus wentii : Aspwe1_0118965, Aspergillus versicolor : Aspve1_0024021 and Aspergillus niger ATCC 1015 : 182627-mRNA	3.97302	9.01345e-07	11.3207	886	0.185589	0.0919073	0.594261	19.8964	11.3679	2.69762
AN2560	Ortholog of A. fumigatus Af293 : Afu3g15020, A. niger CBS 513.88 : An09g01090, A. oryzae RIB40 : AO090701000425, Aspergillus wentii : Aspwe1_0071504 and Aspergillus sydowii : Aspsy1_0028937	3.97198	1.47192e-05	8.26162	1723	0	0.330823	0.218272	16.9262	7.00505	0.853641
AN5326	protein of unknown function	3.96964	0.000138875	4.83337	1175	0	0	0.256056	9.95575	3.68378	0.860588
AN3235	monooxygenase, putative	3.96357	1.65651e-07	8.5382	1258	0.130709	0.323648	0.239162	16.9834	6.21979	2.41143
AN2709	Putative beta-1,4-endoglucanase	3.96139	0.000788456	1.98043	1221	0	0	0.0616023	3.79235	1.7725	0.376439
AN9046	Predicted DDE1 transposon-related ORF	3.9607	5.51803e-07	11.3004	1695	0.048505	0.432371	0.399379	22.7653	9.18333	1.95242
AN2393	Short chain oxidoreductase/dehydrogenase, putative	3.95915	4.72465e-20	81.3333	1078	1.90668	3.92797	3.13983	59.3069	124.318	60.3747
AN7113	Ortholog of A. fumigatus Af293 : Afu4g03930, A. niger CBS 513.88 : An14g00960, A. oryzae RIB40 : AO090011000336, Aspergillus wentii : Aspwe1_0043297 and Aspergillus sydowii : Aspsy1_0158610	3.95906	8.26316e-06	3.30048	1688	0.0974122	0.0964808	0.0445595	5.34195	3.79705	0.762423
AN8583	Has domain(s) with predicted catalytic activity, coenzyme binding activity and role in cellular metabolic process	3.95709	0.00017229	4.01819	1118	0	0.0728353	0.134555	8.21081	3.35042	0.493344
AN11964	protein of unknown function	3.95527	2.5911e-08	19.4616	962	0.256391	0.761818	0.625501	37.6625	16.6132	4.10898
AN10049	Scytalone dehydratase, putative	3.9539	1.35988e-32	293.197	691	12.0171	8.72042	10.8852	425.226	315.611	138.754
AN3780	Putative alpha-L-rhamnosidase	3.95289	3.64584e-05	2.58474	2546	0	0.0319834	0.177258	1.21248	1.6674	4.87434
AN11998	protein of unknown function	3.9528	0.000183959	12.0401	382	0	0.426334	0.196902	25.3066	9.36986	1.44387
AN7021	protein of unknown function	3.95157	0.00247035	1.03922	1534	0	0	0	2.11828	0.75968	0.239704
AN9476	Ortholog of Aspergillus acidus : Aspfo1_0097096, Aspfo1_0097585, Aspfo1_0098396, Aspfo1_0099194, Aspfo1_0099992	3.94864	0.000731923	2.0437	1126	0	0.0723178	0	4.2566	0.813172	1.06132
AN6427	Protein with endo-beta-(1,4)-mannanase activity, involved in degradation of mannans	3.94861	4.10718e-06	8.07185	1453	0.0565836	0.168128	0.362364	17.1641	5.78607	1.26533
AN0028	hydrolase, putative	3.94845	3.74066e-08	9.73859	1215	0.0676674	0.402123	0.371439	15.9129	10.2765	3.02639
AN8140	Has domain(s) with predicted FAD binding, oxidoreductase activity and role in metabolic process	3.94395	0.000163154	4.28402	1624	0	0	0.231578	9.15408	3.07534	0.622655
AN9272	Ortholog of A. nidulans FGSC A4 : AN0698, A. fumigatus Af293 : Afu1g13610, Afu4g09370, A. niger CBS 513.88 : An08g06690, An07g08670 and A. oryzae RIB40 : AO090012000513	3.94284	9.9381e-05	2.0774	1961	0	0.0830493	0.0383562	3.64548	2.16481	0.421896
AN7057	protein of unknown function	3.94253	0.000381352	2.45604	1386	0	0	0.108537	4.98202	1.92183	0.464275
AN8617	protein of unknown function	3.94249	2.84126e-06	8.80576	699	0.235239	0.116495	0.322817	15.6894	8.09767	2.63023
AN3891	protein of unknown function	3.94184	8.95068e-09	16.9254	1557	0.475236	0.313795	0.67632	34.3832	13.2049	3.1882
AN9220	Ortholog of A. fumigatus Af293 : Afu5g10320, A. oryzae RIB40 : AO090001000034, Neosartorya fischeri NRRL 181 : NFIA_076940 and Aspergillus versicolor : Aspve1_0038692	3.94168	0.000179535	1.71608	1722	0	0.0472879	0.0436797	3.01923	1.59518	0.533836
AN9197	Ortholog of A. fumigatus Af293 : Afu1g16030, Afu5g06880, Afu5g14930, A. niger CBS 513.88 : An07g06380, An12g03140, Neosartorya fischeri NRRL 181 : NFIA_036250 and Aspergillus wentii : Aspwe1_0043988	3.93989	3.77557e-30	37.862	1525	1.61736	1.12133	1.67696	41.6569	33.3503	38.579
AN2675	Has domain(s) with predicted role in transmembrane transport and integral component of membrane localization	3.9374	1.50852e-33	16.7791	2868	0.544666	0.794991	0.6032	18.4113	17.1819	14.7441
AN2557	Ortholog of Aspergillus versicolor : Aspve1_0171321	3.93618	3.56225e-25	25.3127	2139	0.653422	1.29435	0.808779	36.1936	24.7889	14.9558
AN3472	protein of unknown function	3.9361	2.20571e-05	5.33674	3990	0	0.244902	0.113107	11.7273	3.77602	0.506863
AN8094	protein of unknown function	3.93562	0.00266953	3.25893	497	0	0	0	6.37467	2.84722	0.554888
AN7884	Putative nonribosomal peptide synthase (NRPS)	3.93562	3.01271e-12	4.88095	21391	0.0768696	0.167496	0.218008	9.73725	3.47884	1.42675
AN7598	Ortholog of A. fumigatus Af293 : Afu2g15420, Neosartorya fischeri NRRL 181 : NFIA_090660, Aspergillus wentii : Aspwe1_0117646 and Aspergillus versicolor : Aspve1_0073874	3.93395	0.00280109	2.02079	893	0	0	0	4.82141	0.932131	0.308824
AN6957	protein of unknown function	3.93343	0.00107379	2.97561	919	0	0.088607	0	6.45293	2.17382	0.300086
AN10658	Has domain(s) with predicted substrate-specific transmembrane transporter activity, transmembrane transporter activity, transporter activity, role in transmembrane transport and integral component of membrane, membrane localization	3.93153	0.000859247	1.35507	1784	0	0.0456445	0	2.64109	1.16647	0.257641
AN10344	CobW domain-containing protein	3.92364	8.75353e-07	7.77991	1913	0.0859549	0.255399	0.27523	16.2642	5.87418	1.20134
AN5030	Has domain(s) with predicted NAD binding, oxidoreductase activity, acting on the CH-OH group of donors, NAD or NADP as acceptor activity and role in oxidation-reduction process	3.9232	0.000363734	2.76201	1211	0	0.0672418	0.062111	5.50072	2.40576	0.379548
AN1645	Has domain(s) with predicted role in blood coagulation, proteolysis and extracellular region localization	3.92266	0.000196784	2.39485	1213	0	0.0671309	0.0620086	4.62102	1.57832	0.985197
AN11457	protein of unknown function	3.92004	0.00306432	3.87466	528	0	0	0	8.76982	2.68005	0.174103
AN7956	Putative F-box protein	3.91883	2.09962e-05	6.26506	1260	0.0652507	0.0646269	0.298478	14.1196	3.43527	1.24028
AN9209	Ortholog of A. nidulans FGSC A4 : AN9205, A. fumigatus Af293 : Afu5g00100, Afu8g01840, Afu7g06523, A. niger CBS 513.88 : An05g01030, An13g03050, An16g01380 and A. oryzae RIB40 : AO090012000290, AO090011000069	3.91727	0.000726422	2.54432	837	0.0982269	0	0	4.36754	2.38679	0.878628
AN1790	protein of unknown function	3.91596	4.34691e-06	6.50315	2207	0.0745047	0.0737923	0.340809	13.8032	4.78993	0.916349
AN11073	protein of unknown function	3.91561	5.94164e-06	14.1397	1721	0	0.6151	0.437051	30.7291	9.28643	2.40366
AN4357	Has domain(s) with predicted exonuclease activity and intracellular localization	3.91209	1.12967e-06	8.34302	1394	0	0.467316	0.215829	16.0841	5.91154	3.03344
AN12047	Ortholog of Aspergillus versicolor : Aspve1_0137144	3.90917	0.000828549	0.922814	2289	0	0	0.03286	1.80998	0.436379	0.522081
AN2030	Predicted oxidoreductase	3.90335	0.00108372	2.66138	907	0	0	0.0829288	5.28438	2.29436	0.405409
AN3503	Putative transmembrane transporter	3.9017	3.42559e-09	10.9653	2122	0.503679	0.153496	0.35446	21.6298	8.27685	2.98913
AN11681	protein of unknown function	3.89765	8.25175e-06	6.83759	2618	0.0914526	0.0905782	0.334667	12.9219	5.64805	1.94283
AN5354	Has domain(s) with predicted oxidoreductase activity, transferase activity, transferring acyl groups other than amino-acyl groups activity and role in oxidation-reduction process	3.89675	7.6551e-05	4.27682	1179	0.0697336	0.138134	0.0637968	8.88844	3.31827	0.623759
AN3473	Predicted DDE1 transposon-related ORF	3.8964	6.32919e-05	3.14752	1118	0	0.0728353	0.134555	4.94102	3.35042	1.15114
AN6788	Putative Zn(II)2Cys6 transcription factor	3.89566	4.80672e-05	2.06553	2220	0	0.0366801	0.101644	4.135	1.27484	0.786758
AN4143	Ortholog of A. nidulans FGSC A4 : AN12170, A. fumigatus Af293 : Afu1g00760, Afu5g14890, Aspergillus wentii : Aspwe1_0177868, Aspwe1_0403846 and Aspergillus niger ATCC 1015 : 41666-mRNA	3.89563	4.64877e-05	21.6557	383	0	0.850442	0.589163	46.0268	16.3001	2.64019
AN7213	Ortholog of A. nidulans FGSC A4 : AN4040, A. fumigatus Af293 : Afu5g00960 and A. niger CBS 513.88 : An18g01180, An10g00910, An11g01220, An01g11560	3.89442	0.000119562	3.05863	1721	0	0.141946	0.0437051	6.32519	2.36997	0.480731
AN0547	Has domain(s) with predicted role in transmembrane transport and integral component of membrane localization	3.89425	0.00319129	1.32867	1357	0	0	0	3.05309	0.797428	0.135485
AN9508	protein of unknown function	3.89128	0.00314414	1.89835	867	0	0	0	3.46683	2.01618	0.212056
AN0022	Putative alpha-1,4-galactosidase	3.89002	8.54083e-05	4.81256	1055	0.15586	0.154369	0	9.77914	3.78719	0.871341
AN7070	Beta-lactamase-type thioesterase	3.88656	1.36102e-08	10.5539	1290	0.446133	0.126248	0.408151	18.6402	9.74351	3.278
AN8392	alpha-glycosidase, putative	3.88592	3.9229e-19	10.7086	2486	0.396859	0.49133	0.30256	16.3714	8.83957	6.91482
AN5374	protein of unknown function	3.88524	1.29085e-05	5.41453	1187	0.138527	0.137203	0.126734	11.7714	3.15566	1.31655
AN7167	Has domain(s) with predicted role in transmembrane transport and integral component of membrane localization	3.88497	4.9804e-07	8.56795	1631	0.30245	0.0998527	0.322817	17.1338	6.99189	1.57814
AN8922	protein of unknown function	3.88101	5.18434e-05	7.67263	616	0.133467	0.264383	0.122105	15.9571	5.27002	1.79078
tV(UAC)2mt	unspecified product	3.87779	0.00336853	25.0324	72	0	0	0	58.6706	13.8732	2.55351
AN4607	Ortholog of Aspergillus niger ATCC 1015 : 191935-mRNA	3.8744	0.000509543	5.45052	585	0	0	0.25715	9.85943	5.54928	0.942836
AN3248	Has domain(s) with predicted role in oxidation-reduction process	3.87347	4.66603e-08	5.81513	1442	0.171046	0.16941	0.208645	10.5911	3.34804	3.50621
AN10888	monooxygenase, putative	3.87309	0.000135145	2.74163	1840	0	0.0442553	0.122636	5.73951	2.03574	0.44964
AN1889	Has domain(s) with predicted transmembrane transporter activity, role in transmembrane transport and integral component of membrane localization	3.86623	1.07827e-06	9.14894	1665	0.246895	0.293441	0.225875	18.1989	8.19894	1.04901
AN3297	Protein with endo-beta-(1,4)-mannanase activity, involved in degradation of mannans	3.86563	1.42931e-05	7.35601	1277	0.386292	0	0.176703	15.4584	4.95394	1.65568
AN8340	Has domain(s) with predicted role in transmembrane transport and integral component of membrane localization	3.86463	9.79292e-06	4.18535	1976	0.0832145	0.206047	0.038065	7.68784	4.17039	0.697822
AN5304	Has domain(s) with predicted substrate-specific transmembrane transporter activity, transmembrane transporter activity, role in transmembrane transport and integral component of membrane, membrane localization	3.86417	1.54418e-07	4.07935	1886	0.174371	0.0431759	0.159526	7.15016	3.08947	1.9984
AN7406	Ortholog of A. nidulans FGSC A4 : AN3395, A. fumigatus Af293 : Afu5g13715, A. niger CBS 513.88 : An02g14300, An14g03530 and Aspergillus versicolor : Aspve1_0038904	3.8596	3.19224e-18	40.6453	1811	1.27115	2.29316	1.37059	47.0999	25.1418	49.6941
AN5425	Has domain(s) with predicted oxidoreductase activity and role in oxidation-reduction process	3.8577	0.000182676	7.23647	1193	0	0	0.441337	15.934	4.46548	1.30993
AN11946	protein of unknown function	3.8574	0.00142349	5.74552	829	0	0.196453	0	14.013	3.11269	0.110888
AN7852	Has domain(s) with predicted O-methyltransferase activity	3.85735	0.000865574	1.11175	1772	0	0.0459536	0	1.78793	1.08042	0.466895
AN8325	protein of unknown function	3.85677	3.33725e-09	11.4314	1399	0.23507	0.232823	0.645173	21.8914	7.08039	5.3224
AN8727	Ortholog of A. nidulans FGSC A4 : AN3303, AN3346, AN3348, AN2044 and A. fumigatus Af293 : Afu4g10080, Afu7g00420, Afu8g06100, Afu4g01242	3.85414	8.74271e-33	116.224	1679	3.81944	5.38339	5.4654	101.654	126.074	120.944
AN5034	Ortholog of A. niger CBS 513.88 : An08g08680, Aspergillus wentii : Aspwe1_0042624, Aspwe1_0046716, Aspergillus versicolor : Aspve1_0127134, Aspve1_0879797 and Aspergillus niger ATCC 1015 : 38042-mRNA	3.8539	2.52752e-09	9.2531	1391	0.354634	0.175622	0.378516	16.6444	7.48016	3.63476
AN1006	Nitrate reductase [NADPH]	3.85383	5.76317e-13	6.88923	3209	0.230584	0.228379	0.281271	12.3285	3.81308	4.52614
AN7055	Has domain(s) with predicted catalytic activity, oxidoreductase activity	3.8534	0.00309421	1.01452	1313	0	0	0	1.85612	0.697359	0.490088
AN6377	Ortholog of A. niger CBS 513.88 : An02g05020, Neosartorya fischeri NRRL 181 : NFIA_089130, Aspergillus versicolor : Aspve1_0130757 and Aspergillus clavatus NRRL 1 : ACLA_073670	3.85268	2.36797e-08	8.33556	2168	0.227535	0.375599	0.17347	16.3372	6.71904	1.95047
AN1309	Has domain(s) with predicted GTP binding, GTPase activity	3.85109	3.51525e-12	12.1388	2322	0.67274	0.350688	0.259144	22.4956	7.34886	6.57183
AN2697	protein of unknown function	3.85076	0.00027058	3.80716	1815	0	0.224325	0	7.25083	3.71481	0.455834
AN12293	Has domain(s) with predicted DNA binding, nucleic acid binding, zinc ion binding activity, role in transcription, DNA-templated and nucleus localization	3.84885	8.2239e-09	9.34059	1931	0.0851537	0.421698	0.389521	17.3747	7.45748	3.18958
AN5044	Has domain(s) with predicted FAD binding, oxidoreductase activity and role in metabolic process	3.84815	2.08843e-10	5.40569	2106	0.156156	0.154663	0.250007	9.02624	3.87343	3.31738
AN0025	N,N-dimethylaniline monooxygenase, putative	3.84651	3.04018e-06	5.77701	1940	0.254276	0	0.232628	11.3479	4.4194	1.5637
AN6415	protein of unknown function	3.84611	0.000222582	2.66812	1471	0.0558912	0	0.102266	5.46729	2.03713	0.49994
AN11811	protein of unknown function	3.84437	0.000510806	4.86068	649	0	0.12547	0.115896	11.1402	2.30864	1.13315
AN12186	Has domain(s) with predicted oxidoreductase activity and role in metabolic process	3.8437	0.00178281	3.02274	938	0.0876502	0	0	7.27488	1.59734	0.196005
AN0760	Has domain(s) with predicted role in transmembrane transport and integral component of membrane localization	3.84251	2.80901e-06	3.19184	1734	0.094828	0.0939214	0.0867548	5.29394	3.16828	1.1133
AN8401	alpha-N-arabinofuranosidase, putative	3.84235	3.27405e-05	2.29837	2291	0	0.0710867	0.0984938	4.57419	1.59866	0.722251
AN8241	Endochitinase with a predicted role in chitin hydrolysis	3.83864	2.91811e-12	25.5395	3224	0.969046	0.985038	1.2365	22.2996	11.4635	42.8553
AN4156	Has domain(s) with predicted catalytic activity, pyridoxal phosphate binding activity	3.83754	0.000442178	2.36239	1810	0	0	0.124668	4.89212	1.83954	0.355517
AN9216	Has domain(s) with predicted catalytic activity and role in metabolic process	3.83599	1.06043e-06	9.16249	1703	0.0965542	0.382524	0.309169	18.9376	7.03843	1.51142
AN7067	Substrate-specific transmembrane transporter, putative	3.83269	9.28571e-06	4.40439	1818	0.13567	0.134373	0.0827464	9.24966	3.20503	0.758469
AN8139	Putative cytochrome P450	3.82782	3.53917e-05	9.88905	1772	0	0.183815	0.551814	20.2632	8.31453	1.08942
AN12202	Ortholog of A. nidulans FGSC A4 : AN6413, AN6419, AN6946, AN5312, AN5664, AN8328, AN3241, AN10369, AN1930, AN2386, AN1738, AN11159, AN8984, AN8951, AN1540, AN8971, AN9387, AN9266, AN9306, AN1317, AN10886, AN7232, AN7774	3.826	1.72088e-26	32.5678	1927	1.27996	1.09869	1.52228	36.9294	42.9803	17.7938
AN5288	protein of unknown function	3.82394	0.00140362	5.46408	407	0	0	0.184807	11.3771	3.88586	1.12932
AN1568	Putative ribulokinase with a predicted role in ribulose metabolism	3.82037	9.85883e-06	3.51049	1966	0.125457	0.124257	0.0382586	7.10713	2.5827	0.841646
AN8379	Predicted oxidoreductase	3.81555	3.01163e-05	3.96975	2925	0.14054	0.0835178	0.0771451	8.35969	3.32957	0.219995
AN11122	Has domain(s) with predicted oxidoreductase activity and role in metabolic process	3.81534	3.21264e-05	5.99488	1211	0.0678909	0.134484	0.248444	12.5443	4.60531	0.835005
AN11922	protein of unknown function	3.81456	0.000991855	2.62705	1313	0	0	0.114572	5.13527	2.53585	0.210038
AN8115	Has domain(s) with predicted catalytic activity and role in nucleoside metabolic process	3.81452	2.60977e-06	6.48886	1259	0.195908	0.388069	0	11.0337	5.95038	2.48253
AN9189	protein of unknown function	3.8132	7.74471e-05	5.68609	1381	0	0.353786	0.0544652	10.8825	5.24389	0.931912
AN8301	protein of unknown function	3.81266	2.39593e-06	5.04111	3859	0.04261	0.253215	0.136438	10.2308	4.24932	0.643176
AN3182	Ortholog of A. fumigatus Af293 : Afu3g13220, A. niger CBS 513.88 : An02g09070, A. oryzae RIB40 : AO090012000811, Neosartorya fischeri NRRL 181 : NFIA_064130 and Aspergillus wentii : Aspwe1_0170074	3.81247	8.14541e-38	128.85	1392	6.7332	4.79687	5.18734	141.638	111.643	133.267
AN11920	oxidoreductase, putative	3.81087	1.09065e-20	42.0802	1363	1.86991	1.85204	1.15887	65.2631	41.2837	19.6937
AN9183	Putative beta-glucosidase with a predicted role in polysaccharide degradation	3.80741	4.94698e-08	7.0544	2034	0.0404208	0.320275	0.332816	13.4595	4.13332	3.5704
AN1626	Ortholog of Aspergillus sydowii : Aspsy1_0053088	3.80692	8.07799e-06	3.25166	2352	0.0349557	0.173108	0.0639596	6.38975	2.58353	0.781688
AN4158	Has domain(s) with predicted carbon-sulfur lyase activity and role in metabolic process	3.8046	0.00407557	2.58623	594	0	0	0	4.78664	2.66254	0.309517
AN3504	Putative alpha-1,4-glucosidase	3.80234	0.000124158	1.76337	2602	0	0.0625902	0.0578143	3.74648	1.11967	0.42395
AN8725	protein of unknown function	3.79929	0.000166039	8.33161	551	0.149212	0	0.409527	14.596	9.06417	1.33469
AN8925	protein of unknown function	3.7956	0.00131609	2.89032	706	0.116453	0	0	5.17794	2.71176	0.781245
AN10104	protein of unknown function	3.79362	1.03632e-07	6.17746	1718	0.0957112	0.331786	0.175126	11.1593	5.23274	2.14031
AN5395	Ortholog of Aspergillus tubingensis : Asptu1_0205813, Aspergillus brasiliensis : Aspbr1_0032446, Aspergillus versicolor : Aspve1_0086456 and Aspergillus sydowii : Aspsy1_0092345	3.79263	7.75005e-14	10.4078	2666	0.277548	0.427614	0.536051	15.4184	5.49516	10.3098
AN2196	Has domain(s) with predicted role in transmembrane transport and integral component of membrane localization	3.79261	3.54358e-05	5.25495	1916	0.0858204	0.0424999	0.274799	11.2357	3.95343	0.57574
AN11916	Has domain(s) with predicted ATP binding activity	3.79073	0.000316988	2.55883	1481	0	0.054983	0.101575	4.66244	2.64162	0.372423
AN0215	Has domain(s) with predicted oxidoreductase activity and role in oxidation-reduction process	3.78969	4.68081e-05	4.92687	1658	0.148762	0	0.226829	10.2893	3.71514	0.776219
AN7417	Has domain(s) with predicted oxidoreductase activity and role in oxidation-reduction process	3.78946	0.000104544	4.9643	1147	0.0716791	0.212981	0.0655767	11.2612	2.83028	0.801451
AN9164	Has domain(s) with predicted oxidoreductase activity	3.78904	4.29402e-05	3.96399	993	0.0827955	0.0820039	0.151493	5.07215	5.61634	1.20347
AN1036	Putative polyketide synthase	3.78784	3.22151e-07	5.34806	8048	0.0612942	0.283305	0.149536	10.962	4.38537	0.696759
AN0550	Putative glucan 1,3-beta-glucosidase with a predicted role in glucan metabolism	3.78643	2.27084e-05	4.12508	4591	0.0358161	0.0177368	0.278519	8.44035	3.35423	0.580673
AN1791	protein of unknown function	3.77992	4.54201e-06	5.72154	2375	0.103852	0.171431	0.221691	11.1165	5.46751	0.580588
AN1813	Ortholog of A. niger CBS 513.88 : An06g00160, An12g10810, A. oryzae RIB40 : AO090038000504, AO090138000042, AO090103000093, Aspergillus wentii : Aspwe1_0169775 and Aspergillus sydowii : Aspsy1_0140754	3.77826	1.59632e-08	11.01	839	0.391971	0.485279	0.26895	17.5253	11.0126	4.49224
AN0009	Has domain(s) with predicted catalytic activity, hydrolase activity	3.77763	3.53885e-06	1.86223	4176	0	0.136496	0.0360232	2.89851	1.87368	0.814483
AN3239	Has domain(s) with predicted acyl-CoA dehydrogenase activity, oxidoreductase activity, oxidoreductase activity, acting on the CH-CH group of donors activity and role in oxidation-reduction process	3.77519	0.00238414	1.73049	1517	0	0	0.0495824	3.32013	1.81074	0.0605975
AN8334	Has domain(s) with predicted metal ion transmembrane transporter activity, role in metal ion transport, transmembrane transport and membrane localization	3.77503	8.96577e-14	10.5912	1989	0.330682	0.286581	0.680692	13.2739	7.40742	11.0922
AN6403	Ortholog of Aspergillus clavatus NRRL 1 : ACLA_055850 and Aspergillus aculeatus ATCC16872 : Aacu16872_061969	3.77123	3.71264e-05	3.80007	1799	0.0457009	0.0452639	0.209051	7.45079	3.28515	0.664282
AN12390	Ortholog of A. niger CBS 513.88 : An04g06330, Aspergillus wentii : Aspwe1_0168588, Aspergillus versicolor : Aspve1_0142288, Aspve1_0893748 and Aspergillus zonatus : Aspzo1_0132544	3.77098	0.00183618	1.96249	1173	0	0.0694202	0	3.87828	1.77407	0.235106
AN7089	Ortholog of A. nidulans FGSC A4 : AN3992, AN8424, A. fumigatus Af293 : Afu7g05085, A. oryzae RIB40 : AO090005000321 and Neosartorya fischeri NRRL 181 : NFIA_026200	3.76942	1.83463e-05	2.7986	2322	0.0354074	0.0350688	0.161965	5.49271	2.15089	0.752198
AN2472	Has domain(s) with predicted catalytic activity	3.76683	3.77217e-08	13.709	1210	0.203841	0.672974	0.497299	25.5793	11.9012	3.64667
AN9114	Putative formaldehyde dehydrogenase with a predicted role in xylulose metabolism	3.7633	1.88128e-06	8.02617	1517	0.270982	0.161035	0.297494	17.5646	4.93839	1.57554
AN7235	Has domain(s) with predicted oxidoreductase activity and role in carotenoid biosynthetic process, chlorophyll biosynthetic process, oxidation-reduction process, photosynthesis	3.76119	0.000134258	4.40787	1221	0	0.133382	0.184807	7.91737	4.70394	0.602303
AN11739	protein of unknown function	3.76092	6.4597e-05	3.21268	2807	0	0.0580191	0.187572	6.80103	2.31303	0.523984
AN7516	Predicted DDE1 transposon-related ORF	3.76088	0.000370543	1.9789	1914	0	0.0850886	0.039298	3.735	1.91355	0.288171
AN0515	protein of unknown function	3.75862	0.000937997	2.64037	1205	0	0.135153	0	5.19103	2.34866	0.381438
tQ(CUG)2	unspecified product	3.75683	0.0016781	23.1025	87	0	0	0.864557	42.0187	22.0058	5.28313
AN0015	Predicted transmembrane transporter	3.75131	7.45341e-10	7.21947	5134	0.32028	0.237913	0.205109	14.0352	6.04757	1.57568
AN9213	Has domain(s) with predicted hydrolase activity	3.75094	1.05122e-05	8.23432	2718	0.0302487	0.239676	0.442775	16.2592	7.56442	0.879356
AN12128	Ortholog of Aspergillus versicolor : Aspve1_0089470	3.75007	4.13059e-07	12.683	1034	0.238537	0.787523	0.21823	26.0836	7.16469	4.8008
AN3949	Putative beta-glucosidase with a predicted role in polysaccharide degradation	3.74932	1.48639e-05	9.8725	2685	0.0306204	0.636881	0.168081	21.542	6.60334	1.47219
AN9225	Putative cytochrome P450	3.74908	5.20901e-05	5.23494	1728	0	0.282742	0.130584	11.2358	3.56464	0.904369
AN1571	Protein with alpha-arabinofuranosidase activity, involved in degradation of pectin	3.74766	1.47037e-06	4.85865	1526	0.269384	0.0533616	0.14787	8.8902	3.81831	1.86744
AN5538	protein of unknown function	3.74754	0.00178025	3.03411	671	0	0	0.112096	6.2955	1.98484	0.821995
AN7154	protein of unknown function	3.74547	5.05364e-05	7.82779	885	0	0.460056	0.169981	15.2375	6.5839	1.66195
AN3227	Predicted monooxygenase	3.74506	6.9726e-05	3.4487	1771	0.185694	0.0919592	0	5.96313	3.7601	0.622878
AN4129	Has domain(s) with predicted role in transmembrane transport and integral component of membrane localization	3.74233	2.23125e-05	5.94738	2059	0	0.355934	0.146122	12.4281	4.16398	1.25009
AN4521	Forkhead domain protein with a possible role in sexual development	3.74108	4.46151e-18	43.3658	1950	2.65621	1.46156	1.77434	40.7847	32.2712	57.0416
AN7930	Ortholog of A. niger CBS 513.88 : An15g04260, Aspergillus wentii : Aspwe1_0557061, Aspergillus versicolor : Aspve1_0045440 and Aspergillus niger ATCC 1015 : 40608-mRNA	3.73105	0.000211284	5.50189	1175	0	0.069302	0.32007	11.3385	4.46304	0.704118
AN8112	Predicted ransmembrane transporter	3.73055	1.08522e-06	6.39504	1808	0.227367	0.180155	0.20801	12.491	5.52473	1.16942
AN0478	protein of unknown function	3.73016	0.000437179	12.1574	759	0	0	0.792795	24.8311	10.3089	1.33227
AN8508	protein of unknown function	3.72294	6.10589e-05	5.77806	1183	0	0.275333	0.190743	12.0172	4.15141	1.16559
AN9152	Has domain(s) with predicted catalytic activity, coenzyme binding activity and role in cellular metabolic process	3.72192	5.05456e-11	14.8805	1571	0.785002	0.310999	0.622415	20.0634	19.6044	4.97374
AN9442	Has domain(s) with predicted hydrolase activity, hydrolase activity, acting on ester bonds activity and role in lipid metabolic process	3.71841	0.000611087	2.82568	1356	0	0.180155	0	4.07379	3.9287	0.474547
AN1785	protein of unknown function	3.71555	7.56033e-07	6.24773	1115	0.0737362	0.292125	0.269835	10.8558	5.00182	2.88558
AN1033	Putative salicylate hydroxylase	3.71393	1.26695e-05	5.52421	1451	0.169985	0.224479	0.103675	10.6374	5.04828	0.886954
AN9187	Putative F-box protein	3.7082	6.19092e-06	3.40838	2243	0.146618	0.072608	0.100602	6.70027	2.74619	0.778691
AN8095	Has domain(s) with predicted role in transmembrane transport and integral component of membrane localization	3.70658	2.48081e-12	70.2964	1931	0.936691	3.54226	4.75215	53.7648	81.8598	75.2645
AN11170	protein of unknown function	3.70611	2.03085e-05	4.95694	2514	0.0327032	0.161953	0.239352	9.98488	4.33745	0.548487
AN7062	protein of unknown function	3.70547	4.67299e-05	6.16351	1775	0.0463188	0.045876	0.423755	13.3182	4.033	1.13937
AN0748	Has domain(s) with predicted sequence-specific DNA binding, transcription factor activity, sequence-specific DNA binding activity and role in regulation of transcription, DNA-templated	3.70434	0.000547522	2.06221	2373	0.0346464	0.0343151	0.0633935	4.03956	2.06958	0.077477
AN8108	Predicted fumarylacetoacetase	3.69971	8.81927e-06	9.70054	1438	0.114348	0.566271	0.209225	19.8289	7.9303	1.34246
AN11473	protein of unknown function	3.69875	0.000148363	4.26723	966	0.0851096	0.168592	0.0778638	8.66183	3.18825	0.95162
AN11171	Ortholog of A. nidulans FGSC A4 : AN7148, A. fumigatus Af293 : Afu4g03595, A. niger CBS 513.88 : An02g01320, An14g01685, An03g06340 and A. oryzae RIB40 : AO090026000213, AO090026000142, AO090023000130	3.6987	0.000222884	3.70618	837	0	0.0972877	0.179729	6.69689	2.88404	1.5376
AN2842	protein of unknown function	3.69663	4.10415e-05	13.8555	866	0.0949375	0.376119	0.69484	31.2375	8.84297	1.48611
AN10506	Ortholog of A. fumigatus Af293 : Afu5g14780, A. niger CBS 513.88 : An18g01640, A. oryzae RIB40 : AO090103000417, Aspergillus versicolor : Aspve1_0173600 and Aspergillus niger ATCC 1015 : 42671-mRNA	3.6959	1.41765e-05	4.21549	2288	0.179668	0.0711799	0.131497	8.62779	3.45618	0.562487
AN10895	Has domain(s) with predicted ATP binding, protein kinase activity, transferase activity, transferring phosphorus-containing groups activity and role in protein phosphorylation	3.69519	2.1678e-05	10.6714	1459	0.225403	0.613933	0.103107	22.049	8.95721	1.0081
AN0525	oxidoreductase, putative	3.69455	1.6594e-05	8.70015	894	0.367856	0.0910848	0.336539	15.6293	9.03155	1.43956
AN12334	protein of unknown function	3.6921	0.00589994	2.72254	602	0	0	0	5.80258	2.21234	0.152702
AN6665	protein of unknown function	3.68984	0.00550257	2.42288	556	0	0	0	5.2599	1.3474	0.661342
AN2352	Ortholog of Aspergillus glaucus : Aspgl1_0043928	3.68976	6.70771e-17	19.4541	833	0.789589	0.879794	0.902959	21.4549	20.6849	16.2223
AN8944	Has domain(s) with predicted catalytic activity and role in metabolic process	3.68825	1.09145e-05	6.54484	1326	0.186009	0.307051	0.113449	14.5809	3.38983	1.66383
AN8910	Putative polyketide synthase (PKS)	3.68761	3.3515e-08	4.53249	8125	0.111308	0.0701549	0.305494	8.62853	3.88279	1.08615
AN5859	Has domain(s) with predicted DNA binding, RNA polymerase II transcription factor activity, sequence-specific DNA binding, zinc ion binding activity and role in regulation of transcription, DNA-templated, transcription, DNA-templated	3.6858	1.54507e-07	9.60858	2202	0.149348	0.406779	0.444057	18.778	8.12736	1.92035
AN2399	protein of unknown function	3.68572	0.000744867	5.93546	620	0	0	0.363951	12.5785	3.89345	1.33442
AN8416	Protein with homology to the Saccharomyces cerevisiae uracil transporter Fur4p	3.6857	5.66214e-06	4.40365	1897	0.13002	0.171702	0.118951	9.2927	2.85216	1.0661
AN3333	Has domain(s) with predicted oxidoreductase activity	3.68264	7.45934e-06	4.17049	2372	0.034661	0.137318	0.221971	8.3565	3.2636	0.891361
AN12040	protein of unknown function	3.68249	0.00117761	3.31503	857	0	0.190035	0	4.45519	4.95356	0.536327
AN7272	Has domain(s) with predicted ATP binding, ATPase activity, ATPase activity, coupled to transmembrane movement of substances activity, role in transmembrane transport and integral component of membrane localization	3.68225	7.79252e-10	5.72996	2601	0.347703	0.187843	0.144591	7.05858	7.90469	2.22659
AN7401	Putative endo-1,4-beta-xylanase with a predicted role in xylose polymer metabolism	3.6818	0.00530193	0.77256	1493	0	0	0	1.30587	0.334518	0.677288
AN2680	Ortholog of Aspergillus versicolor : Aspve1_0191120 and Aspergillus sydowii : Aspsy1_0152406	3.67933	0.00250716	1.68695	1190	0	0	0.0632071	2.73063	2.09847	0.231747
AN8550	Ortholog of A. fumigatus Af293 : Afu2g17920, A. niger CBS 513.88 : An02g13300, Neosartorya fischeri NRRL 181 : NFIA_093360, Aspergillus wentii : Aspwe1_0050028 and Aspergillus versicolor : Aspve1_0187913	3.67504	3.91797e-06	6.50424	3089	0.239541	0.342696	0.0486995	13.7015	4.76962	1.04158
AN9234	Predicted oxidoreductase	3.6712	0.000487783	1.9829	1101	0.0746738	0	0.0683165	3.02514	1.58767	1.3359
AN6477	Has domain(s) with predicted role in transmembrane transport and integral component of membrane localization	3.66919	1.33261e-05	9.68535	2076	0.277221	0.0784488	0.543471	20.5438	7.53804	0.974173
AN8383	Polyketide synthase (PKS)	3.66756	1.48563e-07	4.59764	7733	0.127582	0.231664	0.126447	8.57219	4.65012	0.570603
AN11958	protein of unknown function	3.66731	0.00110635	4.83233	575	0	0.283234	0	9.3245	4.05339	1.1191
AN0026	Putative Zn(II)2Cys6 transcription factor	3.6649	5.32408e-13	10.0153	2175	0.680407	0.299512	0.276658	15.4629	9.29983	5.28313
AN7879	Predicted ABC transporter	3.66219	2.27805e-09	4.6813	5248	0.219326	0.139647	0.171989	9.1948	3.5529	1.29622
AN5066	protein of unknown function	3.6617	0.00267534	1.27698	1632	0.0503774	0	0	2.48885	1.1731	0.168982
AN3410	Ortholog of A. fumigatus Af293 : Afu7g01440, Aspergillus wentii : Aspwe1_0158321, Aspergillus sydowii : Aspsy1_0043513 and Aspergillus terreus NIH2624 : ATET_08692	3.66144	1.26561e-05	3.75822	2216	0.185505	0.0367463	0.13577	7.99165	2.3289	0.954111
AN2351	Putative zinc-containing alcohol dehydrogenase	3.66083	1.07461e-10	11.3034	1091	0.602866	0.298551	0.482599	18.2428	8.92667	6.74071
AN11947	Has domain(s) with predicted O-methyltransferase activity	3.65777	0.000891	1.83361	1381	0.0595336	0	0.0544652	3.58827	1.44659	0.465956
AN5369	Has domain(s) with predicted role in transmembrane transport and integral component of membrane localization	3.65681	0.00278613	1.23472	1644	0	0	0.0457521	2.37186	1.16454	0.167749
AN9256	protein of unknown function	3.6559	2.58593e-05	18.3764	570	0.144238	1.14287	0.395876	38.3378	13.7272	3.06422
AN11959	Putative acylglycerone-phosphate reductase with a predicted role in phospholipid metabolism	3.65559	0.00286359	3.19373	677	0.121442	0	0	7.43965	1.59839	0.54314
AN5033	Predicted glycosylphosphatidylinositol (GPI)-anchored protein	3.65548	4.21643e-05	6.74262	2132	0	0.114582	0.493917	13.7172	4.95844	1.55223
AN8221	Ortholog of A. niger CBS 513.88 : An04g00720, An09g02950, Aspergillus tubingensis : Asptu1_0044349, Asptu1_0127856, Aspergillus kawachii : Aspka1_0173930 and Aspergillus acidus : Aspfo1_0041457	3.65475	3.15964e-09	11.3278	1698	0.290516	0.431607	0.575862	19.9502	10.7848	3.24829
AN8360	Has domain(s) with predicted oxidoreductase activity	3.65372	3.67401e-09	8.2393	1037	0.396412	0.314098	0.362664	7.59876	7.54531	9.57383
AN9002	Predicted monooxygenase	3.65316	5.34988e-09	21.9386	1327	0.309781	0.920458	1.30368	32.1394	27.7882	5.88828
AN5325	protein of unknown function	3.65169	5.98939e-07	5.90898	1246	0.197952	0.261412	0.181099	10.236	5.27761	2.21332
AN0621	Predicted LINE transposon-related ORF	3.65168	0.00110761	1.57132	1694	0.0485336	0	0.0444017	3.16505	1.27758	0.27133
AN3354	Has domain(s) with predicted hydrolase activity, acting on carbon-nitrogen (but not peptide) bonds activity and role in carbohydrate metabolic process	3.65044	4.99059e-05	6.93675	1260	0.130501	0.0646269	0.417869	14.8933	4.82259	1.09436
AN7379	Ortholog(s) have role in negative regulation of transcription from RNA polymerase II promoter, regulation of nitrogen utilization and nucleus localization	3.64303	1.67992e-05	6.29416	2251	0.109573	0.180875	0.300732	13.2446	5.06609	0.571733
AN5270	Putative acyl-CoA dehydrogenase	3.6393	3.17277e-05	8.02556	1490	0.0551785	0.273254	0.403847	17.6648	5.36307	1.04883
AN1591	Has domain(s) with predicted ATP binding, nucleoside-triphosphatase activity, nucleotide binding activity	3.63829	7.87811e-31	120.45	3402	6.86341	5.19408	5.57159	141.626	87.9126	131.81
AN11193	Has domain(s) with predicted oxygen transporter activity	3.63771	5.16153e-05	5.04573	2275	0.0361389	0.178967	0.231435	11.498	3.07345	0.565701
AN8920	Putative cytochrome b5	3.63669	0.00315094	1.39645	1531	0.0537008	0	0	2.54692	1.52234	0.120087
AN9218	Putative sterol 14-demethylase with a predicted role in sterol metabolism	3.63517	0.00532651	8.43346	1732	0	0.235075	0	18.8081	5.43074	1.06151
AN3275	Putative cytochrome P450	3.63289	7.10233e-06	8.63305	2015	0.0816039	0.282883	0.485267	18.384	6.23778	1.27739
AN1242	Putative nonribosomal peptide synthase (NRPS)	3.63264	1.12818e-22	38.7743	19347	1.81455	1.8435	2.11105	39.5243	26.2621	50.5365
AN10623	Has domain(s) with predicted DNA binding, zinc ion binding activity, role in transcription, DNA-templated and nucleus localization	3.63241	4.98695e-05	4.54021	1464	0	0.111243	0.308264	7.65751	4.83288	1.13024
AN7219	protein of unknown function	3.63229	1.29862e-05	5.85249	1375	0.17938	0.118443	0.273514	11.4026	5.08516	1.06969
AN7866	Ortholog(s) have role in fumiquinazoline C biosynthetic process	3.63043	1.52635e-20	63.5599	1747	4.80024	2.37717	1.67913	74.3541	69.231	47.0946
AN9052	Ortholog of A. oryzae RIB40 : AO090010000115, AO090003000760, Aspergillus flavus NRRL 3357 : AFL2T_07295, AFL2T_11373 and Aspergillus versicolor : Aspve1_0143667, Aspve1_0888642	3.63036	0.000105075	7.77131	706	0.349359	0.11534	0.213078	15.3037	6.83835	1.17187
AN8601	Ortholog of A. fumigatus Af293 : Afu4g14210, A. oryzae RIB40 : AO090010000150, Neosartorya fischeri NRRL 181 : NFIA_102080, Aspergillus wentii : Aspwe1_0039446 and Aspergillus versicolor : Aspve1_0137118	3.6294	1.34109e-08	99.6706	1062	5.34171	4.52388	4.46199	73.8163	30.1762	195.019
AN3391	C2H2 and Zn(2)-Cys(6) DNA binding transcription factor, putative	3.62826	6.29805e-06	4.95475	2752	0.149375	0.207125	0.136658	10.3612	3.90184	0.601263
AN9207	Has domain(s) with predicted RNA binding, endoribonuclease activity, ribonuclease activity	3.62646	0.000252624	4.6387	1031	0	0.0789814	0.291819	9.45523	3.39093	1.06995
AN9329	protein of unknown function	3.62006	0.000122126	2.02287	3206	0.0512888	0.0761976	0.0469223	4.20624	1.66167	0.200713
AN0148	Putative C6 zinc finger transcription factor	3.61984	3.67858e-18	28.0237	1584	1.03808	1.23379	1.42455	45.7979	24.7511	13.522
AN1804	Protein with beta-glucosidase activity, involved in degradation of glucans	3.61693	6.18064e-05	4.77105	1856	0.0885947	0.307117	0.0405261	9.67306	3.94669	0.693411
AN6462	Has domain(s) with predicted hydrolase activity and role in metabolic process	3.61483	3.47683e-05	6.22374	1475	0.278698	0.0552067	0.254971	12.8326	4.96614	0.872522
AN7991	protein of unknown function	3.61205	2.57772e-07	11.421	1262	0.521178	0.451671	0.298005	22.4655	9.10223	2.69515
AN9275	Putative C-4 sterol methyl oxidase with a predicted role in sterol metabolism	3.6108	0.000255584	4.78419	779	0.10554	0	0.289665	9.28116	3.41933	1.65208
AN7060	Monophenol monooxygenase, putative	3.61027	0.0013751	1.10891	2383	0	0.0683423	0	2.11357	0.943122	0.270032
AN1567	Ortholog of A. fumigatus Af293 : Afu5g00910, Neosartorya fischeri NRRL 181 : NFIA_041260, Aspergillus wentii : Aspwe1_0149298 and Aspergillus versicolor : Aspve1_0045271, Aspve1_0151961	3.60932	0.00211376	5.81984	732	0	0	0.308264	12.3186	4.88974	0.251165
AN3323	protein of unknown function	3.60849	0.00353945	3.89376	555	0	0.14672	0	8.05043	3.29957	0.331267
AN10932	Has domain(s) with predicted hydrolase activity, hydrolase activity, acting on carbon-nitrogen (but not peptide) bonds, in linear amidines activity and role in metabolic process	3.60731	7.66845e-06	5.53415	1687	0.146205	0.241345	0.178344	10.5939	5.08218	0.926349
AN8504	Has domain(s) with predicted catalytic activity and role in metabolic process	3.60273	2.71992e-06	4.57393	2833	0.174125	0.229947	0.0796503	9.54876	3.23202	0.941005
AN10666	protein of unknown function	3.60256	0.000790629	4.43423	955	0	0	0.315043	7.82589	4.70672	0.770065
AN5038	Has domain(s) with predicted role in cell wall macromolecule catabolic process	3.60034	0.000970875	4.64136	723	0	0	0.312101	9.32587	3.45391	1.14431
AN12342	protein of unknown function	3.60017	5.78291e-05	5.30466	1628	0.151504	0.30011	0.0462017	10.3791	4.85733	0.677591
AN8729	protein of unknown function	3.59878	0.000906428	4.62767	740	0.111103	0	0.203288	10.5387	2.47468	0.869575
AN8489	Putative plasma membrane ATP-binding cassette (ABC) transporter with a predicted role in multidrug resistance	3.59618	2.31632e-21	95.6121	5234	6.84871	3.96725	3.57831	73.4758	112.406	100.954
AN4138	protein of unknown function	3.59456	4.18711e-05	3.51146	1046	0	0.155698	0.215726	3.10655	4.61556	2.81228
AN1594	Putative diterpene synthase (DTS)	3.59125	2.17849e-07	4.07181	3055	0.0807357	0.213237	0.172345	7.33918	3.73282	1.14344
AN10656	Has domain(s) with predicted ATP binding, biotin carboxylase activity, catalytic activity, ligase activity, metal ion binding activity and role in metabolic process	3.59084	6.35955e-05	4.87475	2430	0	0.268082	0.18572	10.9652	2.63762	1.02141
AN7854	protein of unknown function	3.58964	0.0037808	2.63673	769	0	0	0.0978107	4.96502	2.70609	0.239081
AN0545	protein of unknown function	3.58905	0.00263511	2.20471	754	0	0.107997	0	3.66317	2.09754	0.853429
AN11856	protein of unknown function	3.58764	0.000610076	6.85243	600	0.137027	0	0.376082	14.3517	5.13309	1.07248
AN7885	protein of unknown function	3.58654	0.00791328	2.59533	589	0	0	0	5.79273	1.8372	0.156072
AN9385	protein of unknown function	3.58567	0.00104542	3.15707	727	0	0.112008	0.103461	6.14579	2.06094	1.26446
AN8970	Ortholog of A. nidulans FGSC A4 : AN8354, AN9181, A. fumigatus Af293 : Afu1g12440, Afu1g12460, Afu6g00230 and A. niger CBS 513.88 : An12g03270, An10g01010, An01g11070, An11g04060, An16g00990	3.58388	2.85886e-05	4.85915	962	0.256391	0.0846464	0.156375	8.44451	4.41289	1.72004
tT(UGU)3mt	unspecified product	3.58329	9.22808e-05	111.915	70	7.04708	1.16328	2.14904	251.832	64.2131	19.6985
AN8451	Has domain(s) with predicted oxidoreductase activity, acting on paired donors, with incorporation or reduction of molecular oxygen activity and role in oxidation-reduction process	3.58302	0.000185932	7.28598	1378	0	0.413649	0.218335	15.6813	5.37612	0.800521
AN8423	Has domain(s) with predicted role in transmembrane transport and integral component of membrane localization	3.58288	9.22105e-11	8.70336	1918	0.557251	0.254734	0.313729	14.9512	6.50985	4.64904
AN8142	Putative UbiA-like prenyltransferase	3.58264	2.20571e-05	8.76405	1091	0.150717	0.373189	0.344713	18.764	6.18	1.34814
AN0099	protein of unknown function	3.58167	1.6054e-06	18.6523	962	0.512781	0.423232	1.09463	36.987	16.0075	2.96229
AN7868	Ortholog of A. nidulans FGSC A4 : AN1866, A. fumigatus Af293 : Afu2g04540, A. niger CBS 513.88 : An04g07800, A. oryzae RIB40 : AO090003000256 and Neosartorya fischeri NRRL 181 : NFIA_057620, NFIA_081290	3.5795	0.000655757	2.69879	1142	0.0719929	0	0.131728	5.19286	2.25956	0.643968
AN5368	Has domain(s) with predicted oxidoreductase activity and role in metabolic process	3.57899	0.002694	1.582	985	0	0	0.0763619	2.30925	1.69014	0.746611
AN5059	protein of unknown function	3.57764	3.60447e-06	11.2876	1457	0.225713	0.614776	0.361369	23.1387	9.08376	1.64042
AN3281	Putative cytochrome P450	3.57729	2.29556e-05	4.82764	2055	0.0800155	0.0792504	0.329415	8.57823	5.14423	0.760462
AN1803	protein of unknown function	3.57377	0.00173778	5.0175	524	0	0.1554	0.143543	10.6971	3.65363	0.701729
AN7053	Ortholog of Aspergillus versicolor : Aspve1_0054863	3.57248	8.06332e-05	7.59456	888	0.0925855	0.366801	0.25411	15.552	6.09296	1.13873
AN2820	protein of unknown function	3.56742	0.000161071	10.7291	893	0	0.455934	0.505374	22.4696	8.48239	1.23529
AN7200	Has domain(s) with predicted role in transmembrane transport and integral component of membrane localization	3.56697	1.10425e-06	9.2674	1711	0.240257	0.142776	0.659408	18.1844	7.20012	2.4177
AN10907	Ortholog of A. nidulans FGSC A4 : AN0759, A. fumigatus Af293 : Afu1g14190, Afu5g00975, A. niger CBS 513.88 : An01g12200 and A. oryzae RIB40 : AO090005000951	3.56289	0.00128561	3.14587	736	0.111706	0	0.102196	5.40839	3.27981	0.749401
AN9208	Ortholog of A. nidulans FGSC A4 : AN9311, A. fumigatus Af293 : Afu5g14850, A. niger CBS 513.88 : An12g05170, An03g01320, An12g07240 and A. oryzae RIB40 : AO090023000071, AO090026000100	3.56083	0.00029747	4.96323	941	0.174742	0.259606	0	9.75525	4.15754	0.976902
AN6951	Ortholog of A. nidulans FGSC A4 : AN6833, AN2710, A. fumigatus Af293 : Afu1g01520, A. oryzae RIB40 : AO090038000445, Neosartorya fischeri NRRL 181 : NFIA_023140 and Aspergillus wentii : Aspwe1_0116569	3.55941	0.00542483	3.23751	831	0	0.0979902	0	8.70039	0.901508	0.110622
AN6862	Ortholog of A. niger CBS 513.88 : An03g01640, Neosartorya fischeri NRRL 181 : NFIA_074040, Aspergillus wentii : Aspwe1_0170839 and Aspergillus versicolor : Aspve1_0035273	3.55628	6.57563e-15	174.869	587	7.98349	7.76843	8.07263	219.628	251.419	53.5585
AN5054	protein of unknown function	3.55415	0.00381681	1.8453	1040	0.0790538	0	0	4.06181	1.12053	0.353563
AN3984	protein of unknown function	3.55197	8.21605e-07	9.53308	993	0.248386	0.328015	0.530227	16.8526	8.96939	2.77723
AN10893	Has domain(s) with predicted oxidoreductase activity and role in oxidation-reduction process	3.54817	2.39639e-09	7.7	2685	0.275584	0.272949	0.420204	13.4032	7.47138	2.22541
AN6451	Predicted transmembrane transporter	3.54766	3.63807e-12	13.4655	2156	0.533869	0.453227	0.872176	13.15	21.2345	6.01189
AN11605	protein of unknown function	3.54639	0.000255426	12.0828	518	0.158718	0.314401	0.580822	27.7583	7.07052	1.41971
AN7639	Putative beta-1,4-endomannanase	3.54277	0.0044381	1.45283	1357	0	0	0.0554285	2.8735	1.34949	0.135485
AN7905	Putative phosphogluconate dehydrogenase	3.54097	7.50405e-05	5.37864	881	0.0933211	0.184858	0.256129	9.86637	4.9131	1.35646
AN8626	protein of unknown function	3.53877	6.24249e-05	4.4062	2200	0.0373709	0.259095	0.136757	9.67449	2.87554	0.668556
AN7317	Protein with homology to GPR1/FUN34/YaaH family members	3.53813	0.00803992	1.08974	1015	0	0	0	1.84082	1.06612	0.362272
AN12250	protein of unknown function	3.53311	0.000455228	3.35085	1123	0.146422	0.072511	0.0669781	7.59555	1.55657	0.900437
AN8336	Has domain(s) with predicted oxidoreductase activity, transferase activity, transferring acyl groups other than amino-acyl groups, zinc ion binding activity and role in oxidation-reduction process	3.53302	0.000359931	5.54552	984	0	0.331016	0.152879	11.2278	4.56801	0.840791
AN2563	Has domain(s) with predicted transferase activity, transferring hexosyl groups activity and role in metabolic process	3.52938	0.000714102	5.1271	570	0.288477	0	0.131959	9.54881	4.38101	1.45147
AN8458	Ortholog of Aspergillus wentii : Aspwe1_0028951, Aspergillus versicolor : Aspve1_0023291, Aspve1_0090046, Aspergillus niger ATCC 1015 : 40157-mRNA and Aspergillus zonatus : Aspzo1_0025768	3.52924	1.83788e-10	27.668	433	1.32913	0.752239	1.7371	30.7684	36.5253	15.7103
AN7119	Has domain(s) with predicted substrate-specific transmembrane transporter activity, transmembrane transporter activity, role in transmembrane transport and integral component of membrane, membrane localization	3.52918	9.56412e-10	21.3668	1640	1.80474	0.794437	0.504501	28.1355	10.4049	25.56
AN6777	Putative F-box protein	3.52536	2.85117e-06	10.0799	1663	0.197753	0.489656	0.452294	19.6374	9.10977	1.49249
AN12276	Ortholog of Aspergillus niger ATCC 1015 : 125481-mRNA	3.52302	8.0635e-05	3.09047	1155	0	0.070502	0.26049	3.72772	3.31516	2.22852
AN3496	Putative nonribosomal peptide synthetase	3.51599	8.14357e-07	4.88276	7028	0.0584917	0.173797	0.342477	9.58236	4.09801	0.967922
AN6660	Ortholog of Aspergillus versicolor : Aspve1_0080489, Aspve1_0081263 and Aspergillus sydowii : Aspsy1_0039504, Aspsy1_0051926	3.5153	0.000728296	9.9273	494	0	0.659351	0.15226	20.3913	8.08803	1.3026
AN0366	Has domain(s) with predicted integral component of membrane localization	3.51526	4.68028e-05	8.98137	864	0.285472	0.471237	0.174112	18.7106	6.74392	1.48955
AN2036	Putative Zn(II)2Cys6 transcription factor	3.51498	0.00125569	1.29359	2458	0	0.0331285	0.0612013	2.64398	1.0498	0.186994
AN12309	protein of unknown function	3.5147	0.000179236	10.8439	976	0.0842376	0.166864	0.77066	23.5552	7.84632	1.13024
AN5041	Putative aromatic-amino-acid transaminase with a predicted role in aromatic amino acid biosynthesis	3.50646	7.94054e-05	5.5358	1565	0.0525341	0.364223	0.144185	11.2641	4.52098	0.822345
AN3271	protein of unknown function	3.50101	0.00201593	1.35211	1674	0	0	0.0898643	2.32935	1.34257	0.3844
AN5845	Has domain(s) with predicted zinc ion binding activity	3.50097	1.50982e-05	9.95977	988	0.166429	0.247257	0.68517	20.7202	6.74002	2.41912
AN11818	Has domain(s) with predicted RNA polymerase II transcription factor activity, sequence-specific DNA binding, zinc ion binding activity, role in regulation of transcription, DNA-templated and nucleus localization	3.50087	1.49762e-08	5.73933	1635	0.452565	0.149413	0.184016	8.695	4.53107	3.99191
AN3394	Putative cytochrome P450	3.49919	5.25483e-12	17.4564	1861	0.662675	1.22517	0.848762	17.3735	11.1373	23.8584
AN7848	protein of unknown function	3.49915	0.00243425	1.56381	1611	0	0.0505461	0.0466893	3.17683	1.3434	0.171185
AN8614	Ortholog of A. niger CBS 513.88 : An14g07370, Aspergillus versicolor : Aspve1_0086394 and Aspergillus sydowii : Aspsy1_0060196	3.49847	0.00181575	3.6086	905	0	0	0.249336	7.1811	3.03524	0.609457
AN2195	Has domain(s) with predicted zinc ion binding activity	3.49718	2.41446e-21	9.02953	6216	0.555513	0.510901	0.350913	11.6052	6.52148	8.96194
AN12082	Has domain(s) with predicted role in transmembrane transport and integral component of membrane localization	3.49422	4.90059e-06	4.2542	1750	0.187922	0.139594	0.171923	8.0772	3.4247	1.26071
AN11191	Putative polyketide synthase (PKS)	3.49356	1.68862e-05	1.85852	7699	0.0213576	0.0951901	0.0879267	3.72469	1.60013	0.250741
AN3352	Protein with homology to the Saccharomyces cerevisiae uracil transporter Fur4p	3.49305	3.14324e-06	4.8725	2093	0.235688	0.272341	0.0718743	9.50925	3.65887	1.44939
AN3302	Arrestin-like protein	3.49285	9.49648e-06	12.026	1223	0.336124	0.33291	0.676517	25.4403	8.98412	1.65362
AN12038	protein of unknown function	3.49284	0.00518844	5.90494	320	0	0	0.235051	11.6777	5.46258	0.57454
AN8983	Has domain(s) with predicted role in transmembrane transport and integral component of membrane localization	3.49117	1.02367e-06	7.08539	2328	0.565058	0.209871	0.0969284	13.1206	6.04271	2.09283
AN2559	Has domain(s) with predicted oxidoreductase activity, transferase activity, transferring acyl groups other than amino-acyl groups activity and role in oxidation-reduction process	3.48796	0.0101981	0.933917	1436	0	0	0	1.81028	0.927457	0.0640157
AN2387	Has domain(s) with predicted UDP-N-acetylmuramate dehydrogenase activity, flavin adenine dinucleotide binding activity and role in oxidation-reduction process	3.48442	3.51719e-06	4.72048	1905	0.172632	0.0427453	0.355353	7.88908	4.63169	1.64068
AN8510	Putative cytochrome P450	3.48255	8.06487e-05	7.41436	1866	0.04406	0.392748	0.322471	16.5433	4.86231	0.837487
AN6445	Putative aryl-alcohol oxidase-related protein	3.47586	1.35902e-05	4.35476	2049	0.280874	0.0397413	0.183544	8.44476	3.45307	1.16647
AN12185	Has domain(s) with predicted protein C-terminal S-isoprenylcysteine carboxyl O-methyltransferase activity, role in C-terminal protein methylation and integral component of membrane localization	3.47536	9.62814e-06	12.5935	593	0.277288	0.686592	0.507362	23.0146	11.5103	3.25541
AN5467	Ortholog of Aspergillus terreus NIH2624 : ATET_07601	3.47507	6.7314e-05	2.6726	1616	0.101752	0.0503898	0.139634	5.07726	1.80283	1.1377
AN11742	protein of unknown function	3.47463	0.000199502	5.40624	1011	0.0813214	0.0805439	0.37199	11.2493	3.78735	1.18204
AN2540	protein of unknown function	3.47248	1.57751e-06	7.40405	1550	0.106085	0.315212	0.485267	13.8364	6.12211	2.25368
AN8829	Ortholog of A. oryzae RIB40 : AO090009000665, Aspergillus wentii : Aspwe1_0054722, Aspergillus sydowii : Aspsy1_0117087 and Aspergillus terreus NIH2624 : ATET_02810, ATET_09435	3.47233	7.16404e-14	31.0403	1376	1.73275	1.47947	1.31191	38.0204	43.6764	11.424
AN6926	Has domain(s) with predicted substrate-specific transmembrane transporter activity, transmembrane transporter activity, role in transmembrane transport and integral component of membrane, membrane localization	3.4703	4.18359e-23	18.5084	2181	1.13089	1.08274	0.758717	22.3856	15.6479	17.4917
AN7278	Putative glutamate decarboxylase with a predicted role in the 4-aminobutyrate (GABA) shunt	3.46831	1.32537e-07	13.0181	2077	0.356256	0.862521	0.434568	24.0149	12.3837	2.65556
AN3280	Has domain(s) with predicted RNA polymerase II transcription factor activity, sequence-specific DNA binding, zinc ion binding activity, role in regulation of transcription, DNA-templated and nucleus localization	3.46794	3.22958e-06	6.3287	1565	0.315205	0.208127	0.240308	12.406	5.05286	1.52721
AN5272	Putative phenylacetate-CoA ligase with a predicted role in penicillin biosynthesis	3.46547	0.000295931	2.57667	1928	0.0426431	0.168942	0.0390127	5.43541	1.77013	0.524477
AN12039	Has domain(s) with predicted integral component of membrane localization	3.46401	8.63693e-05	9.12181	893	0	0.638308	0.336916	17.8301	7.27062	2.26471
AN7972	Has domain(s) with predicted role in transmembrane transport and integral component of membrane localization	3.46364	1.15312e-15	12.1138	1652	0.547442	0.394333	0.910611	15.4408	11.9417	8.95894
AN5091	Putative LaeA-like methyltransferase	3.45606	7.45052e-06	10.7759	1644	0.500097	0.396252	0.366017	21.9891	9.16442	1.17424
AN2721	Has domain(s) with predicted oxidoreductase activity and role in metabolic process	3.45547	0.000884842	5.65583	992	0	0.410433	0.075823	12.6932	3.44033	0.83401
AN5029	Has domain(s) with predicted substrate-specific transmembrane transporter activity, transmembrane transporter activity, role in transmembrane transport and integral component of membrane, membrane localization	3.45205	0.000166356	2.7242	1667	0.0986394	0.0488481	0.135363	5.65291	1.74767	0.772028
AN11957	protein of unknown function	3.45164	0.0019417	11.721	179	0	0.454915	0.420204	19.061	13.0207	3.08133
AN10613	Putative cytochrome P450	3.44906	0.000393324	5.73543	1958	0.0839795	0.0415883	0.422564	12.2394	4.59134	0.375593
AN12253	Has domain(s) with predicted aminopeptidase activity, zinc ion binding activity and role in proteolysis	3.4476	0.0104483	1.92891	558	0	0	0	3.7852	1.34257	0.658971
AN6027	protein of unknown function	3.44523	0.000211801	7.18145	854	0	0.476755	0.264226	13.1272	7.01783	1.39935
AN8300	protein of unknown function	3.44512	1.00414e-06	3.2094	6179	0.18628	0.184499	0.0365187	6.02139	2.78856	0.818248
AN8947	Putative exo-1,3-beta-glucanase with a predicted role in glucan processing	3.44289	0.00123971	2.17436	1750	0	0.0930627	0.0859617	4.59565	1.66479	0.262647
AN8916	putative transcription factor	3.44171	0.000353116	2.49828	2250	0	0.217146	0.0334295	4.62144	2.21971	0.653699
AN2959	Has domain(s) with predicted role in transmembrane transport and integral component of membrane localization	3.44154	8.81927e-06	11.8646	2078	0.395649	0.313493	0.687735	24.4334	10.0544	1.10595
AN8521	Gene adjacent to tdi (terrequinone biosynthesis) gene cluster	3.43773	0.0013484	3.71245	1326	0.0620029	0.245641	0	7.90307	2.88764	0.346631
AN0544	protein of unknown function	3.43749	0.010534	1.3301	770	0	0	0	2.21553	1.29724	0.47754
AN0102	Has domain(s) with predicted catalytic activity, nitronate monooxygenase activity and role in oxidation-reduction process	3.43401	0.0117065	1.03472	1268	0	0	0	2.17826	0.853399	0.0724972
AN0616	protein of unknown function	3.43363	0.000145997	6.15831	820	0	0.297914	0.366909	10.9966	5.68463	1.79369
AN8726	Ortholog of A. fumigatus Af293 : Afu7g00440, Afu8g06090, Afu8g06580, A. niger CBS 513.88 : An02g08340, An02g09540, An03g00430 and A. oryzae RIB40 : AO090011000231, AO090011000243, AO090701000533	3.43281	3.29365e-22	47.0298	2344	3.57765	1.8412	2.47085	52.0203	39.0273	50.0419
AN3396	Putative non-ribosomal peptide synthase (NRPS)	3.42985	9.29751e-06	4.6957	3869	0.0212499	0.273608	0.272171	9.65848	3.09808	1.33055
AN0526	oxidoreductase, putative	3.42879	0.00139896	3.53021	1109	0.0741352	0.220279	0	7.69143	2.40185	0.497348
AN7901	Putative fungal transcription factor (no conserved domain)	3.42671	3.34218e-12	9.94846	1798	0.502989	0.407602	0.585668	16.3105	6.99062	6.54427
AN8354	Has domain(s) with predicted NAD binding, oxidoreductase activity, acting on the aldehyde or oxo group of donors, NAD or NADP as acceptor activity and role in cellular amino acid metabolic process, oxidation-reduction process	3.42654	5.63499e-05	7.41218	1020	0.0806038	0.2395	0.516191	14.8933	5.63089	1.71236
AN5275	Ortholog of A. nidulans FGSC A4 : AN10972, A. fumigatus Af293 : Afu2g15150, Afu5g02940 and A. niger CBS 513.88 : An09g05010, An15g01900, An09g03350	3.42561	1.27344e-05	2.76715	1839	0.0894137	0.177118	0.0818015	4.81498	2.03685	1.44963
AN12328	protein of unknown function	3.42408	0.0109521	1.7087	599	0	0	0	2.98363	1.5286	0.613866
AN9316	Ortholog(s) have role in cellular response to drug	3.42406	3.25343e-07	7.27211	2252	0.219048	0.397748	0.333998	13.5634	6.5793	1.67362
AN12145	protein of unknown function	3.42291	0.000242912	4.7957	1592	0	0.358046	0.14174	9.33808	4.18288	0.866141
AN11942	Ortholog(s) have ATPase activity	3.41959	0.000660465	6.4855	773	0	0.316028	0.291914	13.7671	4.73807	0.951374
AN7613	Putative chitinase	3.41879	1.54226e-06	11.0395	2786	0.619718	0.204598	0.566958	23.4728	7.79808	1.84777
AN5031	Putative malate dehydrogenase with a predicted role in the methylglyoxal bypass or the TCA cycle	3.41872	0.000148312	7.14458	1284	0.0640311	0.126838	0.585798	12.7169	7.71454	1.00231
AN3261	Has domain(s) with predicted transmembrane transporter activity, role in transmembrane transport and integral component of membrane localization	3.41456	0.00940465	5.9739	2376	0	0	0.221597	12.8556	4.0989	0.96724
AN0618	Has domain(s) with predicted oxidoreductase activity and role in metabolic process	3.41403	4.68053e-05	13.2136	966	0.0851096	0.421479	1.01223	26.8264	10.3403	2.47421
AN7833	protein of unknown function	3.41108	0.00142189	6.7542	536	0	0.151921	0.420988	12.8826	6.52248	0.857523
AN3488	N,N-dimethylaniline monooxygenase, putative	3.41044	0.000185215	7.19973	1831	0	0.400256	0.369715	14.508	6.13725	0.953907
AN7896	Putative Zn(II)2Cys6 transcription factor	3.40989	3.50895e-06	3.71664	2441	0	0.233514	0.277324	5.39134	2.55754	3.20104
AN9299	Ortholog of Aspergillus glaucus : Aspgl1_0045484, Aspergillus versicolor : Aspve1_0045065, Aspve1_0176243, Aspergillus zonatus : Aspzo1_0054543 and Aspergillus sydowii : Aspsy1_0047825, Aspsy1_0208145	3.40945	0.0021423	4.15854	989	0	0.329342	0	8.54253	3.28244	0.650642
AN4640	Putative transmembrane transporter	3.40734	0.0118453	0.681443	1614	0	0	0	1.4093	0.464159	0.170867
AN6755	Putative acyl-CoA dehydrogenase	3.40586	7.12901e-07	10.7076	2466	0.466757	0.429273	0.488022	21.6762	8.84375	1.60294
AN1784	Putative polyketide synthase	3.4053	2.56492e-08	6.195	7858	0.230179	0.300517	0.306303	12.4883	4.91512	1.18154
AN2624	protein of unknown function	3.4052	0.00298514	2.67508	831	0	0.0979902	0.0905132	5.27889	2.30385	0.442486
AN8122	Ortholog(s) have role in cellular response to drug, hexose transport, pathogenesis	3.40431	2.38696e-09	24.6487	2063	1.03617	1.46045	1.75007	14.806	16.9868	42.1534
AN1304	protein of unknown function	3.40409	3.00792e-11	19.3703	657	1.25138	0.743651	1.14485	17.0633	22.2985	18.7491
AN7370	Ortholog of A. nidulans FGSC A4 : AN3519, AN2646, AN0587, AN0866 and A. fumigatus Af293 : Afu1g15200, Afu3g03790, Afu4g14040, Afu5g06900, Afu7g08575	3.40381	4.72657e-27	137.715	2409	9.99969	6.69286	6.36951	191.203	99.0302	122.912
AN7774	Ortholog of A. nidulans FGSC A4 : AN6413, AN6419, AN6946, AN5312, AN5664, AN8328, AN3241, AN10369, AN1930, AN2386, AN1738, AN11159, AN8984, AN8951, AN1540, AN8971, AN9387, AN9266, AN9306, AN1317, AN10886, AN7232, AN12202	3.40316	2.40306e-06	5.46717	1441	0.342329	0.169528	0.20879	9.58373	4.96778	1.85001
AN3775	protein of unknown function	3.40123	0.00270925	2.03211	995	0	0	0.151189	3.26578	2.09144	0.739107
AN7773	Putative cytochrome P450	3.40091	1.25748e-05	7.48893	1938	0.0848461	0.252105	0.582171	14.755	6.09906	1.61275
AN7068	Putative vanillyl alcohol oxidase	3.3992	0.000305345	3.0694	2003	0.0410464	0.243924	0.0375519	6.36749	2.24409	0.596627
AN8364	Has domain(s) with predicted catalytic activity and role in nucleoside metabolic process	3.3976	0.000168451	4.59943	759	0.216643	0.107286	0.198199	8.24135	3.6191	1.93784
AN12332	Ortholog of A. fumigatus Af293 : Afu3g10860, A. niger CBS 513.88 : An03g00300, Neosartorya fischeri NRRL 181 : NFIA_001770, NFIA_066390 and Aspergillus wentii : Aspwe1_0589758	3.39479	0.0124348	0.993263	1133	0	0	0	1.9359	0.881616	0.162271
AN4643	Putative cytochrome P450	3.3938	5.12908e-09	6.48894	2069	0.556318	0.236143	0.254478	7.34228	4.30479	7.81975
AN8999	Putative chitinase	3.39213	7.08655e-08	8.36434	3429	0.14386	0.54619	0.460643	15.3517	7.35535	2.38596
AN0534	GTPase, putative	3.39153	0.00101949	4.6674	731	0	0.334185	0.102895	9.11268	3.75772	1.13179
AN3242	protein of unknown function	3.3899	0.0124673	1.55828	690	0	0	0	2.23694	2.17146	0.266454
AN11857	protein of unknown function	3.38985	0.000268721	8.21371	730	0.337874	0.557739	0	16.0247	6.72756	1.8889
AN6428	Putative beta-1,4-endoglucanase	3.38861	0.00020609	4.06904	820	0	0.198609	0.275182	6.43945	2.7408	3.02685
AN2601	Has domain(s) with predicted substrate-specific transmembrane transporter activity, transmembrane transporter activity, role in transmembrane transport and integral component of membrane, membrane localization	3.38767	3.22151e-20	218.374	1810	19.0323	10.2125	8.06187	251.338	188.645	215.138
AN10973	Putative citrate synthase	3.38749	9.69263e-07	6.95242	1453	0.282918	0.392298	0.258832	13.1946	5.38506	2.2776
AN9267	Ortholog(s) have peroxisome localization	3.3871	0.00018705	3.80652	1115	0.221209	0.0730312	0.134917	6.92147	3.50874	0.989343
AN3418	Endo-beta-1,4-glucanase, putative	3.38606	1.0096e-05	8.69914	1292	0.190904	0.315131	0.582171	17.3539	6.89365	1.84991
AN1614	Has domain(s) with predicted methyltransferase activity and role in metabolic process	3.38488	0.00781887	170.544	1585	0.155614	5.44578	6.64372	21.3725	57.7686	432.489
AN3225	Putative cytochrome P450	3.38486	0.000210353	3.33811	2592	0.0317191	0.157079	0.174112	6.64432	3.05082	0.319189
AN8359	Has domain(s) with predicted oxidoreductase activity and role in oxidation-reduction process	3.38221	0.000104626	4.08155	1518	0.0541607	0.321857	0.0990994	7.49214	3.7836	0.968922
AN8985	Has domain(s) with predicted oxidoreductase activity, oxidoreductase activity, acting on the aldehyde or oxo group of donors, NAD or NADP as acceptor activity and role in oxidation-reduction process	3.38119	0.00630192	0.901608	1681	0	0	0.0447451	1.59476	0.891319	0.218742
AN1008	Putative nitrate transporter with 12 predicted transmembrane segments	3.38075	5.18215e-09	16.1359	2060	0.399106	0.671994	1.24144	29.9312	12.8091	5.66731
AN11190	Ortholog(s) have role in cellular response to drug	3.38017	9.51845e-09	7.29136	2110	0.311719	0.385923	0.356476	13.8602	4.61564	3.39823
AN2599	Has domain(s) with predicted hydrolase activity, hydrolyzing O-glycosyl compounds activity and role in carbohydrate metabolic process	3.37989	4.73121e-06	9.25953	1889	0.130571	0.344859	0.716726	17.847	7.88768	2.04389
AN0150	Polyketide synthase	3.37958	1.32431e-45	33.0094	5711	2.11622	1.6112	1.8702	44.2951	32.1822	22.551
AN0519	protein of unknown function	3.37879	0.000414318	8.51363	1087	0	0.0749125	0.830356	16.7405	6.43247	2.36793
AN8152	Has domain(s) with predicted UDP-N-acetylmuramate dehydrogenase activity, flavin adenine dinucleotide binding, oxidoreductase activity and role in oxidation-reduction process	3.37783	4.70664e-05	2.14153	1969	0.125265	0.124068	0.0382003	3.13558	1.14142	2.1476
AN0512	protein of unknown function	3.37663	1.02162e-09	14.6041	1161	1.06222	0.771514	0.583073	17.2128	8.38845	18.2111
AN8952	Putative cytochrome P450	3.3766	0.000646	2.89546	1903	0	0.171161	0.118576	5.76295	2.53698	0.386449
AN3353	protein of unknown function	3.37594	0.000782888	3.20565	1479	0.0555888	0.0550574	0.203425	6.04191	3.26428	0.310772
AN2336	Putative phospholipase C	3.37554	0.000453619	3.69124	1432	0.114827	0.0568644	0.210102	7.60171	3.02265	0.449361
AN10009	protein of unknown function	3.37485	0.000326772	16.3988	264	0	0.925339	0.854732	31.079	13.2426	4.87489
AN12257	protein of unknown function	3.37455	0.00727925	4.58862	382	0	0.213167	0	9.14439	4.14017	0.48129
AN9353	protein of unknown function	3.37115	0.00317633	5.30217	399	0.206055	0	0.188512	10.7908	3.96377	1.15196
AN5060	Has domain(s) with predicted arylformamidase activity and role in tryptophan catabolic process to kynurenine	3.37105	0.00397297	2.18041	1092	0.0752893	0.0745694	0	5.28184	0.838491	0.420909
AN8302	protein of unknown function	3.36704	1.6987e-13	16.2082	1920	1.28462	0.466525	0.82268	24.8786	14.6969	9.04901
AN8778	Has domain(s) with predicted RNA polymerase II transcription factor activity, sequence-specific DNA binding, zinc ion binding activity, role in regulation of transcription, DNA-templated and nucleus localization	3.36609	4.29378e-10	7.5266	2327	0.635963	0.174967	0.38788	11.1364	5.04372	6.39969
AN8941	Putative potassium-transporting ATPase (alpha 1 isoform) with a predicted role in energy metabolism	3.36531	1.21946e-06	2.4446	2910	0.19777	0.0839483	0.0775427	2.31705	3.68999	1.32677
AN3548	Ortholog of Aspergillus glaucus : Aspgl1_0026445	3.36352	0.00010061	8.46803	720	0.456755	0.226194	0.313402	17.9397	5.54928	1.91513
AN7899	Esterase/lipase superfamily protein	3.36338	2.73585e-05	3.58541	1220	0.13478	0.0667458	0.308264	3.5957	2.86561	4.29493
AN10502	Has domain(s) with predicted catalytic activity, hydrolase activity, hydrolyzing O-glycosyl compounds activity and role in carbohydrate metabolic process	3.36303	0.000399124	4.67382	2400	0	0.305362	0.188041	10.2561	3.19084	0.57454
AN11477	Ortholog of Aspergillus sydowii : Aspsy1_0137382 and Aspergillus aculeatus ATCC16872 : Aacu16872_040719	3.3622	1.4592e-08	446.961	622	9.91349	24.3504	33.7386	330.822	870.399	139.663
AN3534	protein of unknown function	3.36183	0.0134133	0.85735	1251	0	0	0	1.49355	0.931534	0.146965
AN8397	Has domain(s) with predicted oxidoreductase activity, acting on CH-OH group of donors activity and role in oxidation-reduction process	3.35995	0.00301621	3.28637	612	0.13434	0	0.122903	5.70777	3.4003	0.751033
AN6751	Has domain(s) with predicted hydrolase activity, hydrolyzing O-glycosyl compounds activity and role in carbohydrate metabolic process	3.35992	0.0010113	2.06498	1917	0	0.0424777	0.156946	4.3648	1.30265	0.527486
AN11876	Has domain(s) with predicted role in transmembrane transport and integral component of membrane localization	3.35981	0.00213577	6.24027	440	0	0.185068	0.341893	12.0008	5.6754	1.04462
AN7855	Has domain(s) with predicted oxidoreductase activity, transferase activity and role in metabolic process	3.35967	0.00299373	1.16122	1716	0.0479114	0	0.0438324	2.41436	0.533585	0.535702
AN3175	Has domain(s) with predicted transferase activity, transferring acyl groups other than amino-acyl groups activity	3.35959	4.19015e-07	10.4805	1646	0.499489	0.346299	0.594055	21.074	7.68674	2.68072
AN8099	Putative oxalate decarboxylase with a predicted role in oxalic acid metabolism	3.35314	3.05728e-22	40.7135	1841	1.47372	2.2558	3.22765	45.0528	47.927	29.1608
AN5289	Ortholog of A. niger CBS 513.88 : An09g01430, An09g03200, An17g00580, Neosartorya fischeri NRRL 181 : NFIA_003820 and Aspergillus wentii : Aspwe1_0050264, Aspwe1_0052225, Aspwe1_0101230	3.35247	5.18281e-05	4.63516	1237	0.199392	0.131657	0.243222	9.39109	3.02811	1.48628
AN11206	Predicted monooxygenase	3.35053	5.41787e-05	7.83932	1576	0.104335	0.413349	0.429536	16.2885	6.17956	1.04992
AN2631	Putative alpha-L-rhamnosidase	3.34961	3.7279e-05	4.94956	2182	0.188396	0.111957	0.310242	10.2755	3.81481	0.75833
AN2720	Has domain(s) with predicted catalytic activity	3.34847	8.90402e-06	6.80463	1092	0.301157	0.0745694	0.551036	12.3491	4.19245	3.87236
AN2350	L-amino acid oxidase	3.34707	0.000565455	1.78177	2401	0.0342424	0	0.156636	3.3496	1.42141	0.574301
AN10217	Ortholog(s) have oxidoreductase activity, acting on CH-OH group of donors activity and cytosol, nucleus localization	3.34342	2.81924e-19	894.846	1099	53.6386	53.6444	47.6348	649.15	1455.89	579.496
AN7878	Putative branched chain amino acid aminotransferase with a predicted role in valine, leucine, and isoleucine metabolism	3.34047	9.01069e-11	11.6578	1527	0.592256	0.47994	0.738865	19.2583	10.3572	5.35786
AN7974	protein of unknown function	3.33896	0.00235746	5.23566	519	0	0.156898	0.289851	10.3306	4.49075	0.885612
AN8761	Protein with polygalacturonase activity, involved in degradation of pectin	3.33771	8.311e-07	13.5102	1638	0.35135	0.546843	0.964313	26.9299	10.5701	3.03054
AN2696	protein of unknown function	3.3352	0.000765356	6.99515	1686	0	0.144893	0.579961	14.4067	5.9245	0.654281
AN7728	protein of unknown function	3.33515	1.09788e-05	15.4432	1065	0.308792	1.1469	0.565006	29.3671	14.4594	2.50316
AN3290	Has domain(s) with predicted DNA binding, zinc ion binding activity, role in transcription, DNA-templated and nucleus localization	3.33373	2.49289e-08	9.00094	3521	0.793905	0.185015	0.363158	16.681	6.66671	3.65513
AN5765	Ortholog of A. fumigatus Af293 : Afu2g09480, A. oryzae RIB40 : AO090011000718, Aspergillus flavus NRRL 3357 : AFL2T_05450 and Neosartorya fischeri NRRL 181 : NFIA_084970	3.33355	7.74544e-25	47.5027	726	3.17086	2.6919	2.38289	59.6403	49.1868	33.681
AN7667	Has domain(s) with predicted substrate-specific transmembrane transporter activity, transmembrane transporter activity, role in transmembrane transport and integral component of membrane, membrane localization	3.33331	1.39613e-05	5.31969	1795	0.183211	0.136094	0.37713	10.8617	3.66345	1.43395
AN3247	Has domain(s) with predicted ATP binding, ATPase activity, ATPase activity, coupled to transmembrane movement of substances, nucleoside-triphosphatase activity, nucleotide binding activity and role in transport	3.33288	0.000610177	1.13073	4493	0.054896	0	0.0669632	2.13351	1.07453	0.184139
AN8452	protein of unknown function	3.33286	0.00196556	3.29982	1341	0.183928	0	0.11218	8.17814	1.24145	0.479855
AN7794	Has domain(s) with predicted chitin binding activity	3.33013	4.50852e-40	77.1504	1377	5.19447	4.55345	4.206	86.5457	75.7435	69.1618
AN8463	Ortholog(s) have cytosol, nucleus localization	3.32928	8.83938e-27	42.5893	1154	2.27982	2.18746	2.86787	56.9498	43.495	27.323
AN8436	Has domain(s) with predicted hydrolase activity, acting on glycosyl bonds activity	3.32311	2.77877e-08	19.0994	525	0.469805	1.70615	1.00289	17.4851	19.5018	20.3114
AN5476	Has domain(s) with predicted DNA binding, chromatin binding activity	3.32299	0.000578915	5.78505	1031	0.0797438	0.394907	0.14591	12.6858	3.95609	0.7133
AN3414	Ortholog of A. fumigatus Af293 : Afu8g01560, A. niger CBS 513.88 : An17g00340, A. oryzae RIB40 : AO090005000480, Aspergillus wentii : Aspwe1_0181927 and Aspergillus sydowii : Aspsy1_0833236	3.32157	0.00251625	2.80149	1289	0	0.126346	0.116705	5.67204	2.51849	0.213948
AN11879	protein of unknown function	3.32039	0.000714263	8.9884	317	0.259356	0.770629	0	14.8634	6.30203	5.79978
AN6945	Has domain(s) with predicted O-methyltransferase activity	3.32023	5.04345e-06	3.01603	1584	0.155712	0.205631	0.0949703	3.8977	2.36475	2.78565
AN6670	Ortholog of A. nidulans FGSC A4 : AN6456, A. fumigatus Af293 : Afu6g00570, Aspergillus versicolor : Aspve1_0062160, Aspergillus fumigatus A1163 : AFUB_096920 and Aspergillus clavatus NRRL 1 : ACLA_004220	3.3189	0.00396856	1.6251	1208	0	0	0.124531	3.02618	1.24032	0.608785
AN11097	Ortholog(s) have dioxygenase activity, role in verruculogen biosynthetic process and cytoplasm localization	3.31838	0.00356269	3.96105	1016	0	0.32059	0	8.23556	3.19521	0.452394
AN9004	Predicted monooxygenase	3.31672	0.00061813	4.89331	2156	0	0.113307	0.418644	9.75889	4.32412	0.596925
AN7637	Ortholog of A. nidulans FGSC A4 : AN9200, A. fumigatus Af293 : Afu4g00530, A. niger CBS 513.88 : An08g11390, An08g08230, An08g12160 and Aspergillus wentii : Aspwe1_0060194, Aspwe1_0120922	3.31634	6.9708e-11	2.65084	9565	0.111741	0.170266	0.133683	4.68817	2.14951	1.11484
AN6019	Has domain(s) with predicted role in transmembrane transport and integral component of membrane localization	3.31604	0.000319449	2.97879	1624	0.0506256	0.200566	0.0926311	6.25279	1.94772	0.735865
AN6414	Putative cytochrome P450	3.31496	2.21568e-08	9.40011	1867	0.616509	0.566999	0.241724	16.839	7.66853	3.69281
tP(UGG)2	unspecified product	3.31241	0.0074854	16.0852	86	0	0	0.87461	30.2274	11.6148	6.41347
tE(CUC)6	unspecified product	3.3121	0.00704862	18.4083	71	0	0	1.05939	29.7485	16.4134	9.06317
AN7178	Has domain(s) with predicted UDP-N-acetylmuramate dehydrogenase activity, flavin adenine dinucleotide binding activity and role in oxidation-reduction process	3.31191	0.00195112	4.2776	992	0	0.410433	0	8.59859	2.93687	1.29735
AN12413	Ortholog of A. nidulans FGSC A4 : AN9185, A. oryzae RIB40 : AO090011000007, Aspergillus versicolor : Aspve1_0078310, Aspve1_0402361 and Aspergillus niger ATCC 1015 : 55148-mRNA	3.31011	1.1533e-05	15.5667	362	0.454232	1.34967	0.41556	25.8071	11.4971	9.3958
AN2378	Has domain(s) with predicted oxidoreductase activity and role in oxidation-reduction process	3.30827	0.00111187	2.68764	1119	0.146945	0	0.134435	5.29959	1.85968	0.903656
AN2394	protein of unknown function	3.30767	0.0122683	1.77114	1369	0.0600554	0	0	3.97577	1.33767	0
AN4337	Has domain(s) with predicted transmembrane transporter activity, role in transmembrane transport and integral component of membrane localization	3.30733	0.00452105	3.51755	1141	0	0	0.263686	8.1877	2.04268	0.322266
AN8337	Ortholog(s) have high-affinity zinc uptake transmembrane transporter activity	3.30686	0.00136278	2.31643	1356	0	0.180155	0.0554694	4.31343	2.02573	0.610131
AN4152	Protein with homology to the Saccharomyces cerevisiae uracil transporter Fur4p	3.3068	0.000112468	1.71247	2019	0.162884	0.0403318	0.0372543	2.09226	1.36052	1.68464
AN5291	Has domain(s) with predicted role in transmembrane transport and integral component of membrane localization	3.30643	0.00312058	2.23006	1685	0.195171	0	0	4.82114	1.4326	0.436446
AN2200	Ortholog(s) have sulfonate dioxygenase activity and role in sulfur compound catabolic process	3.30616	0.00111301	3.01053	1291	0.0636839	0.12615	0.116524	6.67005	1.9343	0.427234
AN7981	Has domain(s) with predicted oxidoreductase activity and role in oxidation-reduction process	3.30105	1.65215e-08	7.09565	2410	0.443488	0.236518	0.405732	13.1798	5.28448	2.82264
AN10899	protein of unknown function	3.29994	0.00141535	6.21699	880	0	0.277602	0.341893	12.8316	5.29704	0.52231
AN8653	Has domain(s) with predicted carbon-nitrogen ligase activity, with glutamine as amido-N-donor activity	3.29946	2.53474e-05	2.41748	2422	0.101836	0.100863	0.124222	4.56157	1.85587	0.835005
AN8446	Has domain(s) with predicted oxidoreductase activity and role in oxidation-reduction process	3.29561	7.91071e-06	8.99022	1490	0.551785	0.327905	0.353366	18.21	7.09489	1.66578
AN7222	NACHT domain-containing protein	3.29396	8.29214e-12	350.301	6739	17.873	26.1847	22.8027	252.822	229.881	568.201
AN7832	oxidoreductase, putative	3.29156	5.47587e-05	4.80572	2026	0.0405804	0.361732	0.222754	9.50295	3.77987	1.13433
AN3389	Putative xylogalacturonan hydrolase	3.29075	0.00158692	3.74851	1266	0.324707	0	0.0594127	7.18677	3.55049	0.508282
AN11103	Ortholog of A. nidulans FGSC A4 : AN3237, A. fumigatus Af293 : Afu6g02400, A. niger CBS 513.88 : An09g03170, An12g08350 and A. oryzae RIB40 : AO090023000655, AO090120000127	3.28875	1.37145e-20	19.7375	2128	1.42951	1.03318	1.09573	26.6843	14.9033	17.625
AN2608	Ortholog(s) have intracellular localization	3.28664	1.09398e-13	28.252	1809	1.18165	1.93559	1.53842	44.5923	29.0348	11.1287
AN9309	Ortholog of Aspergillus versicolor : Aspve1_0156414 and Aspergillus sydowii : Aspsy1_0163550	3.28556	1.59894e-08	5.15595	1815	0.317086	0.403784	0.124325	7.11656	4.90722	3.44408
AN5466	protein of unknown function	3.28512	3.10609e-06	9.87806	2589	0.190535	0.534688	0.668203	18.6382	9.29167	1.70431
AN9181	Ortholog of A. nidulans FGSC A4 : AN8354, AN8970, A. fumigatus Af293 : Afu1g12440, Afu1g12460, Afu6g00230 and A. niger CBS 513.88 : An12g03270, An10g01010, An01g11070, An11g04060, An16g00990	3.28386	2.39388e-13	31.0046	1048	2.19661	1.86481	1.14834	43.2536	35.9009	13.8591
AN10671	Has domain(s) with predicted oxidoreductase activity, zinc ion binding activity and role in oxidation-reduction process	3.28276	0.00145605	3.68961	1269	0	0.256674	0.118544	7.93797	2.62377	0.507081
AN5543	Ortholog of A. niger CBS 513.88 : An12g05080, Aspergillus versicolor : Aspve1_0689059, Aspergillus niger ATCC 1015 : 42360-mRNA and Aspergillus sydowii : Aspsy1_0150399	3.27978	0.017266	2.88069	463	0	0	0	7.54461	0.898912	0.198545
AN12155	protein of unknown function	3.2781	0.00489674	5.33301	381	0	0.213727	0.197418	9.59483	5.68037	0.723831
AN7383	Ortholog of A. oryzae RIB40 : AO090010000377, Aspergillus flavus NRRL 3357 : AFL2T_11553, Aspergillus wentii : Aspwe1_0156782 and Aspergillus versicolor : Aspve1_0137812	3.27479	2.28145e-05	9.22277	1517	0.162589	0.483104	0.594988	19.546	6.36503	1.75733
AN5545	Has domain(s) with predicted role in transmembrane transport and integral component of membrane localization	3.27473	0.00105739	2.9076	1511	0	0.215565	0.0995585	5.80643	2.36882	0.547544
AN9260	Has domain(s) with predicted hydrolase activity, hydrolase activity, acting on ester bonds activity and role in lipid metabolic process	3.27438	5.57149e-05	7.22899	2981	0.11032	0.600958	0.227088	15.0155	5.80804	0.863449
AN9232	Predicted oxidoreductase	3.27376	0.0100415	1.94838	815	0	0	0.0922901	4.48543	1.02134	0.33838
AN2587	Ortholog of A. nidulans FGSC A4 : AN5639, AN9444, AN7395, A. fumigatus Af293 : Afu5g00840, A. niger CBS 513.88 : An03g01000 and A. oryzae RIB40 : AO090102000018	3.27266	1.99066e-06	8.07922	1844	0.267514	0.618231	0.285529	16.0358	5.95856	2.24333
AN8114	protein of unknown function	3.27117	0.00253001	2.59292	945	0.087001	0	0.159188	5.07189	2.02593	0.680937
AN2723	Putative multifunctional enzyme with a predicted role in histidine metabolism	3.27112	0.000156296	4.72086	1453	0.169751	0.112085	0.310598	10.3432	2.80711	1.01227
AN11945	Ortholog of A. oryzae RIB40 : AO090001000155	3.27082	0.000233322	4.32312	1008	0.163127	0.0807836	0.298478	8.05915	3.63346	1.27676
AN2790	Ortholog of Aspergillus versicolor : Aspve1_0036985 and Aspergillus zonatus : Aspzo1_0137401	3.26859	1.07986e-05	6.08995	1253	0.262461	0.129976	0.480233	10.2437	6.04531	1.98086
AN6358	protein of unknown function	3.26792	8.60034e-06	11.1901	716	0.229653	0.568644	0.840407	14.4092	15.6946	3.4665
AN4114	Has domain(s) with predicted oxidoreductase activity and role in oxidation-reduction process	3.26665	6.81899e-07	6.42373	2419	0.509813	0.302963	0.15547	11.8546	5.40247	2.0141
AN6389	Ortholog of A. fumigatus Af293 : Afu1g03300, Afu6g10800, A. niger CBS 513.88 : An11g00440, A. oryzae RIB40 : AO090023000186, Aspergillus wentii : Aspwe1_0039443 and Aspergillus sydowii : Aspsy1_0058314	3.26483	1.16501e-06	6.75797	1805	0.409941	0.180454	0.416712	12.8268	5.25722	2.18994
AN3545	Has domain(s) with predicted oxidoreductase activity and role in metabolic process	3.26379	0.000117568	7.34634	1239	0.19907	0.197167	0.546366	14.7523	6.24798	1.03872
AN6764	Ortholog of A. nidulans FGSC A4 : AN2660, AN7798, A. fumigatus Af293 : Afu8g01960 and A. niger CBS 513.88 : An15g04120, An11g05430, An01g12050, An11g03480, An01g01140	3.26167	0.000737351	4.14109	1526	0.0538767	0.266808	0.14787	8.57079	3.49103	0.361441
AN7874	protein of unknown function	3.26069	1.91968e-06	6.82553	1161	0.283259	0.420826	0.32393	12.3848	5.16212	2.92961
AN7915	putative glucosidase	3.26025	7.28806e-05	4.26222	2591	0.190388	0.282852	0.0870897	8.81025	3.37326	0.603146
AN6464	Has domain(s) with predicted hydrolase activity, hydrolase activity, acting on ester bonds activity and role in lipid metabolic process	3.25955	0.000305679	5.22224	3106	0.02647	0.419471	0.193732	9.75567	5.4671	0.443946
AN6446	Myb-like transcription factor, putative	3.25949	5.88463e-05	5.5249	1289	0.255131	0.315864	0.175058	10.2097	5.29528	1.06974
AN10796	protein of unknown function	3.2564	4.42217e-05	12.0932	1693	0.291374	0.961959	0.355423	25.5752	9.29251	1.41175
AN2841	Has domain(s) with predicted role in transmembrane transport and integral component of membrane localization	3.25638	7.63173e-05	8.40548	1606	0.204772	0.659146	0.234173	18.0075	6.06413	1.14479
AN2840	Putative monocarboxylate transporter, involved in multidrug resistance	3.25527	3.45533e-05	8.268	1337	0.491943	0.24362	0.393803	16.3445	7.22196	1.2376
AN2643	Has domain(s) with predicted role in transmembrane transport and integral component of membrane localization	3.25487	0.000247098	4.63634	1763	0.139902	0.230941	0.213319	7.92548	5.61853	0.364995
AN6098	Has domain(s) with predicted substrate-specific transmembrane transporter activity, transmembrane transporter activity, role in transmembrane transport and integral component of membrane, membrane localization	3.25265	1.75888e-05	4.92396	1605	0.256124	0.253676	0.187455	9.61674	3.83782	1.31733
AN11287	protein of unknown function	3.25172	0.0179823	2.70862	404	0	0	0	6.43455	1.23623	0.455082
AN12445	Ortholog of A. fumigatus Af293 : Afu8g02020, A. niger CBS 513.88 : An01g12020, An04g09400, A. oryzae RIB40 : AO090010000196 and Aspergillus terreus NIH2624 : ATET_08038	3.25084	4.40741e-05	4.96527	1881	0.131126	0.346326	0.199937	9.45812	4.55802	0.879679
AN6444	Putative nonribosomal peptide synthase (NRPS)-like enzyme	3.24954	4.32079e-09	10.6328	3239	0.40613	0.930196	0.371554	18.2838	9.86844	3.74631
AN8250	Putative cytochrome P450	3.24912	3.95896e-09	20.6158	1654	1.59063	1.08311	0.636657	37.8185	16.8592	7.1696
AN12065	Putative polketide synthase	3.24891	0.000814681	3.54696	1173	0.140181	0.277681	0	6.92551	2.69658	1.01879
AN9088	protein of unknown function	3.24458	0.000149832	5.28915	1265	0.324964	0.321857	0.0594596	8.86213	5.98796	1.01737
AN5281	Putative pyranose oxidase	3.24437	0.000406053	4.28619	2241	0	0.290691	0.234947	8.26499	3.93724	0.656325
AN6672	Ortholog of A. fumigatus Af293 : Afu4g00380, A. niger CBS 513.88 : An02g13650, Neosartorya fischeri NRRL 181 : NFIA_045260, Aspergillus wentii : Aspwe1_0119957 and Aspergillus versicolor : Aspve1_0052258	3.24149	0.00250134	4.65608	504	0	0.323134	0.149239	7.73678	4.95472	1.27676
AN8980	Protein of unknown function, transcriptionally regulated by AlcR	3.24041	0.000534132	7.36554	689	0.119326	0.827299	0	12.9695	4.59084	4.53628
AN7220	Ortholog of A. oryzae RIB40 : AO090005000555, Neosartorya fischeri NRRL 181 : NFIA_094760, Aspergillus versicolor : Aspve1_0030427 and Aspergillus niger ATCC 1015 : 44834-mRNA	3.23849	3.96798e-05	9.46797	721	0.456122	0.451761	0.41729	18.0274	8.08148	2.29497
AN11031	Predicted transmembrane transporter	3.23845	6.96325e-05	4.36214	1984	0.0828789	0.205216	0.303292	8.27102	4.02771	0.787676
AN3397	protein of unknown function	3.23713	0.0012296	5.70566	1385	0	0.411559	0.217232	12.2587	4.32724	0.530983
AN6459	Has domain(s) with predicted UDP-N-acetylmuramate dehydrogenase activity, flavin adenine dinucleotide binding, oxidoreductase activity and role in oxidation-reduction process	3.23595	3.07106e-05	2.79262	1983	0.124381	0.20532	0.0758613	4.79306	2.51859	1.06622
AN2339	protein of unknown function	3.23448	2.08204e-06	17.935	893	0.64447	1.55018	0.505374	34.3867	14.1684	5.25
AN8441	Has domain(s) with predicted DNA binding, RNA polymerase II transcription factor activity, sequence-specific DNA binding, zinc ion binding activity and role in regulation of transcription, DNA-templated, transcription, DNA-templated	3.23346	5.64947e-12	18.9942	2249	0.950473	0.687935	1.60533	32.6173	14.8417	9.52373
AN8136	Ortholog of Aspergillus versicolor : Aspve1_0202914 and Aspergillus sydowii : Aspsy1_0072548	3.23239	2.49316e-05	7.13865	1825	0.225249	0.446191	0.329716	14.1551	6.20304	1.05778
AN6436	Putative transmembrane transporter	3.23043	9.30885e-06	5.80987	4247	0.367813	0.115041	0.35421	12.1653	4.3119	0.952382
AN12314	Ortholog(s) have role in hyphal growth	3.23009	0.000426361	1.68829	2169	0	0.112628	0.104034	2.95881	1.34319	0.762875
AN6661	protein of unknown function	3.22775	2.48106e-05	9.32088	1333	0.370064	0.549789	0.394985	18.4655	8.11786	1.37924
AN5464	protein of unknown function	3.2275	1.3605e-05	6.68181	2157	0.0762317	0.339763	0.557934	11.9387	6.44458	1.66209
AN12217	Has domain(s) with predicted role in transmembrane transport and integral component of membrane localization	3.22156	0.0017186	4.44248	1402	0	0.0580812	0.429195	8.3438	4.39351	0.590113
AN5377	protein of unknown function	3.22125	0.00415543	3.19563	806	0	0.10103	0.186641	6.65209	2.47859	0.456211
AN10463	Has domain(s) with predicted DNA binding, RNA polymerase II transcription factor activity, sequence-specific DNA binding, zinc ion binding activity and role in regulation of transcription, DNA-templated, transcription, DNA-templated	3.22012	0.000921645	3.25542	2108	0.195009	0.115887	0.0713629	6.55131	3.04052	0.174434
AN11624	protein of unknown function	3.22001	0.000178259	21.6509	353	1.16453	0.692038	1.06539	33.369	29.2399	2.34373
AN9184	Ortholog(s) have plasma membrane localization	3.21896	4.80325e-10	150.543	2055	6.40124	11.6894	11.4563	140.968	72.9508	237.712
AN7371	Ortholog of A. oryzae RIB40 : AO090003001449 and Aspergillus flavus NRRL 3357 : AFL2T_01633	3.21891	9.35483e-35	47.8064	1529	3.3338	2.87587	2.85321	62.9062	47.1453	33.3677
AN8308	Ortholog of A. oryzae RIB40 : AO090001000393, Aspergillus flavus NRRL 3357 : AFL2T_09046 and Aspergillus wentii : Aspwe1_0166216	3.21816	1.774e-09	35.6444	681	3.0182	2.39148	1.43585	33.0432	24.0795	49.8104
AN6798	Has domain(s) with predicted catalytic activity and role in metabolic process	3.21747	4.32088e-08	7.43516	2304	0.392524	0.318085	0.48969	13.7509	5.96114	2.59341
AN3336	Putative enodomannanase	3.21592	0.00780235	3.12036	1067	0	0.22895	0	7.00443	2.18435	0.172308
AN8111	Putative Zn(II)2Cys6 transcription factor	3.21569	4.9242e-07	5.99081	2420	0.407682	0.168243	0.372974	10.1713	6.05376	1.74736
AN10296	Ortholog(s) have fumarate reductase (NADH) activity, role in cellular response to anoxia and cytosol, mitochondrion, plasma membrane, ribosome localization	3.21509	2.58216e-14	12.7937	1587	0.932506	0.769658	0.71093	16.1244	9.86073	12.3959
AN8554	Has domain(s) with predicted oxidoreductase activity and role in oxidation-reduction process	3.21371	0.00517685	4.86636	883	0	0	0.425914	9.75202	4.43063	0.416428
AN7702	Ortholog(s) have oligopeptide transmembrane transporter activity, tripeptide transporter activity and role in glutathione transmembrane transport	3.21306	6.19429e-05	5.37513	3142	0.0785002	0.259166	0.406964	10.4454	5.00707	0.672918
AN2192	Has domain(s) with predicted UDP-N-acetylmuramate dehydrogenase activity, flavin adenine dinucleotide binding activity and role in oxidation-reduction process	3.21301	0.000392825	5.09403	1470	0.0559292	0.387761	0.204671	9.56045	5.09628	0.62535
AN9251	Putative cytochrome P450	3.21241	0.000385644	5.18485	1939	0.0424012	0.419958	0.193957	10.3064	4.67926	0.568911
AN6155	Has domain(s) with predicted flavin adenine dinucleotide binding activity	3.20983	0.000390014	10.2623	857	0.287804	0.380069	0.61437	23.5083	6.31336	0.965389
AN10152	Has domain(s) with predicted role in transmembrane transport and integral component of membrane localization	3.20955	1.10753e-05	11.1855	1543	0.692681	0.263869	0.682456	23.6917	7.66039	2.20433
AN8951	Ortholog of A. nidulans FGSC A4 : AN6413, AN6419, AN6946, AN5312, AN5664, AN8328, AN3241, AN10369, AN1930, AN2386, AN1738, AN11159, AN8984, AN1540, AN8971, AN9387, AN9266, AN9306, AN1317, AN10886, AN7232, AN7774, AN12202	3.20925	0.00599837	2.23817	1328	0.123819	0.0613176	0	5.56664	0.940202	0.207665
AN12333	protein of unknown function	3.20924	0.00286981	1.50313	1507	0	0.0540344	0.0998228	2.91092	1.04947	0.548997
AN3284	Ortholog of A. fumigatus Af293 : Afu4g07467, A. niger CBS 513.88 : An12g05240, An04g01840, A. oryzae RIB40 : AO090020000271, AO090103000196 and Aspergillus wentii : Aspwe1_0034590, Aspwe1_0053489	3.20907	2.75e-05	7.38806	1399	0.176303	0.349234	0.537644	14.4588	6.12841	1.57701
AN9321	protein of unknown function	3.20779	3.07395e-05	4.81775	1955	0.210271	0.249913	0.230843	9.72341	3.78941	0.940424
AN11455	protein of unknown function	3.20763	9.15589e-05	8.73961	554	0.148404	0.293971	0.814619	15.3968	6.01005	4.81204
AN2802	Ortholog of Aspergillus versicolor : Aspve1_0030904 and Aspergillus sydowii : Aspsy1_0090141	3.20589	0.0209288	2.62908	612	0	0	0	5.57503	2.3122	0
AN5478	Putative cytochrome P450	3.20465	1.78186e-16	22.5813	1342	1.71538	1.39559	1.23306	19.855	29.4625	18.4264
AN8427	protein of unknown function	3.20429	0.00117883	6.07551	679	0.363251	0.359778	0	12.8016	3.80032	1.62462
AN2646	Ortholog of A. nidulans FGSC A4 : AN3519, AN0587, AN0866, AN7370 and A. fumigatus Af293 : Afu1g15200, Afu3g03790, Afu4g14040, Afu5g06900, Afu7g08575	3.19901	2.42467e-14	8.53567	2677	0.583527	0.54753	0.533849	9.0431	7.12058	9.44332
AN9440	protein of unknown function	3.19761	0.00219594	7.45564	845	0	0.0963667	0.712108	15.0936	6.40302	0.87031
AN10389	Putative cytochrome P450	3.19749	0.0002032	3.61259	1791	0.27543	0.181865	0.0419969	6.16869	3.9505	0.718577
AN2636	Putative F-box protein	3.19494	4.37522e-05	3.11709	1959	0.0419683	0.0831341	0.345558	4.97618	2.59193	1.78316
AN7934	Has domain(s) with predicted NAD binding, oxidoreductase activity, acting on the CH-OH group of donors, NAD or NADP as acceptor activity and role in oxidation-reduction process	3.1944	1.24596e-11	31.428	1167	1.33856	1.18621	3.09374	50.1896	24.3227	19.7717
AN0546	protein of unknown function	3.19432	2.18922e-25	220.951	659	12.9749	15.94	12.7834	340.97	167.742	154.141
AN2127	protein of unknown function	3.19286	0.0192499	1.42299	587	0	0	0	1.7991	1.84346	0.626416
AN5385	protein of unknown function	3.19234	0.000100069	4.91178	836	0	0.389616	0.359887	5.44166	5.77497	3.51872
AN8992	protein of unknown function	3.19161	0.00014878	5.35289	1138	0	0.429331	0.330476	8.78036	5.3396	1.9387
AN10507	Ortholog(s) have identical protein binding, mRNA binding, unfolded protein binding activity	3.19065	3.54358e-05	9.79638	782	0.105135	0.312391	1.05803	15.7902	9.36708	4.23191
AN6134	protein of unknown function	3.1899	0.000115683	1.6138	5162	0.0318543	0.0473246	0.145712	3.24189	1.22553	0.373974
AN3392	monooxygenase, putative	3.18808	0.00164759	2.31367	2377	0	0.102772	0.158217	5.29727	1.29569	0.34806
AN9414	protein of unknown function	3.18322	2.48299e-29	76.9629	2077	5.81884	4.78307	4.59918	74.0786	100.512	56.2978
AN3561	Ortholog of Neosartorya fischeri NRRL 181 : NFIA_001200	3.18197	0.00012923	3.73035	1654	0.198829	0	0.363804	6.2376	2.06337	2.89007
AN5465	Ortholog of A. fumigatus Af293 : Afu5g02460, A. niger CBS 513.88 : An02g10330, An07g05030, A. oryzae RIB40 : AO090102000359, Aspergillus wentii : Aspwe1_0114453 and Aspergillus sydowii : Aspsy1_0156722	3.17974	0.00217457	3.35934	2137	0.0384726	0.190524	0.140789	7.07063	2.92136	0.0860332
AN2808	Ortholog of A. niger CBS 513.88 : An18g01420, A. oryzae RIB40 : AO090003001356, Neosartorya fischeri NRRL 181 : NFIA_088970, NFIA_094930 and Aspergillus wentii : Aspwe1_0183991	3.17863	0.000615383	3.8049	1628	0.0505012	0.250092	0.184807	7.43501	3.52795	0.451727
AN12376	oxidoreductase, putative	3.17831	0.0125826	2.14924	665	0.123633	0	0	3.54263	2.62861	0.276471
AN12070	Ortholog(s) have cytosol, nucleus localization	3.17193	1.23821e-15	53.4641	2143	5.44781	2.81186	2.21122	68.3097	41.2506	50.832
AN0332	Has domain(s) with predicted role in transmembrane transport and integral component of membrane localization	3.17112	2.01437e-05	4.46447	1858	0.132749	0.26296	0.283377	8.26353	3.94244	1.18742
AN6416	protein of unknown function	3.17086	0.00990207	4.66814	479	0.171641	0	0.157028	10.6845	3.12799	0.191913
AN8579	Has domain(s) with predicted oxidoreductase activity and role in oxidation-reduction process	3.16926	0.000108784	4.85533	2436	0.135001	0.300849	0.247016	10.1045	3.89543	0.56605
AN9174	Has domain(s) with predicted role in transmembrane transport and membrane localization	3.16891	2.80334e-06	6.25858	1939	0.296808	0.167983	0.58187	6.1587	10.3888	2.22823
AN9006	protein of unknown function	3.16872	5.08822e-20	248.534	885	23.968	15.0898	10.8788	248.941	263.262	233.4
AN11552	protein of unknown function	3.16694	0.00261279	9.08337	399	0	0.816339	0.188512	18.7312	6.67583	1.84314
AN10141	Has domain(s) with predicted protein tyrosine/serine/threonine phosphatase activity and role in protein dephosphorylation	3.16644	3.47683e-05	6.26447	4614	0.15941	0.592073	0.182299	12.2071	5.20498	1.38135
AN5248	protein of unknown function	3.16612	0.0204808	0.247341	3369	0	0	0	0.385806	0.247074	0.109144
AN1310	Has domain(s) with predicted UDP-N-acetylmuramate dehydrogenase activity, flavin adenine dinucleotide binding activity and role in oxidation-reduction process	3.16302	0.000615864	2.89548	2070	0	0.314705	0.0726729	5.18028	2.57358	0.932587
AN5615	Ortholog of A. fumigatus Af293 : Afu4g11200, A. niger CBS 513.88 : An04g05480, A. oryzae RIB40 : AO090003001102, Aspergillus wentii : Aspwe1_0022781 and Aspergillus sydowii : Aspsy1_1174328	3.16167	0.000290919	2.6734	3099	0.159179	0.183933	0.0242712	5.53109	2.0145	0.474612
AN1808	Has domain(s) with predicted oxidoreductase activity and role in oxidation-reduction process	3.16014	1.0405e-06	5.86653	2168	0.379225	0.338039	0.242858	10.5667	5.33683	1.69606
AN0548	Ortholog of Aspergillus brasiliensis : Aspbr1_0045481 and Aspergillus terreus NIH2624 : ATET_08579	3.15949	0.000963712	7.01303	704	0.116784	0.231335	0.534208	13.3855	6.73954	0.914042
AN11365	Has domain(s) with predicted transmembrane transporter activity, role in transmembrane transport and integral component of membrane localization	3.15456	0.0108271	6.52371	335	0	0	0.449053	14.5498	4.47256	0.548815
AN12184	protein of unknown function	3.1545	0.0219822	2.72791	352	0	0	0	5.76962	1.8918	0.52231
AN10669	Has domain(s) with predicted transmembrane transporter activity, role in transmembrane transport and integral component of membrane localization	3.15423	0.00252576	3.44344	792	0.311424	0.102815	0	6.76968	1.4714	2.08924
AN10430	Polyketide synthase, putative	3.1529	0.0015997	0.663375	5951	0.0138155	0.0684169	0	1.29683	0.461586	0.231708
AN2598	Has domain(s) with predicted transporter activity, role in transmembrane transport, transport and membrane localization	3.15101	0.000211084	5.95943	2579	0.031879	0.252594	0.554134	11.7807	5.09957	0.998038
AN11590	protein of unknown function	3.15095	0.000967492	14.6746	341	0.241102	1.43278	0.220576	26.6817	14.6462	2.69579
AN9154	protein of unknown function	3.14964	0.000373382	4.85541	2155	0.0381512	0.340078	0.279226	9.9519	4.01712	0.597202
AN11923	protein of unknown function	3.14886	0.00112672	7.1097	627	0.524503	0.389616	0	14.5111	4.91205	1.90597
AN6773	Triglyceride lipase, putative	3.14326	0.0157019	2.23182	1346	0	0.120995	0	4.34547	2.34999	0
AN11100	protein of unknown function	3.14073	5.35343e-05	5.17397	2502	0.19716	0.390551	0.180375	11.851	2.49518	1.17572
AN9227	Predicted dioxygenase	3.14032	0.000346214	6.8179	926	0.177572	0.527623	0.243682	13.1592	6.20249	1.092
AN0878	Extracellular laccase, a copper-containing enzyme that oxidizes phenolic substrates	3.13687	1.58488e-17	21.7946	2375	1.41931	1.26859	1.45682	34.752	19.1363	11.4956
AN7333	protein of unknown function	3.13539	6.88532e-20	49.4388	1600	3.34002	2.79915	3.71381	47.5232	70.2851	30.5081
AN0029	Putative transmembrane transporter	3.13468	0.000518482	3.72365	1753	0.281401	0.185807	0.0429073	7.69265	2.84903	0.629274
AN3322	Ortholog of A. fumigatus Af293 : Afu5g14570, Neosartorya fischeri NRRL 181 : NFIA_072390 and Aspergillus fumigatus A1163 : AFUB_062250	3.13346	3.48867e-11	18.4526	1508	1.363	1.40396	0.698296	30.706	12.0333	12.6186
AN8295	protein of unknown function	3.132	0.000470403	3.3649	1711	0.144154	0.0951839	0.219803	7.40669	2.04328	0.644721
AN11201	Predicted oxidoreductase	3.12996	0.00138641	2.51315	1217	0.0675562	0.0669103	0.185414	4.73933	2.12031	0.679818
AN8935	Putative transferase with a predicted role in the pentose-phosphate shunt or xylulose metabolism	3.12992	1.20925e-05	8.08752	2409	0.409544	0.236616	0.624462	16.5238	6.28873	1.45006
AN8997	protein of unknown function	3.1284	0.00177812	3.81281	1324	0	0.184509	0.28405	7.11737	3.83504	0.486016
AN0024	oxidoreductase, putative	3.12747	7.7975e-05	8.99647	1414	0.116288	0.287941	0.957494	17.6376	6.94642	2.40543
AN8665	protein of unknown function	3.12511	3.57246e-05	6.62899	1515	0.217072	0.268745	0.546126	11.9039	6.64815	1.33491
AN10665	Has domain(s) with predicted ligase activity	3.12373	0.00534271	1.86548	1986	0	0	0.189367	3.92682	1.2993	0.370298
AN1807	Ortholog of A. fumigatus Af293 : Afu1g17540, A. oryzae RIB40 : AO090009000305, Neosartorya fischeri NRRL 181 : NFIA_003200, Aspergillus wentii : Aspwe1_0108466 and Aspergillus versicolor : Aspve1_0123605	3.11918	0.00319688	1.94727	1051	0.0782264	0.0774784	0.0715666	3.78742	1.2672	0.787192
AN9202	Ortholog of Aspergillus glaucus : Aspgl1_0032628 and Aspergillus zonatus : Aspzo1_0078085	3.11204	2.76903e-23	57.3021	656	4.51185	4.22045	3.0958	66.2521	59.1303	46.5238
AN12273	protein of unknown function	3.11023	0.0140241	1.84019	689	0	0.118186	0	3.53713	1.44974	0.533681
AN7463	Major ammonium transporter of A. nidulans	3.1095	2.99163e-06	87.0227	2476	2.05872	6.84063	9.11346	61.9114	37.2829	161.874
AN9205	Ortholog of A. nidulans FGSC A4 : AN9209, A. fumigatus Af293 : Afu5g00100, Afu8g01840, Afu7g06523, A. niger CBS 513.88 : An05g01030, An13g03050, An16g01380 and A. oryzae RIB40 : AO090012000290, AO090011000069	3.10704	1.07497e-08	17.1658	881	0.373284	1.38643	1.4514	25.4497	14.3614	11.6865
AN2562	Ortholog of A. nidulans FGSC A4 : AN2699, AN10332, A. fumigatus Af293 : Afu3g15000, A. niger CBS 513.88 : An09g01110, An09g02880 and A. oryzae RIB40 : AO090010000620, AO090012000340	3.10663	0.0018033	3.21302	1561	0	0.208661	0.192739	6.86943	2.23962	0.530005
AN8428	protein of unknown function	3.10437	2.10328e-09	24.2444	738	2.56228	1.4344	0.713435	34.4538	18.7232	19.5562
AN2506	Has domain(s) with predicted NAD binding, oxidoreductase activity, acting on the aldehyde or oxo group of donors, NAD or NADP as acceptor activity and role in cellular amino acid metabolic process, oxidation-reduction process	3.10359	0.00478816	3.60283	1236	0	0.39529	0	6.96686	3.0979	0.743742
AN8352	protein of unknown function	3.09943	1.41728e-21	18.645	1632	1.20906	1.29729	1.38266	20.4086	19.5857	15.9407
AN1886	Putative tetrahydroxynaphthalene reductase	3.09691	0.00119054	4.70754	864	0.190315	0.0942475	0.348224	8.36808	5.00977	0.744775
AN3993	Ortholog of A. nidulans FGSC A4 : AN11049, A. fumigatus Af293 : Afu3g01790, Afu6g11770, A. niger CBS 513.88 : An02g08800 and A. oryzae RIB40 : AO090166000059, AO090010000315	3.09665	0.017558	1.35894	1087	0	0	0.0691964	2.69043	1.30181	0.084569
AN3563	Putative oxalate decarboxylase with a predicted role in oxalic acid metabolism	3.09572	0.000991386	1.75964	1518	0.162482	0	0.0990994	2.51522	1.37087	1.39283
AN9201	protein of unknown function	3.09168	0.0243075	1.84864	400	0	0	0	2.43709	1.04049	2.06835
AN6958	protein of unknown function	3.09113	0.000348651	9.00805	900	0.365404	0.271433	0.668591	18.5941	7.30656	1.12355
AN0652	protein of unknown function	3.08862	0.00173738	3.97119	750	0.109621	0.108573	0.300866	8.12362	2.44168	1.34825
AN5501	Ortholog(s) have lipase activity	3.08856	0.0157828	1.31496	962	0	0	0.0781876	2.53335	1.12485	0.286673
AN9231	Predicted UDP-N-acetylmuramate dehydrogenase	3.0852	0.00044296	3.50945	1882	0.131056	0.216339	0.159865	6.9927	3.09604	0.439606
AN3409	protein of unknown function	3.08411	0.000426873	5.00141	1326	0.372018	0.18423	0.170173	10.7825	3.38983	0.831914
AN3986	Has domain(s) with predicted RNA polymerase II transcription factor activity, sequence-specific DNA binding, zinc ion binding activity, role in regulation of transcription, DNA-templated and nucleus localization	3.08368	8.18795e-06	5.68037	2278	0.433095	0.28597	0.23113	11.7325	3.65405	1.65452
AN6781	protein of unknown function	3.08339	0.0156769	0.780236	1656	0	0.0491726	0	1.52073	0.653448	0.166533
AN8459	Ortholog(s) have role in arginine transport, gliotoxin biosynthetic process and plasma membrane localization	3.08324	0.000633639	2.8236	1791	0.18362	0.181865	0.0419969	5.44296	2.46325	0.564596
AN8556	Has domain(s) with predicted role in transmembrane transport and membrane localization	3.082	0.000363554	5.01228	1940	0.0847587	0.335793	0.310171	10.0917	4.3765	0.568617
AN4119	Putative major facilitator superfamily protein	3.08194	0.00015257	3.09736	2134	0.0770533	0.22895	0.176233	5.29139	3.35453	0.646156
AN7221	protein of unknown function	3.08061	1.61143e-27	67.1585	1950	4.80647	4.84403	4.78299	82.5276	52.7609	66.1871
AN7869	Putative exo-1,3-beta glucanase family protein	3.08008	0.000117929	3.77998	3178	0.155222	0.333099	0.0946714	7.69418	3.03831	0.607444
AN2250	Has domain(s) with predicted oxidoreductase activity and role in metabolic process	3.07894	2.28503e-07	8.91426	988	0.665716	0.329675	0.7613	11.0179	6.23452	9.49039
AN5844	Ortholog of N. crassa conF, light-induced transcript expressed during conidiation in N. crassa	3.07861	1.73305e-05	17.9434	947	0.607721	1.28981	1.03254	34.9993	15.8216	3.00921
AN5255	protein of unknown function	3.07729	0.0102348	3.80653	489	0.168131	0.166523	0	8.47249	2.38313	0.563966
AN3484	protein of unknown function	3.07606	0.005952	2.13631	1801	0.13695	0.0904274	0	4.96168	1.29411	0.153126
AN8144	Ortholog of A. nidulans FGSC A4 : AN1651, A. fumigatus Af293 : Afu5g14600, Afu6g00460, Afu6g13950, A. niger CBS 513.88 : An11g02490, An01g11420 and A. oryzae RIB40 : AO090001000384, AO090011000740	3.07577	0.0166552	1.62229	813	0.101127	0	0	2.7978	1.84294	0.226141
AN2821	Ortholog of A. fumigatus Af293 : Afu2g00180, Afu2g17480, A. niger CBS 513.88 : An03g05360, An04g09420, A. oryzae RIB40 : AO090102000063, AO090009000716 and Aspergillus wentii : Aspwe1_0163996	3.07207	1.47192e-05	13.9628	2078	0.316519	0.862106	1.12209	26.8181	12.8584	2.2119
tM(CAU)8mt	unspecified product	3.07048	0.00554119	42.6235	70	2.34903	2.32657	0	100.965	19.0261	7.87941
AN3233	Substrate-specific transmembrane transporter, putative	3.06893	3.86435e-05	4.31635	2021	0.162723	0.282043	0.260522	8.36078	3.5421	1.04617
AN12414	protein of unknown function	3.0689	0.00209073	7.48751	493	0.333533	0.660688	0	15.1597	5.06527	2.23756
AN0489	Has domain(s) with predicted role in transmembrane transport and integral component of membrane localization	3.06839	0.000704361	3.45265	1611	0.204136	0.101092	0.186757	7.71517	2.0151	0.627679
AN7922	Riboflavin reductase, putative	3.06695	1.32099e-06	11.4812	1012	0.487446	1.04604	0.520272	21.3526	7.73171	5.35935
AN9186	Putative acid phosphatase with a predicted role in gluconic acid and gluconate metabolism	3.06578	2.07899e-08	4.33456	2083	0.31576	0.312741	0.216658	6.31794	3.59651	3.08922
AN10886	protein of unknown function	3.06342	3.15273e-14	46.1023	1585	3.00853	3.80177	2.70494	39.6187	72.4733	26.215
AN1426	Ortholog(s) have serine-type carboxypeptidase activity	3.06059	8.47552e-12	42.3141	2088	3.62254	2.84692	2.84583	44.1975	24.2781	58.4666
AN2343	Putative nitroreductase	3.05977	4.25773e-25	53.1499	907	3.44455	4.12985	3.56594	70.757	53.3208	35.3719
AN3508	Has domain(s) with predicted role in response to stress and integral component of membrane localization	3.05625	0.000202876	7.35404	967	0.255065	0.421044	0.4667	14.5335	6.19775	1.33089
AN1739	protein of unknown function	3.05252	0.018887	1.5997	855	0	0	0.0879724	3.6105	0.973559	0.215033
AN2097	protein of unknown function	3.05065	4.63879e-05	14.0338	1098	0.149756	0.815782	1.37006	25.0071	13.4942	3.60003
AN9441	Ortholog(s) have (R)-carnitine transmembrane transporter activity, choline transmembrane transporter activity, ethanolamine transmembrane transporter activity	3.04993	2.39224e-09	15.6619	1741	0.377787	1.12253	1.59851	23.4236	12.5265	11.0354
AN8622	Ortholog of A. fumigatus Af293 : Afu6g08710, A. oryzae RIB40 : AO090005000279, Neosartorya fischeri NRRL 181 : NFIA_054360 and Aspergillus versicolor : Aspve1_0055417, Aspve1_0893167	3.04872	1.82059e-05	8.68723	2217	0.222506	0.661135	0.576761	16.3425	8.18501	1.53418
AN4790	Putative RNA-directed RNA polymerase	3.04693	9.1411e-07	5.26182	4183	0.255512	0.447738	0.233759	10.021	4.35797	1.40648
AN3765	Putative G-protein coupled receptor	3.04638	2.31235e-10	146.22	1396	15.4891	9.39126	8.082	119.119	99.3385	220.202
AN6833	Ortholog of A. nidulans FGSC A4 : AN6951, AN2710, A. fumigatus Af293 : Afu1g01520, A. oryzae RIB40 : AO090038000445, Neosartorya fischeri NRRL 181 : NFIA_023140 and Aspergillus wentii : Aspwe1_0116569	3.0457	0.00538757	3.65122	752	0.327989	0	0.100022	7.02174	3.32072	0.611213
AN8160	protein of unknown function	3.04306	0.00254109	1.1384	3139	0	0.077824	0.0718857	2.19977	0.981157	0.234282
AN2038	Predicted oxidoreductase	3.04114	0.0190587	0.85551	1537	0	0	0.0489372	1.79703	0.649884	0.119618
AN7798	Ortholog of A. nidulans FGSC A4 : AN6764, AN2660, A. fumigatus Af293 : Afu8g01960 and A. niger CBS 513.88 : An15g04120, An11g05430, An01g12050, An11g03480, An01g01140	3.03944	7.19795e-06	11.0529	1506	0.272961	0.811054	0.849057	19.2032	11.3307	2.62473
AN6433	Has domain(s) with predicted transferase activity, transferring hexosyl groups activity and role in metabolic process	3.03905	1.11689e-05	6.97639	1936	0.424669	0.50473	0.27196	14.0988	5.07347	1.75686
AN8092	Ortholog of Aspergillus versicolor : Aspve1_0034535, Aspergillus sydowii : Aspsy1_0038908, Aspsy1_0527520 and Aspergillus terreus NIH2624 : ATET_08397	3.03884	8.89153e-12	7.29484	3332	0.37012	0.439897	0.654645	11.7271	5.77079	4.38665
AN7161	Has domain(s) with predicted catalytic activity, ferric iron binding, iron ion binding, oxidoreductase activity, acting on single donors with incorporation of molecular oxygen, incorporation of two atoms of oxygen activity	3.03798	0.000419821	3.31783	1231	0.200364	0.198448	0.122204	6.20325	2.70477	1.04547
AN5419	Ortholog of A. niger CBS 513.88 : An18g02752, An01g01170, A. oryzae RIB40 : AO090012000481, Aspergillus versicolor : Aspve1_0135496 and Aspergillus clavatus NRRL 1 : ACLA_061860	3.03658	6.80218e-05	7.3302	1224	0.20151	0.399166	0.614513	13.6057	6.73259	1.65227
AN7775	Has domain(s) with predicted role in response to stress and integral component of membrane localization	3.03602	0.000634521	4.82807	1328	0.371457	0.122635	0.226556	10.338	3.38473	0.761439
AN9036	protein of unknown function	3.03596	0.0010304	3.03652	1406	0.11695	0.057916	0.267484	6.47116	1.65768	0.980723
AN4241	Has domain(s) with predicted role in transmembrane transport and integral component of membrane localization	3.03503	4.88677e-15	16.2343	2046	1.32606	0.676592	1.39698	23.1479	13.8732	11.6818
AN3317	protein of unknown function	3.0346	0.0282101	1.17631	685	0	0	0	2.37186	0.486069	0.670996
AN12146	protein of unknown function	3.03419	0.028679	2.9673	296	0	0	0	6.31227	1.9685	0.621125
AN10028	Putative cytochrome P450	3.03267	4.20433e-08	11.843	1806	0.409714	1.08212	0.749666	20.2866	10.5086	4.73376
AN3246	Ortholog of Aspergillus aculeatus ATCC16872 : Aacu16872_057585	3.03259	1.14101e-23	163.495	918	10.3889	15.4344	10.4877	186.542	142.722	161.222
AN7412	Ortholog of A. oryzae RIB40 : AO090012000092, Aspergillus wentii : Aspwe1_0181282, Aspergillus versicolor : Aspve1_0054161 and Aspergillus niger ATCC 1015 : 138352-mRNA	3.02877	0.0203874	3.35615	424	0	0.192052	0	6.51422	3.33742	0.216808
AN7281	protein of unknown function	3.02755	0.0203934	2.99842	466	0.176429	0	0	5.40412	3.39388	0.197267
AN6115	Ortholog(s) have high-affinity nickel cation transmembrane transporter activity, role in nickel cation import across plasma membrane, regulation of urea catabolic process and endoplasmic reticulum, plasma membrane localization	3.02708	2.77302e-14	21.3055	1743	2.02828	1.40155	1.2946	23.9561	16.3327	23.6277
AN12312	protein of unknown function	3.02506	4.52498e-06	7.15742	1291	0.445787	0.567675	0.291311	11.8299	7.22138	2.42099
AN5320	Has domain(s) with predicted hydrolase activity	3.02478	9.96125e-07	8.76139	1724	0.715336	0.330632	0.567177	15.5499	8.01492	2.7194
AN5274	Ortholog(s) have sequence-specific DNA binding activity	3.02466	2.69476e-12	19.5017	2364	2.15625	0.792253	1.30452	23.4362	14.9648	20.1041
AN9029	Has domain(s) with predicted FAD binding, oxidoreductase activity and role in metabolic process	3.02449	0.00337705	2.07133	1796	0.0915545	0.0906791	0.08376	4.20655	1.85388	0.153552
AN8960	protein of unknown function	3.02264	0.0010914	7.35847	956	0.429999	0.170355	0.47207	14.4458	7.0527	0.576944
AN8390	GPR1/FUN34/YaaH family member	3.01828	7.02061e-07	9.73969	1015	0.405004	0.320906	1.18568	13.8462	8.03689	7.336
AN8442	Has domain(s) with predicted carbon-sulfur lyase activity and role in metabolic process	3.01738	0.0134955	2.1196	798	0	0	0.188512	4.58099	0.625859	1.15196
AN0016	Putative nonribosomal peptide synthase	3.01711	1.01467e-06	3.80779	18193	0.212397	0.183511	0.289405	7.38551	3.43151	0.606342
AN0563	Has domain(s) with predicted hydrolase activity and role in metabolic process	3.01655	0.00535173	1.69632	1154	0.0712443	0.0705631	0.0651789	3.44937	1.08197	0.557613
AN12071	Protein with similarity to FK506 binding proteins (FKBPs)	3.01591	6.41302e-07	22.6758	889	0.739851	1.19076	2.28441	41.8517	17.6965	8.47916
AN1615	protein of unknown function	3.01289	4.04878e-08	3.90479	2991	0.24739	0.190575	0.326919	6.13821	3.70138	1.8748
AN8478	Ortholog of A. fumigatus Af293 : Afu2g00870, A. oryzae RIB40 : AO090020000348, Neosartorya fischeri NRRL 181 : NFIA_099010, Aspergillus wentii : Aspwe1_0174900 and Aspergillus versicolor : Aspve1_0367643	3.01265	1.90003e-17	19.1281	1472	1.39633	1.21702	1.48185	27.2075	16.6252	13.5517
AN5269	protein of unknown function	3.01167	0.000746332	5.45053	1146	0.286967	0.142111	0.393803	11.5545	3.9949	0.802151
AN3492	C2H2 type zinc finger transcription factor	3.01162	0.00206206	7.24383	860	0.764799	0	0.262383	14.6414	5.80739	1.28269
AN11527	protein of unknown function	3.0107	0.0210708	4.12273	338	0.243242	0	0	9.85409	1.97016	0.543944
AN9223	Putative demethylsterigmatocystin 6-O-methyltransferase	3.01066	0.0203688	1.27934	986	0	0	0.0762844	2.55408	1.09748	0.186463
AN3272	Putative cytochrome P450	3.01017	0.00438575	1.27834	1880	0	0.0433137	0.120026	2.37659	1.01835	0.440074
AN3477	Ortholog of Aspergillus niger ATCC 1015 : 136740-mRNA	3.00273	0.0321505	1.72672	775	0	0	0	3.35427	1.82589	0
AN8584	Ortholog of A. nidulans FGSC A4 : AN1204, A. niger CBS 513.88 : An12g06310, A. oryzae RIB40 : AO090020000093, Aspergillus wentii : Aspwe1_0058679, Aspwe1_0117796 and Aspergillus sydowii : Aspsy1_0038026	3.00273	0.0321505	3.09055	433	0	0	0	6.0036	3.26805	0
AN0964	Ortholog of A. fumigatus Af293 : Afu1g16640, A. niger CBS 513.88 : An01g10620, A. oryzae RIB40 : AO090005001050, Aspergillus wentii : Aspwe1_0039876 and Aspergillus sydowii : Aspsy1_0138532	3.00244	7.14538e-31	290.711	1241	25.8374	21.7846	19.2738	290.709	300.828	280.594
AN7112	Has domain(s) with predicted role in transmembrane transport and integral component of membrane localization	3.00081	0.00360412	1.4348	2101	0.0391318	0.0775153	0.0716006	3.01591	1.06971	0.218768
AN8314	Has domain(s) with predicted hydrolase activity	2.99966	8.04022e-05	3.19796	5055	0.0975856	0.25774	0.178555	6.87816	2.20654	0.509187
AN7094	Has domain(s) with predicted RNA-DNA hybrid ribonuclease activity, nucleic acid binding activity	2.99526	0.000349751	6.13479	1350	0.243603	0.241274	0.501443	11.9146	5.6726	0.817124
AN0035	protein of unknown function	2.99207	0.000847871	4.72247	1791	0.137715	0.454661	0.125991	10.0241	3.57868	0.564596
AN8349	Has domain(s) with predicted FAD binding, oxidoreductase activity and role in metabolic process	2.99172	6.47522e-15	13.2063	2193	0.899764	0.742634	1.16615	19.1144	12.7914	7.71294
AN2834	Putative rhamnogalacturonan acetyl esterase	2.99083	0.00533935	2.35207	752	0	0.216569	0.100022	3.67291	1.54967	1.83364
AN5071	protein of unknown function	2.99005	0.00119671	3.26241	1612	0.153007	0.10103	0.233302	6.90407	2.42695	0.456211
AN10432	Has domain(s) with predicted DNA binding, zinc ion binding activity, role in transcription, DNA-templated and nucleus localization	2.98996	1.65215e-08	13.5498	2012	0.939844	0.76897	0.934598	24.6293	11.5426	4.47753
AN2507	Has domain(s) with predicted ubiquitinyl hydrolase activity and role in protein deubiquitination, ubiquitin-dependent protein catabolic process	2.98929	0.00109801	3.91592	1629	0.353291	0.0999752	0.13852	8.57742	2.60602	0.564312
AN7983	protein of unknown function	2.98792	0.0102242	2.46366	1701	0	0	0.265314	4.72803	2.44677	0.21617
AN3282	protein of unknown function	2.98719	1.35153e-05	4.0549	1424	0.115472	0.457471	0.211282	5.64774	3.74109	2.77587
AN6461	Has domain(s) with predicted role in transmembrane transport and integral component of membrane localization	2.9862	0.00157732	4.29536	1882	0.174742	0.129803	0.31973	9.28044	3.36142	0.244225
AN9203	Ortholog of A. fumigatus Af293 : Afu4g03470, Afu7g06720, A. niger CBS 513.88 : An10g00950, An04g04430, An02g00350, An08g09800 and A. oryzae RIB40 : AO090103000074, AO090023000047	2.9857	0.00109725	6.54975	1781	0.0923256	0.137164	0.760189	13.547	5.32806	0.774226
AN0338	Putative cytochrome P450	2.98404	1.3923e-30	106.8	2355	8.4136	8.92098	7.60149	107.728	106.497	106.174
AN5315	Ortholog of A. nidulans FGSC A4 : AN7859, A. niger CBS 513.88 : An01g01450, A. oryzae RIB40 : AO090001000269, Neosartorya fischeri NRRL 181 : NFIA_044920 and Aspergillus wentii : Aspwe1_0166871	2.98338	1.98661e-07	14.2526	2616	1.28855	0.404659	1.06384	25.2776	12.9823	4.49793
AN5511	Has domain(s) with predicted ATP binding, protein kinase activity, protein tyrosine kinase activity and role in protein phosphorylation	2.98318	0.000223924	3.15521	1289	0.0637827	0.315864	0.175058	5.04181	2.71222	1.71159
AN9281	Ortholog of A. nidulans FGSC A4 : AN2784, AN1020, AN2199, A. fumigatus Af293 : Afu1g12970, A. niger CBS 513.88 : An15g05320 and A. oryzae RIB40 : AO090012000596, AO090038000022	2.98312	0.0334329	1.90438	702	0	0	0	3.93452	1.77862	0
AN8090	protein of unknown function	2.97905	0.0133721	1.46723	1121	0.0733416	0	0.0670976	3.11611	1.03956	0.246012
AN9347	Has domain(s) with predicted oxidoreductase activity and role in metabolic process	2.97549	0.00179277	4.109	1047	0.15705	0.233323	0.21552	8.30207	3.49812	0.526799
AN8529	Has domain(s) with predicted RNA polymerase II transcription factor activity, sequence-specific DNA binding, zinc ion binding activity, role in regulation of transcription, DNA-templated and nucleus localization	2.97432	0.000881819	3.48608	1310	0.12552	0.310801	0.114834	7.13142	2.41457	0.912247
AN4153	Has domain(s) with predicted catalytic activity, pyridoxal phosphate binding activity and role in biosynthetic process	2.97247	0.00486844	3.32174	1263	0	0.257893	0.178661	5.91744	3.75664	0.291137
AN3355	Ortholog(s) have fibrinogen binding activity	2.97124	5.63926e-08	8.40194	2348	0.630275	0.485527	0.544582	15.7767	6.06214	3.36698
AN4485	Has domain(s) with predicted RNA polymerase II transcription factor activity, sequence-specific DNA binding, zinc ion binding activity, role in regulation of transcription, DNA-templated and nucleus localization	2.97067	0.000135599	7.63921	1849	0.311255	0.528479	0.447475	16.6514	5.22215	1.04405
AN2592	Putative protein of unknown function	2.9703	4.87722e-08	14.976	1232	1.60161	1.12363	0.366314	22.0234	14.3236	8.5808
AN8624	protein of unknown function	2.9681	3.78381e-11	40.85	821	4.40621	2.77714	1.55747	53.6297	46.6383	22.2818
AN9351	Ortholog of Aspergillus versicolor : Aspve1_0048024 and Aspergillus sydowii : Aspsy1_0163543	2.9681	8.8595e-19	75.7511	767	7.07464	5.4145	5.29555	69.6915	79.6579	77.9038
AN12097	Putative rhamnogalacturonan lyase	2.96397	5.18999e-06	4.11835	1979	0.49853	0.0822939	0.266051	5.62373	3.1546	3.57672
AN2621	Delta-(L-alpha-aminoadipyl)-L-cysteinyl-D-valine synthetase, putative	2.96334	0.000157545	1.68314	11312	0.138092	0.115177	0.0332463	3.49735	1.32453	0.227541
AN9212	protein of unknown function	2.95923	0.0120939	7.47564	302	0.816714	0	0	16.4086	3.58315	2.43514
AN9196	Ortholog of Aspergillus carbonarius ITEM 5010 : Acar5010_179041	2.95666	2.32371e-14	19.5429	1262	1.88927	1.35501	1.07282	26.3921	19.8534	12.3831
AN12331	Putative polyketide synthase (PKS)-like enzyme	2.95649	8.67321e-06	4.46172	7595	0.270625	0.278759	0.267392	9.03813	3.69343	0.653592
AN6447	Predicted O-methyltransferase	2.95611	4.97743e-08	12.0854	2368	0.902708	0.687752	0.85762	16.3296	16.6268	3.29973
AN0771	Putative ABC multidrug transporter	2.95561	5.91199e-11	55.7096	5525	4.76183	3.61092	4.92821	28.2893	72.2863	66.5531
AN1577	Has domain(s) with predicted substrate-specific transmembrane transporter activity, transmembrane transporter activity, role in transmembrane transport and integral component of membrane, membrane localization	2.94949	0.00015169	2.17972	1984	0.165758	0.205216	0.0379115	3.15282	2.18167	1.20468
AN12340	protein of unknown function	2.94781	5.58435e-05	11.0014	826	0.497675	0.5915	0.910611	19.5714	10.9844	2.4484
AN9331	protein of unknown function	2.94513	4.99782e-05	7.22784	1194	0.206573	0.81839	0.314977	13.0631	5.92574	2.69466
AN3699	protein of unknown function	2.94504	3.95028e-06	8.70937	2601	0.410921	0.626143	0.607284	17.2717	6.9126	1.94385
AN1581	Has domain(s) with predicted role in transmembrane transport and membrane localization	2.94213	0.000698735	2.51219	1666	0.0493493	0.19551	0.180592	4.97364	1.34902	1.21392
AN10868	Ortholog of A. niger CBS 513.88 : An14g01330, An02g11890, An14g01620 and A. oryzae RIB40 : AO090012000045, AO090011000315, AO090701000905	2.9416	1.03528e-05	3.61443	1731	0.284977	0.141126	0.304168	5.72549	2.35628	2.76151
AN0052	Has domain(s) with predicted oxidoreductase activity and role in metabolic process	2.94139	7.00565e-21	59.3988	2275	6.50499	4.00885	3.24009	70.8094	61.3226	46.0643
tS(AGA)1	unspecified product	2.93845	0.0350631	10.2937	80	0	0	0	22.34	6.24294	2.29816
AN7919	Putative Zn(II)2Cys6 transcription factor	2.93498	4.91338e-10	9.41094	2645	0.808171	0.554154	0.625619	15.6944	8.4026	4.13582
AN6671	protein of unknown function	2.92962	0.009062	3.1196	627	0.131126	0.259744	0	6.08947	2.38964	0.879679
AN2544	Putative transmembrane transporter	2.92923	0.000336392	6.93848	1547	0.744035	0.315824	0.145863	13.6006	6.02637	1.18845
AN1792	Has domain(s) with predicted hydrolase activity, hydrolase activity, acting on ester bonds activity and role in lipid metabolic process	2.92907	4.03967e-09	11.0546	1381	1.13114	0.825502	0.599117	12.706	8.0768	12.3811
AN2838	Ortholog of Aspergillus glaucus : Aspgl1_0163409, Neosartorya fischeri NRRL 181 : NFIA_097910, Aspergillus clavatus NRRL 1 : ACLA_058550 and Aspergillus zonatus : Aspzo1_0133076	2.92825	0.00247035	4.98859	851	0.193222	0.382749	0.176772	10.4051	3.91254	0.64813
AN11855	protein of unknown function	2.92776	0.00829086	3.69758	682	0	0.238797	0.220576	8.0998	2.31898	0.673948
AN1903	protein of unknown function	2.92264	0.00164517	7.14901	626	0.131335	0.520318	0.480616	14.2747	5.85068	1.32163
AN6947	protein of unknown function	2.91999	0.00860083	2.1356	1122	0	0.0725756	0.201113	3.18573	2.89334	0.327724
AN11600	protein of unknown function	2.91558	0.00694828	5.7356	399	0	0.204085	0.565537	10.5872	5.00687	1.61275
AN7597	Ortholog(s) have tetrapeptide transmembrane transporter activity, role in cellular response to drug, nitrogen utilization, tetrapeptide transmembrane transport and Golgi apparatus, endoplasmic reticulum, plasma membrane localization	2.91521	1.3639e-05	5.45023	2839	0.260635	0.516286	0.26494	10.9879	3.84091	1.52185
AN7767	protein of unknown function	2.91466	0.00127533	4.37787	1004	0.245665	0.324422	0.149834	8.49582	3.81375	0.824042
AN7151	Putative alpha-L-rhamnosidase	2.91293	0.000111943	2.14405	2695	0.213548	0.0302152	0.167458	3.34591	2.13117	0.95508
AN5073	Ortholog of Aspergillus flavus NRRL 3357 : AFL2T_04930, Neosartorya fischeri NRRL 181 : NFIA_032530 and Aspergillus sydowii : Aspsy1_0159547	2.91248	0.00284117	2.60637	952	0.259084	0.0855355	0.0790089	4.7786	1.39898	1.64154
AN9257	protein of unknown function	2.91227	0.0133952	2.86117	747	0	0.218018	0.100691	5.32875	3.00865	0.246122
AN9027	Has domain(s) with predicted hydrolase activity	2.91168	0.000227383	8.2152	1274	0.258135	0.319583	0.885594	16.1325	6.92572	1.58743
AN8387	protein of unknown function	2.91093	0.027986	3.53534	664	0	0	0.226556	7.09593	3.51009	0
AN12440	Has domain(s) with predicted catalytic activity, phosphopantetheine binding, transferase activity and role in metabolic process	2.90816	0.000140137	4.32316	4148	0.218027	0.372991	0.181332	9.20468	3.21077	0.554041
tR(ACG)7	unspecified product	2.90783	0.0378611	12.1494	72	0	0	0	27.0787	8.09271	1.27676
AN0101	Has domain(s) with predicted oxidoreductase activity, acting on the aldehyde or oxo group of donors, NAD or NADP as acceptor activity and role in oxidation-reduction process	2.90768	0.0198265	2.05884	853	0	0.190926	0	3.61896	2.34202	0.215537
AN5024	Has domain(s) with predicted role in transmembrane transport and membrane localization	2.9072	0.000428616	4.07779	1783	0.276666	0.182681	0.253112	7.97327	3.64143	0.618686
AN2727	Putative cytochrome P450	2.90622	4.91933e-07	4.03753	1937	0.297115	0.294274	0.310651	5.2424	2.83624	4.03394
AN3132	Ortholog(s) have role in N-acylethanolamine metabolic process, N-acylphosphatidylethanolamine metabolic process and integral component of mitochondrial inner membrane localization	2.9023	1.62432e-31	201.137	1879	14.3954	17.2914	17.8134	198.011	220.081	185.321
AN3980	Predicted LINE transposon-related ORF	2.90226	0.0201618	1.65928	1058	0	0.153932	0	2.99453	1.80955	0.173774
AN0343	Ortholog of A. fumigatus Af293 : Afu1g02250, A. niger CBS 513.88 : An01g06020, Aspergillus wentii : Aspwe1_0066622, Aspergillus sydowii : Aspsy1_0129159 and Aspergillus terreus NIH2624 : ATET_04870	2.90041	1.57524e-05	6.4826	839	0.489964	0.388223	0.448251	10.1666	5.5559	3.72527
AN6025	Putative delta-1-pyrroline-5-carboxylate dehydrogenase with a predicted role in glutamate and glutamine metabolism	2.90008	0.00315477	3.25399	949	0.346537	0.0858059	0.0792586	6.59135	2.1051	1.06553
AN3540	Ortholog of A. nidulans FGSC A4 : AN3539, A. fumigatus Af293 : Afu8g00120, A. oryzae RIB40 : AO090038000188, AO090026000095 and Neosartorya fischeri NRRL 181 : NFIA_032270	2.89972	0.00665451	1.41226	1535	0	0.0530488	0.147003	2.69905	0.759185	0.77853
AN1031	Putative efflux pump	2.89874	0.00554119	1.63383	2032	0	0.120221	0.111048	3.27823	1.35182	0.271436
AN7368	protein of unknown function	2.89549	0.00274093	1.80417	1679	0.146902	0.096998	0.0447984	3.33847	1.63603	0.438006
AN8365	Has domain(s) with predicted role in transmembrane transport and integral component of membrane localization	2.89474	0.00193324	2.95295	2181	0.226179	0.261352	0	5.17736	3.09142	0.590083
AN0612	protein of unknown function	2.89392	0.00526671	5.30347	855	0.384636	0.285719	0.0879724	11.4016	4.1863	0.322549
AN12003	protein of unknown function	2.89255	0.000980303	8.23615	506	0.487446	0.643714	0.297298	17.1784	4.44162	3.08844
AN8734	protein of unknown function	2.89206	0.0399939	2.82172	463	0	0	0	6.66733	1.79782	0
AN8371	protein of unknown function	2.89134	0.00113932	4.8422	875	0.375844	0.279188	0.171923	9.84118	3.4247	1.26071
AN2609	Has domain(s) with predicted O-methyltransferase activity	2.89	1.21924e-15	79.582	1538	6.68205	5.13569	6.25989	108.016	96.6615	34.069
AN4703	protein of unknown function	2.8848	0.00174224	7.62247	944	0.174186	0.345042	0.717106	16.0923	5.99605	0.779038
AN3557	Has domain(s) with predicted catalytic activity and role in nucleoside metabolic process	2.88307	1.79976e-22	40.495	1302	4.04133	3.12711	2.65742	44.7985	45.9031	30.7834
AN0146	Versicolorin ketoreductase, putative	2.88306	5.28897e-24	190.049	1103	15.1313	15.7987	13.4339	268.529	199.608	102.011
AN2642	protein of unknown function	2.88124	0.0270432	2.40681	446	0	0	0.168647	4.73574	1.86635	0.61834
AN8928	Putative plasma membrane ATP-binding cassette (ABC) transporter with a predicted role in multidrug resistance	2.88076	0.000165714	1.54863	5220	0.094501	0.0779979	0.115274	3.26812	0.972719	0.40504
AN5355	Has domain(s) with predicted oxidoreductase activity, transferase activity, transferring acyl groups other than amino-acyl groups, zinc ion binding activity and role in oxidation-reduction process	2.88047	0.0103544	1.91389	1175	0	0	0.256056	2.55808	2.47947	0.704118
AN8991	protein of unknown function	2.88037	0.0046266	3.23745	815	0.100878	0.199828	0.18458	6.77799	2.14482	0.789553
AN6429	Ortholog(s) have role in secondary metabolite biosynthetic process	2.87632	0.00513339	1.85039	1404	0.175675	0	0.107146	3.64521	1.18574	0.720222
AN8374	Ortholog(s) have oligopeptide transmembrane transporter activity	2.87543	5.6087e-05	6.91993	3259	0.353183	0.449751	0.507751	14.0337	5.82343	0.902623
AN8539	Ortholog of A. fumigatus SidG	2.87381	5.58852e-08	20.1809	752	1.31196	1.4077	1.80039	33.7044	11.0691	15.7693
AN9055	protein of unknown function	2.87183	0.00420317	6.87264	538	0.458453	0.45407	0.139808	14.1937	5.56991	0.854335
AN2586	Has domain(s) with predicted catalytic activity and role in metabolic process	2.87085	0.000125463	3.13591	2388	0.206573	0.170498	0.220484	6.22539	2.33544	0.846894
AN8310	Ortholog of A. nidulans FGSC A4 : AN8498, AN5429, AN11121, A. fumigatus Af293 : Afu3g01350 and A. niger CBS 513.88 : An12g08560, An09g02370, An13g02790, An13g02620	2.87039	0.000195072	10.6017	1520	0.649073	0.321434	0.98969	21.5917	8.76203	1.45147
AN2342	protein of unknown function	2.86976	0.0267791	0.892717	1154	0	0.0705631	0	1.75988	0.360655	0.557613
AN0785	Putative manganese superoxide dismutase	2.869	0.00459607	2.42875	822	0.100019	0.0990631	0.183008	4.05193	2.22781	1.00649
AN11375	protein of unknown function	2.86857	0.0238224	7.13147	379	0.433857	0.214854	0	14.1467	7.24775	0
AN0479	Putative beta-glucosidase with a predicted role in polysaccharide degradation	2.86436	0.000286348	4.33886	2419	0.13595	0.168313	0.497504	8.69788	3.40665	0.912044
AN8135	Ortholog of Aspergillus versicolor : Aspve1_0089071 and Aspergillus sydowii : Aspsy1_0109832	2.86336	7.48907e-05	6.105	2033	0.485288	0.320432	0.369978	12.1075	5.07706	1.13043
AN1664	Has domain(s) with predicted hydrolase activity	2.86272	4.03277e-17	218.04	1141	21.5447	16.5572	14.239	217.793	313.625	122.703
AN8487	Predicted DDE1 transposon-related ORF	2.86171	0.00015257	10.9731	1112	0.665416	0.585826	0.811688	22.2085	9.05751	1.65335
AN7230	Putative cellobiose dehydrogenase	2.86007	0.00197485	2.52339	2720	0.0906793	0.0299374	0.304184	4.689	2.50942	0.371761
AN6774	Putative transmembrane transporter	2.85943	6.7545e-06	4.12393	1748	0.0940685	0.372677	0.4303	5.6698	3.80958	2.89242
AN1585	Putative succinate-semialdehyde dehydrogenase [NAD(P)+] with a predicted role in 4-aminobutyrate (GABA) shunt	2.85891	0.00146105	6.00533	1675	0.196336	0.631993	0.179621	13.3373	4.075	0.603696
AN10787	Ortholog of A. nidulans FGSC A4 : AN10624, Aspergillus brasiliensis : Aspbr1_0059853, Neosartorya fischeri NRRL 181 : NFIA_047300 and Aspergillus versicolor : Aspve1_0089701, Aspve1_0874507	2.85848	3.05125e-05	5.92541	1534	0.482362	0.583917	0.147099	10.5385	4.72087	2.51689
AN3485	protein of unknown function	2.85737	0.00028741	10.0522	1766	0.325884	0.737756	0.766646	22.1721	6.78735	1.19723
AN2789	Ortholog of Aspergillus versicolor : Aspve1_0165784, Aspergillus sydowii : Aspsy1_0077566 and Aspergillus terreus NIH2624 : ATET_02398	2.8568	0.0275912	1.03191	991	0.0829626	0	0	1.55751	1.25993	0.278284
AN4181	Ortholog of Aspergillus versicolor : Aspve1_0055365 and Aspergillus sydowii : Aspsy1_0205288	2.85665	2.11334e-13	12.7916	2009	1.30956	0.891715	0.823674	16.3362	14.6259	7.41269
AN2794	Has domain(s) with predicted substrate-specific transmembrane transporter activity, transmembrane transporter activity, role in transmembrane transport and integral component of membrane, membrane localization	2.8539	1.0442e-06	18.7736	2204	1.11909	1.77343	1.877	15.0014	9.32854	31.9907
AN11208	Has domain(s) with predicted role in response to stress and integral component of membrane localization	2.85373	0.000953167	5.97751	1142	0.215979	0.570437	0.263455	12.8043	4.08179	1.04645
AN8388	protein of unknown function	2.85221	2.33832e-05	10.204	1428	0.403019	0.741308	0.895434	21.1624	6.29541	3.15434
AN6929	Putative alpha-L-rhamnosidase	2.85098	1.5891e-05	3.91406	2967	0.304811	0.164671	0.329563	7.31044	3.25438	1.17735
AN3321	Has domain(s) with predicted aspartic-type endopeptidase activity and role in proteolysis	2.84709	1.63204e-10	11.6581	1603	0.82062	1.01597	0.891524	18.3453	8.25642	8.37259
AN7404	Ortholog of A. fumigatus Af293 : Afu3g01280, A. niger CBS 513.88 : An02g12500, An16g05960, An09g03800, A. oryzae RIB40 : AO090011000171 and Aspergillus wentii : Aspwe1_0036364, Aspwe1_0041299, Aspwe1_0112391	2.84668	1.72907e-06	8.08802	982	0.753506	0.746302	0.306381	11.9952	7.12026	5.14863
AN2354	Has domain(s) with predicted RNA polymerase II transcription factor activity, sequence-specific DNA binding, zinc ion binding activity, role in regulation of transcription, DNA-templated and nucleus localization	2.84638	5.18215e-09	9.1017	2356	0.453653	0.553004	1.05354	14.1715	8.37339	4.7602
AN10891	Ortholog(s) have role in D-xylose transport, glucose import	2.84494	0.000396157	4.74166	1824	0.225373	0.0892871	0.577319	9.26378	3.65084	1.31036
AN7204	Putative oleoyl-delta12 desaturase	2.84491	4.38013e-06	12.7329	1630	0.403514	1.0491	1.19977	23.1747	11.1326	3.89137
AN0497	Has domain(s) with predicted role in transmembrane transport and integral component of membrane localization	2.84467	2.59856e-05	35.7691	2123	5.1506	2.41643	1.4526	26.1349	13.8405	67.3319
AN12341	protein of unknown function	2.84216	0.000230753	2.70817	2118	0.155271	0.192233	0.177565	5.02452	2.31875	0.781245
AN3990	Has domain(s) with predicted substrate-specific transmembrane transporter activity, transmembrane transporter activity, role in transmembrane transport and integral component of membrane, membrane localization	2.83866	6.18899e-12	29.7475	1574	3.60413	2.48325	1.33803	33.599	26.442	29.2015
AN8540	siderophore iron transporter	2.83857	1.6522e-07	52.8055	2211	7.25106	3.42514	2.92565	45.8905	30.4947	82.0312
AN6130	Has domain(s) with predicted FAD binding, oxidoreductase activity and role in metabolic process	2.83768	3.7075e-06	7.71114	2137	0.884869	0.304838	0.457564	13.0388	7.55658	2.53798
AN1617	protein of unknown function	2.83356	0.0244708	2.39876	663	0	0	0.226897	4.53354	2.38544	0.277305
AN9265	Ortholog(s) have role in ergot alkaloid biosynthetic process	2.83173	0.00412829	3.37335	1458	0	0.390953	0.154766	6.68611	2.74039	0.693547
AN12114	protein of unknown function	2.82977	0.0448759	2.51463	477	0	0	0	5.44981	2.09407	0
AN7532	Ortholog of A. niger CBS 513.88 : An11g07940, A. oryzae RIB40 : AO090001000606, Neosartorya fischeri NRRL 181 : NFIA_054950, Aspergillus wentii : Aspwe1_0045822 and Aspergillus versicolor : Aspve1_0043923	2.8282	3.21103e-10	260.284	1032	32.1853	16.57	13.4107	246.464	406.921	127.468
AN6485	Putative cytochrome P450	2.827	0.00479253	1.96802	2058	0.0399494	0.15827	0.109645	4.69733	0.84938	0.357343
AN7394	protein of unknown function	2.82519	0.0208405	2.08686	1416	0	0.230028	0	4.07328	2.05747	0.12984
AN8979	Alcohol dehydrogenase with a role in two-carbon compound metabolism	2.82387	1.25882e-05	98.7854	1357	9.81502	9.42114	7.03942	34.9609	63.1809	198.214
AN5544	Has domain(s) with predicted carbon-carbon lyase activity, catalytic activity and role in cellular aromatic compound metabolic process	2.82359	0.0446997	1.05793	800	0	0	0	2.53863	0.520245	0.114908
AN3208	Has domain(s) with predicted oxidoreductase activity and role in oxidation-reduction process	2.82157	0.000366315	3.31644	2069	0.238422	0.0787142	0.327186	6.00732	3.09784	0.844177
AN12315	protein of unknown function	2.82078	0.0204865	3.55652	607	0	0.268303	0.123915	7.22694	3.29117	0.151444
AN7916	Putative amino acid transporter	2.81945	0.00536759	1.29432	1918	0.0428654	0.127367	0.0392161	2.58363	0.86798	0.431355
AN6419	Ortholog of A. nidulans FGSC A4 : AN6413, AN6946, AN5312, AN5664, AN8328, AN3241, AN10369, AN1930, AN2386, AN1738, AN11159, AN8984, AN8951, AN1540, AN8971, AN9387, AN9266, AN9306, AN1317, AN10886, AN7232, AN7774, AN12202	2.81858	8.4621e-15	21.2124	1418	2.43517	1.32079	1.48523	27.1551	21.8958	14.5864
AN3572	protein of unknown function	2.81829	0.0200303	3.60808	396	0.207616	0.205631	0	6.97482	3.153	0.696413
AN9282	Has domain(s) with predicted role in oxidation-reduction process	2.81425	0.00257494	2.35725	1976	0.0832145	0.206047	0.114195	5.05671	1.64288	0.372172
AN10884	Predicted oxidoreductase	2.8138	1.16409e-08	10.265	2284	0.791922	0.748698	0.790365	18.3173	8.09068	4.38703
AN0197	Has domain(s) with predicted RNA polymerase II transcription factor activity, sequence-specific DNA binding, zinc ion binding activity, role in regulation of transcription, DNA-templated and nucleus localization	2.8119	4.67772e-05	9.49306	2606	0.567877	0.687435	0.663844	18.3296	8.87971	1.2699
AN12139	protein of unknown function	2.81168	0.0030087	8.30435	914	0	0.356367	1.06982	16.3539	6.64821	1.91094
AN11356	protein of unknown function	2.80879	0.0444246	0.904784	736	0	0	0	1.43488	0.904775	0.3747
AN7862	protein of unknown function	2.80653	0.0285495	4.66117	561	0	0.290302	0.134076	10.5708	3.41266	0
AN3046	Putative beta-1,4-endoglucanase	2.80439	7.49748e-05	9.67203	1023	0.482205	0.477594	1.02936	17.5496	8.95046	2.51607
AN10042	protein of unknown function	2.80372	0.0148303	1.63643	1077	0.0763379	0	0.139678	3.4697	0.927457	0.512125
AN8585	Has domain(s) with predicted oxidoreductase activity and role in metabolic process	2.80322	2.51205e-12	195.434	1158	15.4066	14.6967	16.7581	231.151	283.071	72.0805
AN11157	Ortholog of A. oryzae RIB40 : AO090026000764, Aspergillus flavus NRRL 3357 : AFL2T_06550, Aspergillus wentii : Aspwe1_0062270 and Aspergillus clavatus NRRL 1 : ACLA_043160	2.80124	0.000924495	10.614	888	0.833269	0.641902	0.508219	19.9431	10.9673	0.931687
AN3567	Ortholog of Aspergillus wentii : Aspwe1_0105538, Aspergillus versicolor : Aspve1_0195944 and Aspergillus sydowii : Aspsy1_0057674	2.7952	8.47069e-10	17.4452	1860	2.0333	1.57606	0.889657	20.309	12.3069	19.7197
AN10320	protein of unknown function	2.79478	0.00067475	5.43135	776	0.423793	0.524677	0.290785	5.65303	2.46714	8.17387
AN7871	Has domain(s) with predicted catalytic activity and role in carbohydrate metabolic process	2.79368	0.00777603	2.10963	911	0.180496	0	0.165129	3.65607	1.46194	1.21089
AN3265	Arrestin domains and PY motif-containing protein with homology to Saccharomyces cerevisiae Rod1p and Rog3p proteins	2.79241	6.44788e-06	21.9159	1492	0.826567	1.69191	2.16777	43.5038	16.514	5.73
AN3328	Has domain(s) with predicted GTP binding activity	2.79218	1.95122e-17	26.7765	1444	3.01762	1.69176	2.13565	34.1485	25.3638	20.8171
AN7877	RTA-like protein	2.79187	1.78774e-30	277.226	1436	22.7296	23.8165	27.3419	274.54	298.004	259.135
AN3378	homocysteine S-methyltransferase, putative	2.79163	2.01558e-10	18.8417	2113	1.28402	1.27174	1.88664	30.2185	18.4757	7.83093
AN11120	Ortholog(s) have endoplasmic reticulum localization	2.79155	0.00499592	71.3409	2304	1.32031	6.92719	7.24742	29.8994	37.9346	146.189
AN6830	Putative laccase, a copper-containing enzyme that oxidizes phenolic substrates	2.79098	0.0299584	1.13986	1559	0	0.104464	0	2.29275	1.06785	0.058965
AN2588	Ortholog of Aspergillus glaucus : Aspgl1_0026529, Aspergillus versicolor : Aspve1_0047339 and Aspergillus sydowii : Aspsy1_0049555	2.7882	3.44504e-24	72.7687	1346	6.96331	6.23126	5.97932	88.9011	60.3577	69.0473
AN11205	Predicted oxidoreductase	2.78731	0.000609709	4.94732	1317	0.18728	0.432809	0.342672	9.3141	4.55067	0.977199
AN8732	Has domain(s) with predicted DNA binding, RNA polymerase II transcription factor activity, sequence-specific DNA binding, zinc ion binding activity and role in regulation of transcription, DNA-templated, transcription, DNA-templated	2.78716	0.00136775	4.48044	1674	0.294681	0.0486439	0.494254	8.7836	3.77908	0.878628
AN2605	protein of unknown function	2.78619	0.0205631	2.14687	952	0.0863612	0.0855355	0.0790089	5.11993	1.22411	0.0965614
AN11878	protein of unknown function	2.78456	1.78186e-16	25.1949	2840	1.8817	2.23645	2.09229	36.07	27.0528	12.4619
AN1322	Has domain(s) with predicted GTP binding, GTPase activity	2.78373	1.06843e-15	15.7308	2734	1.41337	1.37007	1.37558	18.1845	12.3306	16.6772
AN10605	Has domain(s) with predicted triglyceride lipase activity and role in lipid catabolic process, lipid metabolic process	2.78326	0.000991855	5.54955	1118	0.367692	0.218506	0.470944	10.6813	5.06285	0.904464
AN2593	Has domain(s) with predicted FAD binding, oxidoreductase activity and role in metabolic process	2.78304	0.000790833	3.44059	1537	0.320947	0.105959	0.244686	6.76528	2.59953	0.956944
AN5458	Ortholog(s) have role in syncytium formation by plasma membrane fusion	2.78229	3.20812e-18	135.484	1042	8.60032	10.7844	14.4369	192.644	137.321	76.4878
AN3517	Ortholog of Aspergillus sydowii : Aspsy1_0162744	2.78209	2.00522e-05	13.7156	1164	1.27138	0.629612	1.48624	17.7966	4.79126	18.559
AN8327	Protein with polygalacturonase activity, involved in degradation of pectin	2.78169	0.000754357	4.56584	1299	0.126583	0.18806	0.579033	8.38002	3.97293	1.34458
AN1732	Proline transporter	2.77961	0.000170972	7.32049	1871	0.263653	0.652831	0.562817	14.7623	5.87257	1.32657
AN5287	Putative acyl-CoA dehydrogenase	2.77828	0.000199725	7.22723	1070	0.537861	0.380513	0.562366	13.8177	6.1457	1.71825
AN3960	Has domain(s) with predicted flavin adenine dinucleotide binding, oxidoreductase activity, acting on CH-OH group of donors activity and role in oxidation-reduction process	2.77694	0.000114825	4.87493	1723	0.2863	0.378084	0.349235	9.57107	3.71992	1.33381
AN11941	Putative L-iditol 2-dehydrogenase with a predicted role in mannose/mannitol, fructose, and sorbose/sorbitol metabolism	2.77423	9.00722e-08	13.1866	1393	1.00335	0.876847	1.18791	20.8193	13.923	4.8174
AN5316	Ortholog of Aspergillus versicolor : Aspve1_0031636 and Aspergillus sydowii : Aspsy1_0035792	2.77355	0.00837634	4.22495	702	0.35135	0	0.321438	8.33192	3.55723	0.785696
tG(UCC)3	unspecified product	2.77321	0.0214795	29.2578	70	2.34903	1.16328	0	67.31	17.837	2.62647
AN1741	protein of unknown function	2.77214	0.010853	2.92802	1113	0.147737	0.29265	0	6.27701	2.09407	0.412967
AN0613	protein of unknown function	2.77134	0.012304	2.53743	1274	0.258135	0	0.118079	4.78235	2.61348	0.216467
AN3601	Has domain(s) with predicted catalytic activity and role in metabolic process	2.76795	3.07133e-09	17.3796	1245	0.858479	1.63514	1.69161	27.405	15.5781	9.15573
AN1787	Predicted UDP-N-acetylmuramate dehydrogenase	2.76559	0.000371798	3.01309	1617	0.254224	0.151076	0.23258	5.72723	1.49285	1.8192
AN6292	protein of unknown function	2.76095	0.0182088	3.38419	904	0	0.360309	0.083204	7.27891	2.67029	0.203377
tS(GCU)2	unspecified product	2.75901	0.0362607	10.1772	100	0	0.814298	0	17.872	10.8211	1.83853
AN3236	O-methyltransferase, putative	2.7583	3.18824e-13	40.1301	1136	3.90815	3.94247	3.11195	33.9676	41.1067	45.3159
AN2388	Putative beta-1,4-endoglucanase	2.75798	8.70378e-31	127.966	1774	13.0229	9.36397	12.1686	147.956	122.044	113.898
AN3892	protein of unknown function	2.7574	5.85633e-05	12.497	1309	0.628082	0.497661	1.55145	24.3274	9.79285	3.37087
AN8779	Has domain(s) with predicted catalytic activity, hydrolase activity	2.75608	4.41816e-05	6.59545	4341	0.30303	0.787849	0.311886	13.2306	5.15811	1.39764
AN3277	Has domain(s) with predicted magnesium ion binding, terpene synthase activity	2.75557	0.000695069	6.15464	1179	0.278934	0.690669	0.255187	12.4714	4.5891	1.40346
AN9224	Predicted monooxygenase	2.75412	0.0016994	2.56156	1433	0.114747	0.170474	0.209955	5.10206	1.68453	0.898095
AN12458	Has domain(s) with predicted catalytic activity and role in metabolic process	2.75397	0.003889	2.58182	1928	0.0852862	0.211177	0.156051	5.64608	1.8133	0.286078
AN7842	protein of unknown function	2.75298	0.000316671	2.18817	4416	0.279266	0.0737589	0.102196	4.24945	1.753	0.56205
AN0511	Has domain(s) with predicted role in cell wall macromolecule catabolic process	2.75029	0.0385763	1.28515	852	0.0964975	0	0	2.95578	0.683891	0.21579
AN2321	Has domain(s) with predicted role in transmembrane transport and integral component of membrane localization	2.75019	0.000212828	2.90716	1755	0.187387	0.139196	0.300009	5.04544	2.41892	1.25711
AN7634	Has domain(s) with predicted catalytic activity, sulfuric ester hydrolase activity and role in metabolic process	2.74873	0.0093632	1.46215	2062	0.0398719	0.157963	0.0364774	2.87597	1.33215	0.178325
AN10836	Has domain(s) with predicted 2 iron, 2 sulfur cluster binding, iron ion binding, oxidoreductase activity, oxidoreductase activity and acting on paired donors, more	2.74797	0.000143017	5.43346	2064	0.239	0.591787	0.364421	5.94315	9.15471	1.20253
AN8551	Putative transferase with a predicted role in the pentose-phosphate shunt or xylulose metabolism	2.74532	2.83884e-05	6.52467	2194	0.337258	0.259803	0.85707	11.219	6.26002	2.09495
AN7155	Ortholog of Aspergillus versicolor : Aspve1_0033023	2.74424	0.0103912	5.69116	542	0.30338	0.300479	0.277551	13.3395	3.22514	0.508818
AN10026	Has domain(s) with predicted oxidoreductase activity, acting on paired donors, with incorporation or reduction of molecular oxygen, 2-oxoglutarate as one donor, and incorporation of one atom each of oxygen into both donors activity	2.74172	4.51219e-10	57.4174	1132	8.49758	3.81253	2.85716	69.1799	48.8259	54.2464
AN8318	Has domain(s) with predicted role in transmembrane transport and integral component of membrane localization	2.74134	0.000239282	6.72523	1739	0.378222	0.374605	0.64879	12.9866	6.079	1.1101
AN3237	protein of unknown function	2.74084	0.00871938	4.1248	1855	0	0.219487	0.446027	8.8462	3.23085	0.297336
AN5258	Ortholog(s) have role in fumiquinazoline C biosynthetic process, secondary metabolite biosynthetic process and fungal-type cell wall localization	2.738	0.000561933	5.72815	2069	0.278159	0.393571	0.472602	12.7999	3.54038	0.844177
AN2951	Putative UDP-glucose 4-epimerase with a predicted role in galactose and galactitol metabolism	2.73793	2.76925e-15	28.3084	2463	2.43677	2.51265	2.9317	25.0008	28.0506	31.8738
AN9012	Has domain(s) with predicted catalytic activity, lyase activity and role in metabolic process	2.73782	0.00288598	4.77597	896	0.275276	0.363526	0.251841	9.4292	4.18054	0.718176
AN5160	protein of unknown function	2.73771	0.0285463	1.2525	1125	0	0.144764	0	1.58862	1.92375	0.245137
AN11905	protein of unknown function	2.73586	0.0170894	4.88532	333	0	0.244534	0.45175	9.02624	4.24945	1.38028
AN7523	Ortholog of A. nidulans FGSC A4 : AN0171, A. niger CBS 513.88 : An18g01570, A. oryzae RIB40 : AO090010000737, Aspergillus wentii : Aspwe1_0140822, Aspwe1_0151946 and Aspergillus sydowii : Aspsy1_0085753	2.73585	0.00850073	2.43665	1377	0	0.295678	0.109247	5.19156	1.45079	0.667585
AN9235	Has domain(s) with predicted catalytic activity and role in metabolic process	2.73495	0.0155824	1.45858	1063	0.0773433	0	0.141517	2.36907	1.48781	0.51887
AN8646	protein of unknown function	2.73202	5.20901e-05	4.88123	1854	0.266071	0.219606	0.608547	8.36899	4.48971	1.78498
AN9484	Has domain(s) with predicted oxidoreductase activity and role in carotenoid biosynthetic process, chlorophyll biosynthetic process, oxidation-reduction process, photosynthesis	2.72809	0.006483	1.73401	2362	0	0.20685	0.0955332	3.47369	1.33916	0.389189
AN3658	Has domain(s) with predicted role in transmembrane transport and integral component of membrane localization	2.72726	3.56488e-18	20.3507	1697	1.74412	1.77543	2.03887	23.1693	19.0317	18.8512
AN2347	Putative cytochrome P450	2.72535	0.0252869	0.721078	1707	0.0963279	0	0	1.14216	0.536398	0.484674
AN9050	Zn(2)-Cys(6) binuclear domain-containing protein	2.72422	0.000589781	6.73849	1616	0.763143	0.251949	0.372359	13.6231	5.51151	1.08082
AN2708	Ortholog of A. nidulans FGSC A4 : AN5283, AN1572, AN7419, A. fumigatus Af293 : Afu6g14000, Afu8g05970, A. niger CBS 513.88 : An07g02380, An08g07270 and A. oryzae RIB40 : AO090026000716, AO090005000543	2.722	0.000540933	4.20388	1425	0.115391	0.45715	0.316701	7.297	4.08895	1.22569
AN6935	protein of unknown function	2.72138	0.0425646	2.62352	821	0	0.198367	0	5.64003	2.23053	0
AN11075	protein of unknown function	2.71917	0.000649619	3.76544	1521	0.324323	0.214148	0.24726	7.691	2.51743	1.08789
AN3575	Ortholog of Aspergillus versicolor : Aspve1_0055447 and Aspergillus sydowii : Aspsy1_0090858	2.71908	1.03347e-08	10.0551	1273	0.968766	0.767603	0.827204	15.3794	7.7812	7.00461
AN1786	Predicted monooxygenase	2.71724	5.58226e-05	3.67714	1595	0.309276	0.306319	0.235788	6.26461	2.92251	1.84429
AN0396	Has domain(s) with predicted protein dimerization activity	2.71724	0.00527222	2.87135	1234	0.199877	0.263954	0.0609534	5.26653	2.90056	0.446968
AN1914	protein of unknown function	2.71617	0.000298891	5.39677	1217	0.202669	0.468372	0.494438	9.94593	4.58261	1.66178
AN2575	Ortholog of A. oryzae RIB40 : AO090023000042, Aspergillus wentii : Aspwe1_0043485, Aspwe1_0112833, Aspergillus versicolor : Aspve1_0188011 and Aspergillus niger ATCC 1015 : 170793-mRNA, 180563-mRNA, 40852-mRNA	2.71537	0.000516733	4.80579	1575	0.156602	0.517015	0.334295	9.64519	3.48812	1.28405
AN6103	Has domain(s) with predicted viral capsid localization	2.71491	2.42074e-06	22.2173	1656	1.48942	1.81939	1.81682	41.9917	19.5532	5.10703
AN6018	Has domain(s) with predicted FAD binding, oxidoreductase activity and role in metabolic process	2.7132	3.04513e-05	3.84817	1949	0.210918	0.376023	0.308739	6.87736	2.73336	1.9338
AN12318	protein of unknown function	2.71294	0.00103756	10.5641	501	0.328207	0.650138	1.20106	18.9713	9.96877	2.75229
AN1613	Ortholog of A. niger CBS 513.88 : An04g04230, A. oryzae RIB40 : AO090023000625, Neosartorya fischeri NRRL 181 : NFIA_106970, Aspergillus wentii : Aspwe1_0145900 and Aspergillus versicolor : Aspve1_0037431	2.71102	0.00305235	5.10562	1273	0	0.511735	0.472688	9.63603	4.38101	1.29982
tT(AGU)5	unspecified product	2.71085	0.0378207	11.9898	72	0	1.13097	0	19.1808	10.4049	6.38378
AN2568	Ortholog of Aspergillus tubingensis : Asptu1_0047536, Aspergillus brasiliensis : Aspbr1_0129643, Aspergillus kawachii : Aspka1_0176839 and Aspergillus acidus : Aspfo1_0137686	2.71084	0.0143232	1.88877	1037	0	0.0785244	0.217598	3.36852	1.76592	0.531879
AN5047	protein of unknown function	2.71048	0.000102843	10.0338	991	0.663701	0.575186	0.986694	18.1982	9.49146	2.41179
AN4642	protein of unknown function	2.71028	9.17888e-06	8.54997	1797	0.549021	0.589086	0.837133	15.7319	7.4114	2.50662
AN11012	Putative protein of unknown function	2.70412	0.00390091	3.16022	1499	0.274236	0.217291	0.100355	6.99097	1.99907	0.490602
AN8429	protein of unknown function	2.70152	1.88141e-07	36.2728	544	3.7783	4.49062	1.24439	48.8313	27.5424	32.4446
AN10098	Putative zinc-binding oxidoreductase	2.69681	1.10402e-06	13.4599	1246	0.791806	1.30706	1.14696	23.7319	11.5573	5.09063
AN1030	oxidoreductase, putative	2.69489	0.0181109	2.13721	1217	0.0675562	0	0.247219	4.93959	1.09435	0.377677
AN7984	Has domain(s) with predicted catalytic activity, heme binding, oxidoreductase activity	2.69349	1.27219e-05	3.74251	1812	0.362984	0.179757	0.373592	5.73854	3.30752	2.18148
AN6437	protein of unknown function	2.69313	1.64155e-05	7.5769	1244	0.6609	0.654581	0.483707	14.1053	5.15227	3.47311
AN11750	protein of unknown function	2.69228	0.0467251	4.25605	269	0	0	0.279615	10.5698	1.85664	0.341734
AN11824	protein of unknown function	2.69104	8.58405e-22	68.6972	2058	7.83009	5.06464	6.14012	92.4466	56.8276	56.8175
AN7318	protein of unknown function	2.69059	0.0196462	4.6284	654	0	0	0.690059	8.44658	4.4547	0.983923
AN12488	Ortholog of A. nidulans FGSC A4 : AN4177, AN2921, A. fumigatus Af293 : Afu8g00600, A. niger CBS 513.88 : An03g00920, An02g01430, A. oryzae RIB40 : AO090010000696 and Aspergillus wentii : Aspwe1_0029035	2.6899	3.44921e-08	20.7357	1486	2.48971	1.42475	2.02467	17.931	15.5724	28.7038
AN4012	Has domain(s) with predicted homogentisate 1,2-dioxygenase activity and role in L-phenylalanine catabolic process, oxidation-reduction process, tyrosine metabolic process	2.6866	0.0225408	1.31876	1739	0	0.0936513	0.0865054	3.22329	0.574394	0.158585
AN3240	protein of unknown function	2.68638	0.00193324	3.69028	2844	0.20236	0.458114	0.0793422	7.36953	3.24879	0.452521
AN6870	Ortholog(s) have Golgi apparatus, fungal-type vacuole membrane localization	2.68562	0.000620836	6.73811	1835	0.179217	0.355007	0.901778	13.2369	5.62489	1.3526
AN9200	Ortholog of A. nidulans FGSC A4 : AN7637, A. fumigatus Af293 : Afu4g00530, A. niger CBS 513.88 : An08g11390, An08g08230, An08g12160 and Aspergillus wentii : Aspwe1_0060194, Aspwe1_0120922	2.68514	1.0363e-06	3.54328	9530	0.155287	0.393051	0.307811	6.66597	2.59413	1.36973
AN3330	protein of unknown function	2.6841	0.000615277	2.77673	2643	0.155535	0.154048	0.284587	5.59402	2.11011	0.62606
AN2844	Ortholog of A. fumigatus Af293 : Afu3g12255, A. niger CBS 513.88 : An02g08130, A. oryzae RIB40 : AO090003000790, Neosartorya fischeri NRRL 181 : NFIA_065040 and Aspergillus versicolor : Aspve1_0080524	2.6827	0.000383372	8.5855	891	0.461369	0.822524	0.590926	17.4143	6.07245	2.26979
AN0971	protein of unknown function	2.67806	0.00311341	15.147	374	0.879314	0.870907	1.20668	32.1469	11.5734	1.72055
AN4150	Ortholog(s) have biotin transmembrane transporter activity, dethiobiotin transmembrane transporter activity, solute:proton symporter activity	2.67706	1.39916e-06	6.19638	2297	0.608476	0.425406	0.491183	10.716	5.47198	2.40121
AN1549	Ortholog of A. fumigatus Af293 : Afu8g05600, A. niger CBS 513.88 : An16g07080, A. oryzae RIB40 : AO090005000583, Aspergillus wentii : Aspwe1_0187131 and Aspergillus sydowii : Aspsy1_0086712	2.67684	0.000856276	15.8007	1309	1.31897	1.74181	1.37906	3.16505	9.4749	34.7621
AN7056	Has domain(s) with predicted flavin adenine dinucleotide binding, oxidoreductase activity, acting on CH-OH group of donors activity and role in oxidation-reduction process	2.67671	0.0230033	1.09871	2039	0.0806434	0	0.0737778	2.43031	0.775648	0.0901682
AN9439	Putative pectin lyase, involved in degradation of pectin	2.67302	0.00888256	3.84895	1292	0.318173	0.189079	0.174651	7.79666	3.60789	0.142301
AN7768	protein of unknown function	2.67267	0.00145605	4.12879	2482	0.132499	0.295273	0.424267	8.05161	3.89031	0.444447
AN10860	Ortholog of S. cerevisiae : AAD15	2.67047	0.00398031	3.99173	584	0.281561	0.278869	0.257591	6.53784	3.70586	1.73149
AN7279	Has domain(s) with predicted poly(beta-D-mannuronate) lyase activity, role in alginic acid catabolic process and periplasmic space localization	2.66922	6.1916e-05	11.0567	1336	0.615388	0.914257	1.0134	21.1603	9.53264	2.47706
AN2672	Has domain(s) with predicted DNA binding, RNA polymerase II transcription factor activity, sequence-specific DNA binding, zinc ion binding activity and role in regulation of transcription, DNA-templated, transcription, DNA-templated	2.66887	1.03752e-08	9.74154	2590	0.888821	0.786002	0.813151	15.8395	9.48092	3.90421
AN8625	Ortholog of A. nidulans FGSC A4 : AN8376, AN7265 and A. fumigatus Af293 : Afu6g00680, Afu8g06420	2.66629	2.60381e-09	10.6283	1146	0.8609	0.99478	0.984508	14.1065	11.0405	6.73807
AN3476	Ortholog of A. fumigatus Af293 : Afu8g01060, A. niger CBS 513.88 : An15g03830, Neosartorya fischeri NRRL 181 : NFIA_094500, Aspergillus wentii : Aspwe1_0037886 and Aspergillus niger ATCC 1015 : 40584-mRNA	2.66553	1.75278e-08	7.8081	1391	0.650162	0.643946	0.865178	8.64339	7.18096	7.59996
AN0014	protein of unknown function	2.66358	0.00206199	3.84478	1201	0.273825	0.271207	0.250513	8.25214	2.28717	0.995041
AN2633	Has domain(s) with predicted hydrolase activity, hydrolyzing O-glycosyl compounds activity and role in carbohydrate metabolic process	2.66266	0.0240612	2.57114	641	0.256524	0	0.117342	4.81587	2.46731	0.430233
AN8091	protein of unknown function	2.66179	0.0004091	3.61614	1178	0.348964	0.0691255	0.446957	4.89624	3.53308	2.41912
AN9033	Ortholog of Aspergillus glaucus : Aspgl1_0026340, Aspergillus flavus NRRL 3357 : AFL2T_07339, Aspergillus wentii : Aspwe1_0746623 and Aspergillus versicolor : Aspve1_0089436	2.65739	0.000150721	4.93757	1747	0.470612	0.326279	0.344437	9.53258	3.8594	1.42073
AN20016	protein of unknown function	2.65429	0.000242945	47.3891	456	5.40894	3.39291	1.81443	98.873	35.2307	8.06373
AN11924	Has domain(s) with predicted electron carrier activity, heme binding, iron ion binding, oxidoreductase activity, acting on paired donors, with incorporation or reduction of molecular oxygen activity and role in oxidation-reduction process	2.65384	2.18836e-14	38.7298	1704	5.01787	3.34512	2.56018	51.7738	31.5078	32.908
AN7390	Has domain(s) with predicted role in transmembrane transport and integral component of membrane localization	2.65308	0.0214795	1.34303	1895	0.0433857	0	0.158768	2.82933	1.05422	0.14553
AN11823	Ortholog(s) have role in secondary metabolite biosynthetic process	2.65203	0.00512757	3.33353	1481	0.0555138	0.384881	0.20315	7.56961	1.68614	0.744847
AN11074	Predicted hAT transposon-related ORF	2.64988	0.0494605	1.20217	803	0	0	0.0936693	1.31516	2.17687	0.114479
AN7887	protein of unknown function	2.64674	0.0132035	3.89398	843	0.487639	0.0965953	0.0892247	8.86563	2.27106	0.545234
AN1501	protein of unknown function	2.64641	3.50672e-05	8.52348	1920	0.471029	0.93305	0.626804	15.4433	8.02045	2.10665
AN7202	Has domain(s) with predicted catalytic activity and role in metabolic process	2.64377	0.0195897	2.72754	885	0.0928993	0	0.339961	5.41575	2.35139	0.415487
AN3307	Catalytic subunit of the major alpha-1,3 glucan synthase complex	2.64292	3.08692e-18	10.3514	7866	0.857069	0.993804	1.14747	13.085	8.10593	9.86346
AN8351	Ortholog of A. nidulans FGSC A4 : AN1611, A. fumigatus Af293 : Afu4g09220, A. niger CBS 513.88 : An04g04270, A. oryzae RIB40 : AO090023000614 and Aspergillus wentii : Aspwe1_0101354	2.64273	0.000288201	2.94149	1977	0.499034	0.164754	0.114137	2.21889	3.53672	3.06887
AN9215	protein of unknown function	2.64265	0.0126929	5.55666	734	0	0.554699	0.409899	11.621	4.42279	0.626202
AN11219	Has domain(s) with predicted carbon-nitrogen ligase activity, with glutamine as amido-N-donor activity	2.64236	2.91867e-05	6.16956	1512	0.380629	0.430846	0.696449	10.6381	5.56029	2.31032
AN9354	Ortholog of A. nidulans FGSC A4 : AN9531, AN1600, AN4608 and A. fumigatus Af293 : Afu4g03520, Afu5g14130, Afu7g06920	2.64207	0.0117636	3.09573	977	0	0.166694	0.384936	6.31929	2.21517	0.752724
tR(CCG)2	unspecified product	2.64082	0.0153076	41.4297	80	0	5.08936	1.88041	87.3289	31.2147	5.7454
AN11077	acetyltransferase, putative	2.63921	0.00230715	5.55116	794	0.207093	0.410226	0.568386	9.31044	6.18528	1.15776
AN3204	Putative MFS alpha-glucoside transporter	2.63915	5.755e-05	7.9046	1754	0.187494	0.97493	0.771891	11.4398	9.44391	2.83012
AN8414	Putative Zn(II)2Cys6 transcription factor	2.63886	0.000206463	8.73789	2288	0.287468	0.854159	0.854732	17.3266	7.23978	1.64728
AN7071	Putative polyketide synthase	2.63787	3.90925e-08	5.26412	5962	0.37233	0.655591	0.340631	8.73405	4.76092	2.29739
AN8531	Ortholog(s) have trans-aconitate 3-methyltransferase activity and cytosol localization	2.63586	4.91881e-15	25.7072	1078	2.28801	2.7949	2.30254	26.7522	30.5005	19.8691
AN8522	Ortholog(s) have steryl deacetylase activity, role in response to toxic substance, sterol deacetylation and endoplasmic reticulum lumen, integral component of membrane, lipid particle localization	2.6349	4.38013e-06	9.27487	1254	0.786755	0.714297	0.839737	15.418	8.96116	3.44541
AN6422	Has domain(s) with predicted hydrolase activity, hydrolase activity, acting on ester bonds activity and role in lipid metabolic process	2.6332	0.000506532	6.86568	1014	0.486485	0.481833	0.593424	13.2189	5.7463	1.63183
AN3205	Putative aldehyde dehydrogenase	2.63059	0.00037694	8.25353	1588	0.673052	0.717895	0.473655	17.2908	6.08045	1.38932
AN7788	Has domain(s) with predicted DNA binding, zinc ion binding activity, role in transcription, DNA-templated and nucleus localization	2.63013	0.00124646	5.48582	1543	0.319699	0.474963	0.389975	11.7932	3.83019	0.83407
AN7212	protein of unknown function	2.6296	0.0130524	6.60886	465	0.530425	0	0.647023	14.3255	4.11721	1.38384
AN5039	Ortholog of A. nidulans FGSC A4 : AN10386, A. niger CBS 513.88 : An09g05600, An13g01270 and A. oryzae RIB40 : AO090026000484, AO090005000917, AO090103000243, AO090005001067	2.62954	2.85117e-06	3.01271	2558	0.224985	0.191	0.382257	4.22377	2.76596	2.0484
AN2407	Has domain(s) with predicted role in isoprenoid biosynthetic process	2.6289	1.37057e-11	10.3262	2583	0.891229	1.10339	0.844474	13.8067	11.7624	5.40953
AN7415	Has domain(s) with predicted FAD binding, oxidoreductase activity and role in metabolic process	2.62767	0.00300424	2.29232	2276	0.144492	0.0715552	0.264381	4.46157	2.01149	0.403895
AN7395	Ortholog of A. nidulans FGSC A4 : AN5639, AN2587, AN9444, A. fumigatus Af293 : Afu5g00840, A. niger CBS 513.88 : An03g01000 and A. oryzae RIB40 : AO090102000018	2.62527	0.0213949	1.51747	1334	0.0616311	0.122084	0.0563841	3.16663	1.24796	0.137821
AN8424	Ortholog of A. nidulans FGSC A4 : AN3992, AN7089, A. fumigatus Af293 : Afu7g05085, A. oryzae RIB40 : AO090005000321 and Neosartorya fischeri NRRL 181 : NFIA_026200	2.62404	9.84258e-08	10.5373	2125	1.08332	0.536479	1.16807	17.8528	8.26517	5.49396
AN0217	Has domain(s) with predicted transmembrane transporter activity, role in transmembrane transport and integral component of membrane localization	2.62382	0.0281121	0.885685	1830	0	0.0444972	0.0822038	2.042	0.363887	0.251165
AN7973	Ortholog of A. fumigatus Af293 : Afu3g02175, A. niger CBS 513.88 : An08g11410, An08g09780, An03g06600 and A. oryzae RIB40 : AO090023000748	2.62285	0.0419139	1.33139	1110	0.0740684	0.0733602	0	3.51292	0.149981	0.331267
AN2603	protein of unknown function	2.6202	4.50295e-05	4.97479	2285	0.287846	0.605824	0.329175	9.49237	3.46071	1.97129
tK(CUU)4	unspecified product	2.6196	0.0353784	16.9254	72	0	2.26194	0	28.207	16.1854	6.38378
AN0553	protein of unknown function	2.61928	0.0264656	1.29523	1171	0.07021	0	0.128465	1.87308	1.7771	0.235508
AN11348	protein of unknown function	2.61849	0.0036535	13.1382	510	0.161208	0.798332	1.7698	26.2823	10.6089	2.52347
AN5549	Has domain(s) with predicted transmembrane transporter activity, role in transmembrane transport and integral component of membrane localization	2.61548	9.16985e-11	30.0505	2089	3.22724	3.19638	2.70045	29.5157	21.9554	38.6804
AN9445	Has domain(s) with predicted ATP binding, ATP-dependent helicase activity, nucleic acid binding activity	2.61452	0.00141462	4.4092	864	0.285472	0.565485	0.174112	7.80394	3.08294	2.34072
AN9206	Transcript induced in response to calcium dichloride in a CrzA-dependent manner	2.6116	8.95668e-13	23.3067	1077	2.06112	1.96581	2.79355	28.361	19.7085	21.8507
AN12116	Putative transmembrane transporter	2.60988	0.00352199	2.40449	1547	0.265727	0.157912	0.0972417	4.09594	2.58273	0.534802
AN11533	Ortholog of A. fumigatus Af293 : Afu8g06974, A. niger CBS 513.88 : An01g03010, Neosartorya fischeri NRRL 181 : NFIA_099710 and Aspergillus kawachii : Aspka1_0178966	2.60915	2.00582e-07	36.0089	458	2.87217	3.0225	3.77725	45.9392	47.4355	14.652
AN11928	protein of unknown function	2.60891	0.0143824	4.32374	503	0.490353	0.161888	0.149536	6.94464	5.29554	0.731026
AN12245	Ortholog of Aspergillus tubingensis : Asptu1_0179003, Aspergillus brasiliensis : Aspbr1_0067218 and Aspergillus kawachii : Aspka1_0176756	2.60867	0.00204062	11.1508	449	0.549327	0.906791	1.00512	19.5401	11.8648	2.04736
AN6667	Has domain(s) with predicted DNA binding, RNA polymerase II transcription factor activity, sequence-specific DNA binding, zinc ion binding activity and role in regulation of transcription, DNA-templated, transcription, DNA-templated	2.60847	1.45339e-07	8.58011	2200	0.85953	0.629231	1.02568	10.0807	5.29704	10.3626
AN7522	Putative cytochrome P450	2.60594	0.00126905	1.85138	1738	0.236524	0.0937052	0.129833	2.66425	1.19734	1.69255
AN10505	Putative unsaturated rhamnogalacturonan hydrolase	2.60498	2.37625e-07	9.76403	1652	0.846047	0.5915	1.18379	16.3259	7.45727	5.50891
AN6457	Has domain(s) with predicted peroxidase activity	2.60446	0.0221211	1.40046	974	0.0844106	0	0.154449	2.33533	1.111	0.755043
AN11690	protein of unknown function	2.59957	0.00061813	9.56901	946	0.434545	0.602546	1.19265	17.2605	9.503	1.94348
AN4115	Ortholog of Aspergillus versicolor : Aspve1_0037421, Aspergillus sydowii : Aspsy1_0060570 and Aspergillus aculeatus ATCC16872 : Aacu16872_055617	2.59947	3.7075e-06	5.65082	1339	0.368406	0.486511	0.674083	8.19035	4.84889	3.91323
AN6664	Has domain(s) with predicted role in cell wall macromolecule catabolic process	2.59838	0.00353254	4.97886	1472	0.0558532	0.387234	0.613178	10.1545	3.84529	0.936751
AN2034	protein of unknown function	2.59474	0.020191	3.9652	581	0	0.280309	0.388381	8.66892	2.43557	0.791106
AN3384	putative trichothecene 3-O-acetyltransferase	2.5944	0.000785678	8.25574	1547	0.425163	0.631647	0.826554	16.5413	7.15632	1.0696
AN2891	Ortholog of A. nidulans FGSC A4 : AN3975, AN9193/llmJ and A. fumigatus Af293 : Afu1g10150, Afu2g04380, Afu3g15150, Afu3g15280, Afu6g03300	2.59264	4.18103e-07	13.7622	1239	1.06171	1.70878	1.33556	14.4245	9.20402	17.6582
AN3553	Ortholog of Neosartorya fischeri NRRL 181 : NFIA_072720 and Aspergillus terreus NIH2624 : ATET_01237	2.5904	2.06852e-10	20.1703	1253	2.75584	1.36475	1.62079	28.8508	18.601	13.059
AN4606	Has domain(s) with predicted RNA polymerase II transcription factor activity, sequence-specific DNA binding, zinc ion binding activity, role in regulation of transcription, DNA-templated and nucleus localization	2.58624	0.00141324	2.10491	1918	0.128596	0.169822	0.19608	3.26131	2.43034	0.623068
AN5475	Putative polketide synthase	2.58379	0.0162567	2.45361	1240	0.265213	0	0.181975	5.37207	1.54395	0.444806
AN0119	Putative Dicer protein	2.58242	3.42682e-09	17.8953	1614	1.27348	1.56402	2.09711	28.639	16.5034	8.54335
AN3486	protein of unknown function	2.58238	0.0390477	0.779636	1425	0	0	0.105567	1.14016	0.876203	0.322549
AN3360	Has domain(s) with predicted hydrolase activity, hydrolyzing O-glycosyl compounds activity and role in carbohydrate metabolic process	2.58138	0.00541394	2.32348	1235	0.399429	0.0659351	0.060904	3.42047	2.35901	1.19095
AN9049	Ortholog of A. nidulans FGSC A4 : AN5422, A. fumigatus Af293 : Afu1g16890, Afu5g00920, Afu5g07500 and A. niger CBS 513.88 : An05g01650, An12g06440, An08g09770	2.58089	2.37176e-15	32.6738	1374	4.42793	2.60765	2.84662	35.0013	34.6527	28.3674
AN7157	protein of unknown function	2.57882	2.46332e-05	12.8265	684	1.32219	0.714297	1.31959	22.2093	10.2224	6.04779
tP(CGG)1	unspecified product	2.57743	0.0341377	15.2286	71	1.15797	1.1469	0	26.3159	12.8962	6.4737
AN9382	Has domain(s) with predicted role in transmembrane transport and integral component of membrane localization	2.57709	0.000285418	9.01384	1932	0.851096	0.758663	0.545047	18.3328	7.28128	1.42743
AN6656	Putative enodopolygalacturonase	2.57661	0.000432291	6.44216	1689	0.340741	0.482119	0.71253	12.6977	5.32258	1.30624
AN8493	Has domain(s) with predicted catalytic activity, oxidoreductase activity	2.57208	0.00015209	5.86507	2406	0.307541	0.541512	0.593979	11.1759	5.12029	1.29904
AN2635	Has domain(s) with predicted role in DNA integration	2.57189	0.0399846	0.926892	1274	0	0.0639167	0.0590396	1.72165	0.914717	0.144312
AN3358	Protein with endo-beta-(1,4)-mannanase activity, involved in degradation of mannans	2.57075	0.00145788	6.93959	1339	0.429807	0.425697	0.730257	13.7719	6.15436	0.89249
AN8134	Has domain(s) with predicted transferase activity, transferring acyl groups other than amino-acyl groups activity	2.56989	0.0180562	1.01549	1682	0.0488798	0.0484125	0.0894369	1.9319	0.8413	0.273265
AN5295	Has domain(s) with predicted carbon-carbon lyase activity, catalytic activity and role in cellular aromatic compound metabolic process	2.56973	0.0231581	2.79467	833	0.296096	0	0.180592	6.14391	1.79869	0.441424
tV(AAC)8	unspecified product	2.5681	0.0295744	20.0351	73	0	1.11548	2.06072	42.2873	10.2624	7.5556
AN10657	Has domain(s) with predicted catalytic activity and role in metabolic process	2.56394	5.99924e-06	7.15244	1708	0.91458	0.572107	0.440377	12.2235	5.89693	3.33691
AN12277	Has domain(s) with predicted iron ion binding, oxidoreductase activity and role in fatty acid biosynthetic process, oxidation-reduction process	2.56023	0.00676877	3.34821	1434	0.0573333	0.22714	0.419618	6.57141	2.96039	0.512839
AN9053	Putative malate dehydrogenase	2.55424	0.0321705	3.16997	785	0.209467	0	0.287451	6.10565	3.28716	0.117104
AN1643	Ortholog of A. nidulans FGSC A4 : AN1704, AN7062, A. fumigatus Af293 : Afu2g14410, Afu4g01500 and A. niger CBS 513.88 : An18g01050, An04g02710, An09g01370	2.55267	0.00139136	4.71564	1711	0.384411	0.23796	0.483566	9.21088	4.18386	0.752175
AN8666	Has domain(s) with predicted RNA polymerase II transcription factor activity, sequence-specific DNA binding, zinc ion binding activity, role in regulation of transcription, DNA-templated and nucleus localization	2.5525	0.00304215	4.06223	1312	0.250658	0.496523	0.171989	8.42082	2.85501	0.910857
AN9014	Has domain(s) with predicted catalytic activity, oxidoreductase activity	2.55107	0.0164792	1.42653	1427	0.0576145	0.0570637	0.158128	2.73254	1.22496	0.322097
AN8964	Has domain(s) with predicted flavin adenine dinucleotide binding activity	2.54866	1.01716e-10	9.44114	1928	0.980791	0.675766	1.20939	10.913	9.06652	8.34395
AN8306	protein of unknown function	2.54851	0.000738898	5.50685	1231	0.267152	0.463045	0.611019	10.6247	4.32763	1.5682
AN9193	Putative LaeA-like methyltransferase	2.5483	7.51897e-14	38.0624	1143	3.02106	4.13205	4.01418	55.65	36.3398	22.1975
AN11035	Has domain(s) with predicted FAD binding, oxidoreductase activity and role in metabolic process	2.54564	5.15323e-05	6.26987	1440	0.456755	0.848227	0.365635	11.0571	4.6244	3.12805
AN3532	protein of unknown function	2.54181	0.0023834	10.8053	506	0.649928	0.804643	1.04054	23.4397	6.25117	2.72509
AN2695	protein of unknown function	2.5411	0.00753879	11.8128	1031	0	1.2637	1.24023	24.426	8.96174	2.05074
AN11410	protein of unknown function	2.54002	0.00181265	17.8227	522	0.787509	0.935975	2.44958	34.7043	15.9462	2.81767
AN8420	Has domain(s) with predicted heme binding activity	2.53656	0.00786264	6.9958	464	0.354379	0.350991	0.810522	11.9053	7.89338	1.1887
AN7078	protein of unknown function	2.53416	1.92538e-08	17.2533	2653	1.92137	1.53467	1.38922	28.5077	16.9114	6.34095
AN6746	Has domain(s) with predicted ferrous iron binding, oxidoreductase activity and role in cellular aromatic compound metabolic process	2.53247	0.0122286	2.22956	994	0.0827122	0.0819214	0.302682	4.33151	1.33987	1.01729
AN7081	Predicted UDP-N-acetylmuramate dehydrogenase	2.53141	6.69236e-10	15.1558	1855	1.10803	1.62421	1.78411	16.0283	20.8659	8.5732
AN2392	bHLH transcription factor, putative	2.53065	0.00487879	4.27755	1610	0.408526	0.20231	0.327028	10.1419	2.11976	0.570972
AN3291	Has domain(s) with predicted oxidoreductase activity and role in oxidation-reduction process	2.5297	1.11669e-09	13.8692	1767	1.02363	1.7051	1.31959	19.4011	15.0273	7.17932
AN3279	Has domain(s) with predicted oxidoreductase activity and role in metabolic process	2.52953	0.00783689	5.61663	1173	0.210271	0.20826	0.769478	12.3274	3.97391	0.548581
AN8324	Has domain(s) with predicted oxidoreductase activity and role in metabolic process	2.52947	0.00394898	4.5954	1934	0.0850216	0.252626	0.70005	9.53496	3.4432	0.80804
AN11080	Putative dimethyl-allyl-tryptophan synthase (DMATS)-type aromatic prenyltransferase	2.52762	1.41704e-27	457.018	1702	51.8318	49.1354	45.8281	486.749	440.552	443.753
AN3310	Predicted glycosylphosphatidylinositol (GPI)-anchored protein	2.52292	1.09579e-05	9.74946	1165	0.988002	0.978556	0.710198	16.3867	9.07415	3.78753
AN7870	Ortholog of A. fumigatus Af293 : Afu3g01650, Afu6g11970, Neosartorya fischeri NRRL 181 : NFIA_002730, NFIA_057640 and Aspergillus versicolor : Aspve1_0204208	2.52267	0.0311245	1.23215	1537	0	0.158939	0.0489372	2.32556	1.19145	0.179427
AN12137	protein of unknown function	2.52216	0.0373454	4.20746	359	0.458027	0	0.209517	7.24111	4.86915	0.512125
AN2365	protein of unknown function	2.52139	0.00383283	2.37193	1260	0.130501	0.193881	0.238782	4.12628	2.11401	0.87549
AN6936	Putative 2-hydroxychromene-2-carboxylate isomerase	2.52006	6.27374e-09	21.0316	694	2.36933	2.22935	1.84248	20.2505	27.3466	15.4977
AN0551	Putative mannosyl-oligosaccharide 1,2-alpha-mannosidase with a predicted role in mannose polymer metabolism	2.51772	3.21529e-05	11.0124	1955	1.13546	0.708086	1.07727	22.8126	6.55695	3.66765
AN5310	Has domain(s) with predicted FAD binding, oxidoreductase activity and role in metabolic process	2.51526	1.24485e-06	12.3651	1585	0.881811	1.07888	1.51857	18.5024	14.127	4.46583
AN3220	Substrate-specific transmembrane transporter, putative	2.51374	1.51302e-05	73.9711	2284	11.1949	6.38176	7.01449	52.5688	35.2783	134.066
AN3490	Predicted acetyl CoA synthase	2.51251	0.00300355	2.6023	1875	0.087697	0.173717	0.361039	4.5059	2.66366	0.637357
AN9336	Has domain(s) with predicted role in transmembrane transport and integral component of membrane localization	2.51154	0.000432387	3.90815	1652	0.696745	0.0985833	0.273183	5.50754	3.8798	2.33711
AN11989	Has domain(s) with predicted iron ion binding, oxidoreductase activity, oxidoreductase activity, acting on paired donors, with incorporation or reduction of molecular oxygen and 2-oxoglutarate as one donor, more	2.50617	4.28797e-05	12.6949	1610	0.868118	1.26444	1.26139	22.2012	13.0288	2.85486
AN6281	Ortholog of Aspergillus versicolor : Aspve1_0028217 and Aspergillus sydowii : Aspsy1_0151548	2.50614	0.000225759	15.2633	1196	0.618682	1.8383	1.50936	26.4221	16.2163	3.15133
AN8220	protein of unknown function	2.50588	0.0046799	5.51238	887	0.463449	0.642626	0.169597	11.5398	3.75374	1.24365
AN2746	Has domain(s) with predicted role in transmembrane transport and integral component of membrane localization	2.49804	1.33039e-06	51.3312	1695	3.73488	6.58164	6.83382	33.9802	40.0727	79.9408
AN5500	protein of unknown function	2.49801	0.0027571	6.32182	1193	0.413492	0.341282	0.756578	12.2569	5.86094	0.847604
AN3549	protein of unknown function	2.49705	0.00438575	2.96592	3385	0.0971532	0.360841	0.222205	6.19171	2.43447	0.27157
AN2719	Has domain(s) with predicted lysozyme activity and role in cell wall macromolecule catabolic process, peptidoglycan catabolic process	2.49684	0.0346621	2.79546	647	0.50829	0	0	5.02233	1.80116	1.56289
AN4127	Ortholog(s) have intracellular localization	2.49662	0.000702228	4.44271	993	0.496773	0.246012	0.45448	7.60822	2.85009	2.86981
AN8528	Ortholog of A. nidulans FGSC A4 : AN12291, A. fumigatus Af293 : Afu5g09790, A. niger CBS 513.88 : An15g05030, A. oryzae RIB40 : AO090010000330 and Aspergillus wentii : Aspwe1_0054537, Aspwe1_0170434	2.49659	4.17472e-13	100.674	1410	14.519	8.14298	10.1355	113.558	80.7598	107.704
AN11820	Putative nonribosomal peptide sythetase (NRPS)-like enzyme	2.4903	0.00138069	2.25139	3261	0.151271	0.274679	0.138393	4.21003	2.09311	0.451035
AN8303	Has domain(s) with predicted carbon-nitrogen ligase activity, with glutamine as amido-N-donor activity	2.48942	2.38066e-11	16.0248	2583	2.0371	0.945759	1.98015	20.7572	16.8541	10.4632
AN5426	Putative threonine aldolase with a predicted role in glycine, serine, and threonine metabolism	2.48412	0.013673	1.95589	1092	0.0752893	0.149139	0.206639	3.94278	0.914717	1.01018
AN8426	Has domain(s) with predicted DNA binding, RNA polymerase II transcription factor activity, sequence-specific DNA binding, zinc ion binding activity and role in regulation of transcription, DNA-templated, transcription, DNA-templated	2.48353	6.04764e-05	4.31479	2524	0.423458	0.161311	0.62581	7.14518	3.75962	2.03957
AN5461	Ortholog of A. fumigatus Af293 : Afu5g00130, A. niger CBS 513.88 : An01g00570, Aspergillus wentii : Aspwe1_0022994, Aspergillus versicolor : Aspve1_0039792 and Aspergillus clavatus NRRL 1 : ACLA_024300	2.48011	5.3893e-25	62.0033	1249	7.04332	6.5196	6.44368	70.3093	70.5101	45.1904
AN1947	Has domain(s) with predicted hydrolase activity	2.47516	1.62274e-09	61.3556	1464	10.1647	5.89588	3.69917	57.8197	74.2558	51.9912
AN12356	protein of unknown function	2.47467	0.0419139	2.98883	617	0	0	0.487627	5.79318	2.42837	0.744947
AN7405	protein of unknown function	2.47331	0.0460772	1.29336	1225	0	0.132947	0.0614012	3.0505	0.679504	0.150084
AN1497	Ortholog of A. fumigatus Af293 : Afu8g04990, A. niger CBS 513.88 : An16g07810, Neosartorya fischeri NRRL 181 : NFIA_097800 and Aspergillus versicolor : Aspve1_0125683	2.47151	2.17896e-05	14.5144	1570	2.04231	0.363063	1.86843	22.4046	11.7701	9.3683
AN8658	Ortholog of Aspergillus versicolor : Aspve1_0153284, Aspergillus sydowii : Aspsy1_0092232 and Aspergillus terreus NIH2624 : ATET_02413	2.47062	0.000427338	8.53707	1724	0.810714	0.897429	0.523548	17.0106	7.00098	1.59965
AN5860	Low affinity glucose transporter of the major facilitator superfamily (MFS)	2.47038	0.000349751	3.31809	2190	0.300332	0.520556	0.103036	5.37865	2.81265	1.76297
AN9127	Has domain(s) with predicted oxidoreductase activity and role in metabolic process	2.46718	1.67031e-06	14.5525	1277	1.48079	1.1478	1.59032	25.0643	12.9063	5.68692
AN6829	Ortholog of A. fumigatus Af293 : Afu5g12710, A. niger CBS 513.88 : An02g00490, An01g12010, Aspergillus versicolor : Aspve1_0120985, Aspve1_0178343 and Aspergillus clavatus NRRL 1 : ACLA_023020	2.46489	0.0082311	2.69385	2229	0.295077	0.292256	0.0337445	5.50321	2.16594	0.412411
AN10550	Putative transcriptional regulator with homology to XlnR and AraR	2.46315	0.000311875	5.17584	2449	0.201427	0.798006	0.399271	9.45378	4.38459	1.68913
AN3888	Ortholog(s) have basic amino acid transmembrane transporter activity	2.4627	0.00310009	2.67582	2275	0.433666	0.143173	0.0991865	4.85632	2.52462	0.646516
AN7515	Ortholog(s) have endopeptidase activity, role in zymogen activation and extracellular region localization	2.46245	0.0369562	2.14006	1274	0	0.3835	0	3.88964	2.02545	0.505091
AN6388	Putative beta-galactosidase with a predicted role in polysaccharide degradation	2.46132	0.00020093	7.14856	2704	0.577701	0.632406	0.695418	14.9013	5.04853	1.49585
AN7796	Has domain(s) with predicted role in transmembrane transport and integral component of membrane localization	2.4607	0.00230027	4.52513	1175	0.489797	0.415812	0.256056	7.53595	5.10062	0.938824
AN9349	protein of unknown function	2.458	0.0356782	1.66766	1362	0.181092	0.119574	0	3.34011	1.52789	0.134987
AN3433	Has domain(s) with predicted RNA polymerase II transcription factor activity, sequence-specific DNA binding, zinc ion binding activity, role in regulation of transcription, DNA-templated and nucleus localization	2.45788	0.0265367	310.891	1664	7.65833	34.5979	40.908	62.9776	134.063	735.633
AN4180	Has domain(s) with predicted role in transmembrane transport and integral component of membrane localization	2.45747	1.58264e-05	6.96191	2040	0.362717	0.598749	1.06925	11.9465	5.01884	3.92039
AN2566	Has domain(s) with predicted oxidoreductase activity and role in oxidation-reduction process	2.45513	0.000189507	19.3696	1904	1.3386	1.96732	1.85671	39.7221	15.3451	3.04168
AN7083	Predicted aminopeptidase	2.45419	1.10022e-10	35.4764	1023	4.33984	3.66156	3.16159	40.896	47.112	18.4212
AN4599	Ortholog(s) have polynucleotide 5'-hydroxyl-kinase activity and role in cleavage in ITS2 between 5.8S rRNA and LSU-rRNA of tricistronic rRNA transcript (SSU-rRNA, 5.8S rRNA, LSU-rRNA), termination of RNA polymerase I transcription	2.45331	5.45736e-08	14.9667	2791	0.795353	1.40044	2.39852	20.9567	15.4787	8.46475
AN8432	Has domain(s) with predicted catalytic activity	2.45205	9.10096e-16	29.3858	2054	3.28223	3.76623	2.8197	31.4029	27.3952	29.3592
AN2726	protein of unknown function	2.45048	4.59786e-06	6.88188	1417	0.52219	0.459731	1.11471	9.17275	6.93171	4.54118
AN9300	Ortholog of Aspergillus wentii : Aspwe1_0049669	2.45032	3.92597e-13	22.5637	2638	3.08543	1.85208	2.56614	27.438	17.9857	22.2673
AN10690	Has domain(s) with predicted oxidoreductase activity and role in metabolic process	2.44909	2.31499e-09	30.1393	906	2.63163	2.60647	4.4831	41.1561	21.8664	27.3953
AN2561	Putative methyltransferase	2.44795	4.97314e-07	20.6985	1234	2.73165	2.24361	1.28002	28.3076	25.2956	8.4924
AN2600	protein of unknown function	2.44595	0.00108553	8.36598	602	0.682856	1.08212	0.499777	14.439	7.60492	3.05404
AN0218	Has domain(s) with predicted role in anion transport and integral component of membrane localization	2.44479	0.00673491	5.02727	2151	0.0764444	0.340711	0.769299	10.7257	3.715	0.641049
AN8093	Ortholog of A. nidulans FGSC A4 : AN12197, A. fumigatus Af293 : Afu4g13910, Afu5g12760, A. niger CBS 513.88 : An15g06460, An13g02370 and A. oryzae RIB40 : AO090012000187	2.44276	1.12766e-08	9.0275	1761	1.0738	1.20226	0.683398	8.81097	10.4935	7.77799
AN8419	Ortholog of Aspergillus flavus NRRL 3357 : AFL2T_00031, Aspergillus versicolor : Aspve1_0049838, Aspve1_0877342 and Aspergillus sydowii : Aspsy1_1161551	2.44261	0.0401478	3.13522	946	0	0	0.55657	6.18288	2.63972	0.583043
AN12492	Has domain(s) with predicted GTP binding, GTPase activity	2.44128	1.7265e-08	37.4442	3582	5.11841	4.02375	3.84272	35.1525	24.4931	52.6871
AN3479	Ortholog of A. nidulans FGSC A4 : AN8495, AN3143, A. fumigatus Af293 : Afu3g01440, Afu3g13940, Afu4g03340, Afu5g07620 and A. niger CBS 513.88 : An13g02880, An09g04780	2.44102	0.00788528	2.16846	2171	0.0757401	0.37508	0.069292	4.34058	1.572	0.592801
AN4363	Has domain(s) with predicted UDP-N-acetylmuramate dehydrogenase activity, flavin adenine dinucleotide binding activity and role in oxidation-reduction process	2.44017	0.000700309	4.76914	1705	0.289323	0.382075	0.617613	8.38567	4.73561	1.18615
AN3217	Putative Zn(II)2Cys6 transcription factor	2.43917	0.000235384	8.09465	2496	0.790538	0.619859	0.783505	16.794	5.86943	1.6205
AN2175	Putative glucose oxidase-related protein	2.43564	0.00781505	3.28902	1810	0.0454232	0.359911	0.374004	7.09134	2.11547	0.660245
AN0959	protein of unknown function	2.43412	0.0124502	9.3171	455	0.361389	1.0738	0.661243	21.0678	5.67125	1.21222
AN2039	oxidoreductase, putative	2.43306	0.000124658	4.35291	1168	0.492732	0.418304	0.386386	5.77278	4.84612	2.43983
AN10473	protein of unknown function	2.43179	2.38392e-11	56.3836	697	6.48763	7.2434	4.31658	71.5624	65.8032	31.7852
AN11288	protein of unknown function	2.43094	0.0167171	9.39294	181	0.454232	1.34967	0.41556	14.3622	8.73782	5.07881
AN3573	Has domain(s) with predicted oxidoreductase activity, oxidoreductase activity, acting on the aldehyde or oxo group of donors, NAD or NADP as acceptor activity and role in oxidation-reduction process	2.42774	3.02081e-09	52.016	1680	6.45982	5.81642	5.99941	43.6645	42.016	70.3675
AN9368	protein of unknown function	2.42733	0.0107292	3.6627	978	0.336261	0.166523	0.384542	4.90075	5.61737	0.469972
AN1043	Has domain(s) with predicted hydrolase activity, hydrolyzing O-glycosyl compounds activity and role in carbohydrate metabolic process	2.42626	0.0219345	2.2144	1515	0	0.376243	0.0992956	4.2897	1.86808	0.48542
AN5260	Ortholog of A. nidulans FGSC A4 : AN6683, AN8537, A. fumigatus Af293 : Afu4g06200 and A. niger CBS 513.88 : An12g04370, An11g06510, An14g01260	2.42608	0.005397	2.93331	1766	0.279329	0.230549	0.212957	6.39401	1.88537	0.520535
AN11011	Has domain(s) with predicted inorganic phosphate transmembrane transporter activity, role in phosphate ion transport and membrane localization	2.42376	0.00750852	2.51219	1843	0.223049	0.220917	0.163248	5.24531	1.9421	0.349151
AN8385	protein of unknown function	2.42341	0.00314062	6.20556	617	0.266502	0.527908	0.853347	11.4547	4.1822	2.97979
AN2628	Predicted mariner transposon-related ORF	2.42323	0.00451693	2.20845	1392	0.295316	0.175495	0.162104	3.09304	0.956773	2.57553
AN5072	protein of unknown function	2.41685	0.0451235	2.73392	483	0	0.168592	0.311455	5.04573	2.58507	0.570972
AN6481	Has domain(s) with predicted metal ion transmembrane transporter activity, role in metal ion transport, transmembrane transport and membrane localization	2.41566	4.4932e-07	14.9534	2398	2.02283	1.39225	1.16055	27.474	9.71935	7.66693
AN7963	protein of unknown function	2.41112	0.010347	9.05811	397	0.828372	0.410226	0.94731	17.1885	8.5965	1.38932
AN0799	Has domain(s) with predicted chitin synthase activity and role in chitin biosynthetic process	2.41059	6.99175e-07	11.5382	2447	1.04156	1.13143	1.32174	20.4833	9.66079	4.47047
AN5176	Putative cellulose 1,4-beta-cellobiosidase with a predicted role in degradation of glucans	2.4104	0.00125412	5.46281	1691	0.583436	0.626013	0.266883	10.713	4.47946	1.19597
AN7789	Has domain(s) with predicted aminopeptidase activity, dipeptidyl-peptidase activity, hydrolase activity and role in metabolic process, proteolysis	2.40913	0.0029377	4.16633	1766	0.232774	0.553317	0.29814	8.18802	3.58221	0.728749
AN2698	Has domain(s) with predicted oxidoreductase activity and role in oxidation-reduction process	2.40911	5.08964e-10	28.2518	1284	3.52171	3.80513	2.46035	28.787	24.1809	31.7877
AN8587	Has domain(s) with predicted catalytic activity, oxidoreductase activity	2.40908	0.00413972	7.05484	1265	0.129986	0.836828	0.832435	14.2565	5.52735	1.38071
AN5553	Putative cytochrome P450	2.40805	0.0041409	6.74732	1740	1.03951	0.280793	0.389051	15.0334	4.25764	0.950964
AN3884	Has domain(s) with predicted role in transmembrane transport and integral component of membrane localization	2.40782	2.05951e-05	8.01002	1933	0.893189	0.674018	0.817147	12.7339	8.87082	2.42538
AN11387	protein of unknown function	2.40778	0.0106827	4.34262	655	0.502082	0.621602	0	5.95319	4.82915	2.24553
AN10976	Has domain(s) with predicted DNA binding, RNA polymerase II transcription factor activity, sequence-specific DNA binding, zinc ion binding activity and role in regulation of transcription, DNA-templated, transcription, DNA-templated	2.40545	0.000532033	3.42665	2295	0.214944	0.354814	0.393289	6.30067	2.93786	1.04143
AN6238	Has domain(s) with predicted role in transmembrane transport and integral component of membrane localization	2.40469	2.60945e-05	2.94199	2223	0.184921	0.366306	0.372191	3.65435	3.14534	2.02627
AN7396	Putative beta-glucosidase	2.40434	1.5891e-05	9.34503	2667	0.95564	1.43502	0.846079	9.01609	5.02494	13.9941
AN2591	Has domain(s) with predicted role in transmembrane transport and integral component of membrane localization	2.40381	8.25107e-08	24.4102	1604	4.61311	1.57377	1.87572	28.5643	26.155	18.5114
AN2618	protein of unknown function	2.4031	2.8566e-08	34.6776	762	3.66843	4.16767	3.05999	53.198	35.3931	15.4417
AN9045	Protein with polygalacturonase activity, involved in degradation of pectin	2.40021	0.0046989	2.26471	1465	0.16836	0.277918	0.154027	4.1034	1.87501	0.81573
AN7521	Ortholog of A. fumigatus Af293 : Afu3g09230, A. niger CBS 513.88 : An12g05590, A. oryzae RIB40 : AO090023000559, Aspergillus wentii : Aspwe1_0110954 and Aspergillus sydowii : Aspsy1_1178405	2.3967	0.00105929	8.05624	1752	0.703903	0.743651	0.72984	16.9706	5.93887	1.25927
AN8431	Has domain(s) with predicted RNA polymerase II transcription factor activity, sequence-specific DNA binding, zinc ion binding activity, role in regulation of transcription, DNA-templated and nucleus localization	2.39592	3.29245e-06	10.9998	1935	1.18969	1.2204	0.932917	19.8577	8.81863	4.32316
AN2359	Beta-xylosidase, involved in degradation of xylans	2.39449	5.68353e-07	9.77234	2616	0.911415	1.27623	0.833821	16.5826	8.62303	4.11139
AN1716	Ortholog of Aspergillus versicolor : Aspve1_0037607, Aspergillus sydowii : Aspsy1_0084105 and Aspergillus terreus NIH2624 : ATET_05357	2.3941	2.99941e-07	114.498	1480	14.4989	11.0591	11.1808	102.588	199.043	41.8638
AN3997	Ortholog(s) have role in secondary metabolite biosynthetic process	2.39362	0.0115941	4.84062	1358	0.96867	0.0599631	0.166163	9.33199	4.1068	1.08308
AN3421	Ortholog of A. fumigatus Af293 : Afu4g00670, A. oryzae RIB40 : AO090010000321, Neosartorya fischeri NRRL 181 : NFIA_045000, Aspergillus wentii : Aspwe1_0111301 and Aspergillus versicolor : Aspve1_0040449	2.39252	9.184e-11	63.1352	1248	8.49828	6.00284	6.75019	56.3706	94.5112	38.5237
AN7218	Ortholog of A. nidulans FGSC A4 : AN10534, A. fumigatus Af293 : Afu1g13000, Afu7g03950, A. niger CBS 513.88 : An13g00410, An06g00970 and A. oryzae RIB40 : AO090023000035, AO090026000819	2.392	0.0396779	1.33546	1214	0	0.134151	0.123915	2.74356	0.959926	0.302888
AN7023	protein of unknown function	2.39087	0.0403949	5.7383	515	0	0.948697	0.146051	11.8305	4.84889	0.535494
AN3399	Predicted UDP-N-acetylmuramate dehydrogenase	2.38821	0.000566513	8.6402	1624	1.11376	0.401132	0.926311	16.5074	7.43208	1.98117
AN10697	Has domain(s) with predicted DNA binding, RNA polymerase II transcription factor activity, sequence-specific DNA binding, zinc ion binding activity and role in regulation of transcription, DNA-templated, transcription, DNA-templated	2.38672	1.16763e-08	8.62215	2897	1.07843	0.730817	0.960652	13.7403	7.55676	4.56935
AN6789	protein of unknown function	2.38525	0.000503734	7.94269	1669	0.492606	0.975792	0.766135	16.1596	5.68561	1.98284
AN8470	Has domain(s) with predicted FAD binding, oxidoreductase activity and role in metabolic process	2.38448	0.00270528	5.97947	1304	0.378294	0.811801	0.403769	12.5841	4.08536	1.26892
AN7126	Ortholog of A. nidulans FGSC A4 : AN9262, A. fumigatus Af293 : Afu3g03140, Neosartorya fischeri NRRL 181 : NFIA_006010 and Aspergillus versicolor : Aspve1_0136655	2.3822	0.000163616	6.77551	2531	0.649671	0.804325	0.505207	13.4163	5.13051	1.77969
AN2019	Ortholog of A. oryzae RIB40 : AO090011000511, Aspergillus flavus NRRL 3357 : AFL2T_05272, Aspergillus wentii : Aspwe1_0042851, Aspwe1_0045714 and Aspergillus niger ATCC 1015 : 37117-mRNA	2.38187	4.40935e-24	211.989	677	26.4742	26.3414	21.7761	229.669	219.594	186.704
AN9524	Putative beta-1,4-endoglucanase	2.38018	0.0174712	2.54975	1265	0.0649928	0.0643714	0.475677	5.07325	1.77665	0.799361
AN9194	Transcript enriched in dormant conidia	2.37554	3.18427e-05	15.7486	1229	1.07035	1.8552	1.89724	21.4162	21.267	4.56266
AN10343	Ortholog(s) have sodium:inorganic phosphate symporter activity, role in phosphate ion transmembrane transport and plasma membrane localization	2.37462	0.022562	1.37077	1915	0.0858652	0	0.235665	2.16347	1.56481	0.384027
AN2201	Predicted amino acid transmembrane transporter	2.37462	6.15096e-07	7.68024	1889	1.17513	0.732825	0.63709	11.3963	5.46409	6.18034
AN5946	Ortholog(s) have cell division site, cytosol localization	2.37313	5.88812e-06	8.6143	1906	0.862706	0.854458	0.947112	14.7896	7.77366	3.27964
AN5843	Putative pyruvate, water dikinase	2.37225	0.000420639	5.20818	2715	0.363385	0.659837	0.470969	9.72441	4.78281	1.11734
AN7400	Ortholog of Aspergillus versicolor : Aspve1_0037710 and Aspergillus sydowii : Aspsy1_0038876	2.37201	0.000352629	12.4984	2300	1.50133	1.09753	0.981084	23.1347	12.5221	1.83853
AN8524	Has domain(s) with predicted catalytic activity and role in nucleoside metabolic process	2.37184	3.51999e-11	10.5166	2470	0.898716	1.25277	1.37034	14.0437	10.9188	6.58744
AN6420	Ortholog of A. fumigatus Af293 : Afu2g01100, A. niger CBS 513.88 : An09g04970, A. oryzae RIB40 : AO090005001149, Aspergillus wentii : Aspwe1_0033340 and Aspergillus sydowii : Aspsy1_0178541	2.37119	0.000168236	16.8763	866	0.949375	2.72687	1.38968	24.4834	21.0501	5.09523
AN9314	Putative diterpene synthase (DTS)	2.36937	0.000363245	3.28979	3008	0.163994	0.406066	0.400087	5.26631	3.62511	0.977941
AN1261	protein of unknown function	2.36877	6.98234e-05	8.41503	816	0.906793	1.1975	0.553062	11.1501	9.58884	4.5062
AN11967	protein of unknown function	2.36735	0.0338688	4.97425	371	0	0.658462	0.405479	9.19655	4.48729	1.2389
AN9035	Putative alpha-galactosidase with a predicted role in galactose and galactitol metabolism and in degradation of mannans	2.36583	0.00147819	4.72062	2267	0.543996	0.431036	0.331788	10.1411	3.04758	0.973196
AN7955	Protein with homology to the Saccharomyces cerevisiae uracil transporter Fur4p	2.365	2.51658e-05	9.39703	2901	0.736854	0.785948	1.32232	17.3337	8.00543	2.85191
AN8467	Has domain(s) with predicted substrate-specific transmembrane transporter activity, transmembrane transporter activity, transporter activity, role in transmembrane transport and integral component of membrane, membrane localization	2.3642	2.73291e-08	13.1413	1770	2.09023	1.47218	1.01988	15.8342	10.3461	13.2436
AN11551	protein of unknown function	2.36281	4.43088e-07	62.474	329	10.2458	4.95014	5.71554	94.5698	41.9991	50.8529
AN5775	Predicted sequence-specific DNA binding transcription factor	2.35994	1.07519e-25	69.3922	2690	7.82426	7.68891	9.05953	86.7929	61.8879	59.4959
AN8448	Has domain(s) with predicted substrate-specific transmembrane transporter activity, transmembrane transporter activity, role in transmembrane transport and integral component of membrane, membrane localization	2.35926	0.0170932	1.9442	1693	0.0485623	0.24049	0.177712	3.98264	1.52417	0.325788
AN2804	Putative beta-galactosidase	2.35667	0.01477	2.99749	1700	0	0.478999	0.26547	5.78211	2.39925	0.811116
AN8312	Has domain(s) with predicted metalloendopeptidase activity, metallopeptidase activity and role in proteolysis	2.35578	0.00978203	5.75918	687	0.239348	0.474118	0.766398	10.997	5.21003	1.07047
AN10984	protein of unknown function	2.35473	0.00331036	7.61407	1850	0.755497	0.836306	0.447233	16.4229	5.62427	0.79504
AN11051	Putative GH 75 family chitosanase	2.35389	0.000238579	3.48883	1771	0.324964	0.367837	0.382241	6.05487	2.49107	1.92054
AN2569	Protein with pectin lyase activity, involved in degradation of pectin	2.35305	0.0218359	2.17504	1413	0.349112	0.115258	0.0532317	4.19692	2.00293	0.325288
AN7772	Putative cytochrome P450	2.35198	6.44386e-14	36.0182	1822	4.19653	5.27372	3.38515	34.9111	41.711	31.4326
AN7179	protein of unknown function	2.35079	0.022369	3.21382	1198	0.274511	0.339857	0.12557	7.18784	2.22342	0.2302
AN8615	Putative cytochrome P450	2.34928	2.69279e-11	24.7072	2296	3.33017	2.83728	2.12939	37.646	22.6225	13.853
AN7927	Ortholog of A. nidulans FGSC A4 : AN6917, A. niger CBS 513.88 : An12g02480, Aspergillus wentii : Aspwe1_0167675 and Aspergillus versicolor : Aspve1_0045429, Aspve1_0208268	2.34811	3.41943e-10	15.8576	1048	1.64746	2.17561	1.72251	18.3712	16.0442	13.1574
AN2864	Ortholog(s) have glycerol-3-phosphate transmembrane transporter activity, glycerophosphodiester transmembrane transporter activity and role in glycerol-3-phosphate transport, glycerophosphodiester transport, transmembrane transport	2.34733	0.000883923	9.13489	1647	0.449267	1.13715	1.05038	16.1782	9.55205	1.67443
AN11093	Has domain(s) with predicted DNA binding, RNA polymerase II transcription factor activity, sequence-specific DNA binding, transcription factor activity, sequence-specific DNA binding, zinc ion binding activity	2.34579	6.67095e-15	16.1973	2045	1.88956	2.07059	1.69191	21.4114	15.2232	11.9572
AN8955	Has domain(s) with predicted role in transmembrane transport and integral component of membrane localization	2.34532	2.83964e-06	33.0406	1929	5.62597	3.37708	1.63768	54.6207	28.3937	16.1074
AN8265	protein of unknown function	2.34487	2.94705e-16	60.8682	1427	5.81907	8.55955	6.6414	81.0654	62.8232	38.7161
AN3402	alpha-amylase, putative	2.34415	1.18728e-05	6.61787	2569	0.896086	0.665639	0.527013	11.2573	6.09147	2.50481
AN7867	Has domain(s) with predicted RNA polymerase II transcription factor activity, sequence-specific DNA binding, zinc ion binding activity, role in regulation of transcription, DNA-templated and nucleus localization	2.34093	5.79793e-17	27.0491	2285	3.49013	3.42112	2.76507	33.7388	23.3507	24.0578
AN11909	protein of unknown function	2.34083	0.0362123	11.3276	185	0	0.440161	2.03288	21.9557	8.5489	3.4783
AN5429	Ortholog of A. nidulans FGSC A4 : AN8498, AN8310, AN11121, A. fumigatus Af293 : Afu3g01350 and A. niger CBS 513.88 : An12g08560, An09g02370, An13g02790, An13g02620	2.3398	0.00382462	2.19323	1802	0.228124	0.271132	0.125222	3.78681	2.07867	0.71419
AN10887	Putative cytochrome P450	2.33885	5.90188e-10	22.471	1697	2.27705	2.87907	2.4821	26.5681	29.5777	11.2674
AN6390	Has domain(s) with predicted homogentisate 1,2-dioxygenase activity and role in L-phenylalanine catabolic process, oxidation-reduction process, tyrosine metabolic process	2.33558	0.000583869	6.63825	1760	0.420422	0.740271	0.811996	11.2161	7.23614	1.46247
AN10410	Has domain(s) with predicted role in transmembrane transport and integral component of membrane localization	2.33428	3.82204e-10	25.9984	1890	3.52354	3.01592	3.10417	22.5226	24.9277	30.5449
AN8151	protein of unknown function	2.33323	0.00100914	3.83786	1449	0.283699	0.449578	0.415274	6.44732	3.73399	1.33227
AN3332	protein of unknown function	2.33173	0.0360854	4.06187	521	0	0.312591	0.577478	8.10803	3.19537	0.882212
AN11389	protein of unknown function	2.33092	0.00298969	12.4286	733	0.897309	1.55528	1.02615	23.6061	11.9238	1.75576
AN6797	protein of unknown function	2.3309	1.2018e-08	33.2399	479	5.14922	3.56999	2.82651	41.5509	34.7554	23.4134
AN11337	protein of unknown function	2.33075	4.53131e-07	85.1016	568	9.698	10.4655	10.7263	46.911	126.178	82.2159
AN3570	Has domain(s) with predicted oxidoreductase activity and role in oxidation-reduction process	2.329	0.00340218	6.44625	1281	0.320905	1.14421	0.352302	11.7954	6.10811	1.43523
AN11468	Ortholog of A. fumigatus Af293 : Afu6g07055, A. niger CBS 513.88 : An07g09310, Neosartorya fischeri NRRL 181 : NFIA_052700, Aspergillus wentii : Aspwe1_0519305 and Aspergillus versicolor : Aspve1_0087640	2.32656	0.0456232	5.49753	284	0.289493	0.57345	0.264847	11.1557	4.68954	0.64737
AN4040	Ortholog of A. nidulans FGSC A4 : AN7213, A. fumigatus Af293 : Afu5g00960 and A. niger CBS 513.88 : An18g01180, An10g00910, An11g01220, An01g11560	2.32495	0.000399912	15.8202	1626	1.26408	2.10335	1.29524	33.124	11.0576	3.27905
AN7539	Putative hydrophobin	2.32368	1.52663e-05	17.8836	761	1.51251	2.24708	1.97678	29.5695	16.9541	7.12702
AN2664	Putative beta-1,4-xylosidase	2.32312	2.26325e-05	5.37552	1907	0.689803	0.469705	0.591634	9.24397	3.79749	3.0851
AN4147	protein of unknown function	2.32109	0.0334866	2.5644	940	0.0874637	0.0866275	0.400087	5.53097	1.77105	0.391176
AN2647	Ortholog of A. fumigatus Af293 : Afu4g14050, Afu8g06260, A. niger CBS 513.88 : An02g00700, An02g06510, An05g01900, An05g01910, An09g02660 and A. oryzae RIB40 : AO090103000117	2.32048	1.51566e-06	8.12258	1671	1.42685	0.730968	0.765218	8.50768	7.22304	8.63702
AN6744	Ortholog of A. niger CBS 513.88 : An07g01410, Neosartorya fischeri NRRL 181 : NFIA_113290, Aspergillus wentii : Aspwe1_0023957 and Aspergillus versicolor : Aspve1_0056607	2.31955	2.60329e-06	27.1002	415	4.16032	2.15838	2.89991	32.2987	33.4963	15.5057
AN3041	Has domain(s) with predicted role in transmembrane transport and integral component of membrane localization	2.31882	0.000210584	2.66035	1988	0.413561	0.204803	0.264847	3.71856	2.13541	2.12707
AN12345	protein of unknown function	2.31852	0.00792906	7.34388	656	0.501316	0.372393	1.14659	11.8882	8.88224	1.26119
AN10897	Has domain(s) with predicted RNA polymerase II transcription factor activity, sequence-specific DNA binding, zinc ion binding activity, role in regulation of transcription, DNA-templated and nucleus localization	2.31799	0.000233322	10.845	2052	1.44238	0.75398	1.09966	20.7049	9.41107	2.41912
AN4846	Ortholog of A. nidulans FGSC A4 : AN3529, AN4144, AN8311, AN9211 and A. fumigatus Af293 : Afu1g17260, Afu4g07950, Afu4g09380, Afu6g00560, Afu6g12140, Afu8g01900	2.3173	2.66955e-11	24.6511	1120	3.67035	2.47198	2.75346	30.8262	20.8841	22.2429
AN8735	Has domain(s) with predicted DNA binding, RNA polymerase II transcription factor activity, sequence-specific DNA binding, nucleic acid binding, zinc ion binding activity	2.3136	0.0059658	3.96793	1536	0.53526	0.3711	0.195876	7.66878	3.57669	0.658328
AN8472	Putative alpha-L-arabinofuranosidase	2.30979	0.0251571	2.82604	1164	0.423793	0.139914	0.129238	5.09471	3.1465	0.236924
AN3077	Has domain(s) with predicted catalytic activity and role in nucleoside metabolic process	2.30245	8.82801e-06	6.57977	1755	0.42162	0.881577	0.900026	9.85943	6.2133	3.66658
AN7519	protein of unknown function	2.30094	0.000339655	7.52946	2087	0.748492	0.6633	0.901012	13.7794	7.17924	1.62975
AN6932	High-capacity, high-affinity uric acid-xanthine permease	2.30083	1.1378e-05	12.0693	2294	1.11103	1.63286	1.77057	12.1111	6.78541	17.3114
AN4117	Putative cytochrome P450	2.30069	0.00561286	2.29103	1960	0.335575	0.166183	0.153503	4.51773	1.69876	0.656618
AN8137	Has domain(s) with predicted alcohol O-acetyltransferase activity and role in alcohol metabolic process	2.29823	0.00088839	8.4359	1737	1.23064	0.750073	0.562933	15.9947	7.61948	1.69352
AN11791	protein of unknown function	2.29799	0.0465479	5.69002	17	0	0.540464	0.665632	11.3227	5.34057	0.406754
AN3045	protein of unknown function	2.2978	0.00315477	7.52947	1664	1.08699	0.538298	0.542426	14.6459	7.0033	0.939153
AN3398	Putative transmembrane transporter	2.29544	0.00116671	2.50235	1887	0.392127	0.129459	0.279022	4.04674	1.8527	1.60762
AN1181	Putative transporter with a predicted role in small molecule transport	2.29375	1.40002e-06	50.4195	2473	7.81267	5.8611	5.77886	46.3831	29.0816	75.7938
AN7860	Ortholog of A. nidulans FGSC A4 : AN9318, A. fumigatus Af293 : Afu8g01270 and A. oryzae RIB40 : AO090010000599, AO090005000383, AO090011000082, AO090020000631	2.29224	0.00268636	5.28748	2075	0.396221	0.667136	0.471236	10.3356	4.77372	0.753133
AN3286	Ortholog of A. nidulans FGSC A4 : AN10390, A. fumigatus Af293 : Afu4g01280, Afu5g00830, A. niger CBS 513.88 : An12g00980, An11g04090, An06g00150 and A. oryzae RIB40 : AO090138000050, AO090010000179	2.29217	7.56368e-09	56.4291	1919	10.6251	5.47392	4.19393	76.9606	46.1958	46.1309
AN10990	Has domain(s) with predicted catalytic activity, lyase activity and role in metabolic process	2.28833	5.71656e-17	39.8532	1111	5.47613	4.83742	4.53601	45.773	39.0348	34.7517
AN11105	Has domain(s) with predicted oxidoreductase activity and role in metabolic process	2.28626	6.73605e-05	9.0111	1414	0.872163	1.03659	1.01069	17.063	6.00453	3.96571
AN8789	Has domain(s) with predicted role in transmembrane transport and integral component of membrane localization	2.28575	3.97159e-06	9.0803	1572	1.56901	0.621602	0.956952	13.7461	7.41317	6.08165
AN7124	Ortholog of A. niger CBS 513.88 : An12g05320, An09g02090, A. oryzae RIB40 : AO090038000612, AO090003001456 and Neosartorya fischeri NRRL 181 : NFIA_027490, NFIA_030570	2.28531	8.22725e-05	20.9063	683	1.80562	1.78836	3.19367	32.5896	23.3996	6.72961
AN3961	Ortholog of Aspergillus versicolor : Aspve1_0054191	2.28274	8.18468e-09	17.9673	2116	1.98157	2.6938	1.95506	23.8027	11.7227	18.3766
AN10588	Ortholog of A. fumigatus Af293 : Afu5g08870, A. niger CBS 513.88 : An07g04510, A. oryzae RIB40 : AO090020000457, AO090012000441 and Neosartorya fischeri NRRL 181 : NFIA_078440	2.27963	2.49977e-22	54.3641	1286	6.71281	7.09187	6.43375	62.6011	59.0313	41.4598
AN7894	protein of unknown function	2.27902	0.000551877	12.6509	1002	1.47693	1.62535	1.72653	8.4317	7.22736	22.2935
AN5264	protein of unknown function	2.27566	1.97983e-06	11.3054	2717	1.42221	1.19882	1.16271	19.6139	10.1407	4.16156
AN2922	Ortholog of A. nidulans FGSC A4 : AN1515, AN7536, A. niger CBS 513.88 : An12g10030, A. oryzae RIB40 : AO090701000305, AO090102000038, AO090124000043 and Aspergillus wentii : Aspwe1_0030521	2.27549	3.64188e-08	32.3371	1108	3.5617	3.38066	5.43079	30.7935	27.7214	38.4963
AN9195	Ortholog of A. fumigatus Af293 : Afu3g11890, A. niger CBS 513.88 : An01g14950, A. oryzae RIB40 : AO090010000214, Neosartorya fischeri NRRL 181 : NFIA_065430 and Aspergillus wentii : Aspwe1_0130022	2.27523	0.00106741	8.06747	1122	0.659486	0.580605	1.27372	13.1773	8.97678	2.04827
AN12279	Putative chitinase	2.27449	4.1714e-06	4.22876	4317	0.495162	0.547015	0.383313	7.22601	3.5864	1.87388
AN5413	Ortholog of Aspergillus tubingensis : Asptu1_0127529, Aspergillus kawachii : Aspka1_0173125, Aspergillus acidus : Aspfo1_0061846 and Aspergillus wentii : Aspwe1_0061051	2.27433	1.58294e-12	20.3363	2455	3.24845	2.355	1.89956	26.9022	17.6311	16.4756
AN0736	Ortholog of A. nidulans FGSC A4 : AN2423, A. fumigatus Af293 : Afu1g14230, Afu2g13800, A. niger CBS 513.88 : An01g12240, An02g05360 and A. oryzae RIB40 : AO090026000195	2.27299	3.06612e-11	60.3227	1099	9.80008	6.22394	5.88591	69.3353	75.6652	35.9676
AN1492	protein of unknown function	2.27211	0.000269612	8.25325	1000	1.47989	0.570009	0.676948	12.9166	8.07421	3.76899
AN8703	Ortholog of A. fumigatus Af293 : Afu6g02430, A. niger CBS 513.88 : An12g07820, Aspergillus glaucus : Aspgl1_0057388, Neosartorya fischeri NRRL 181 : NFIA_048690 and Aspergillus wentii : Aspwe1_0313741	2.26998	0.00180528	3.48376	1283	0.320405	0.253873	0.527629	5.25534	3.76296	1.43299
AN6659	Has domain(s) with predicted oxidoreductase activity and role in metabolic process	2.26938	0.00970492	5.58063	1144	0.071867	0.711799	0.788984	10.8646	4.51122	1.36604
AN12325	protein of unknown function	2.26786	6.47132e-17	303.983	1091	44.5368	33.7363	33.9887	338.348	384.61	188.993
AN3991	Putative unsaturated glucuronyl hydrolase	2.26687	1.16763e-08	26.7084	1559	3.21691	2.66384	3.47375	45.3339	19.7553	15.0361
AN12096	protein of unknown function	2.26413	0.0369656	4.28474	379	0.216929	0.429709	0.396921	7.93071	3.95332	0.9702
AN10811	Putative cytochrome P450	2.26405	1.19597e-15	69.5418	2147	11.6795	7.20618	7.25189	85.0956	66.4131	57.1169
AN6803	protein of unknown function	2.26321	0.0011926	3.80402	2405	0.307669	0.338586	0.531675	7.73517	2.49199	1.18492
AN6666	protein of unknown function	2.26192	1.22013e-06	12.0877	1481	1.6099	1.64949	1.32048	13.7131	8.14969	14.4004
AN7203	protein of unknown function	2.25957	0.00026996	6.24709	2263	0.508627	0.395814	1.13007	10.6257	5.92202	2.19356
AN10274	Putative rhamnogalacturonan hydrolase	2.2577	0.000566899	4.55633	1561	0.368681	0.573817	0.530033	7.75413	4.26595	1.64891
AN0532	Predicted DDE1 transposon-related ORF	2.25673	0.0046485	2.256	1324	0.124193	0.246012	0.34086	3.12919	2.38904	1.24976
AN8950	protein of unknown function	2.2567	0.0465933	2.27092	741	0	0.329675	0.203013	3.50818	2.80834	0.496229
AN3974	Ortholog of Aspergillus versicolor : Aspve1_0135108, Aspergillus sydowii : Aspsy1_0057545 and Aspergillus terreus NIH2624 : ATET_08256	2.25484	0.000333669	12.4274	1060	2.55955	0.614565	0.993425	21.3053	8.95215	7.02457
AN9313	Putative cytochrome P450	2.25474	0.00793064	1.79611	1800	0.182702	0.226194	0.125361	3.24945	1.52605	0.612843
AN11292	protein of unknown function	2.25379	0.00681935	4.52582	999	0.246895	0.407557	0.677626	9.18888	2.91629	1.4723
AN3130	Ortholog of A. fumigatus Af293 : Afu3g12990, A. niger CBS 513.88 : An02g08890, Aspergillus wentii : Aspwe1_0025260, Aspergillus sydowii : Aspsy1_0029142 and Aspergillus terreus NIH2624 : ATET_04103	2.25339	5.87136e-17	43.987	2759	7.2412	4.69277	4.74363	52.5282	44.0483	35.3845
AN4059	protein of unknown function	2.25048	0.0168614	6.72585	747	0.220123	1.30811	0.302074	14.355	4.34582	1.47673
AN12030	protein of unknown function	2.24772	6.35094e-05	12.582	519	1.90095	1.56898	1.15941	14.0872	10.9061	12.7528
AN4091	Has domain(s) with predicted ATP binding, ATPase activity, ATPase activity, coupled to transmembrane movement of substances, nucleoside-triphosphatase activity, nucleotide binding activity and role in transmembrane transport	2.24598	0.00286789	2.33774	3916	0.209949	0.332706	0.172867	4.16968	2.44446	0.399068
AN12063	protein of unknown function	2.24087	0.00158293	12.632	1096	0.900174	1.78314	1.23531	24.1633	11.4682	2.26461
AN6392	Has domain(s) with predicted RNA polymerase II transcription factor activity, sequence-specific DNA binding, zinc ion binding activity, role in regulation of transcription, DNA-templated and nucleus localization	2.24076	0.000135938	9.72017	1678	0.979927	0.679391	1.56888	17.5737	8.13542	3.45135
AN4720	Has domain(s) with predicted nucleic acid binding activity	2.23889	2.3603e-06	26.8764	1471	5.64501	2.21427	2.60778	24.8513	24.2192	31.5587
AN5228	Putative NADH:flavin oxidoreductase/NADH oxidase	2.23766	5.34232e-06	12.221	1774	1.48304	1.46886	1.82317	12.593	7.69517	16.3747
AN2374	Has domain(s) with predicted oxidoreductase activity and role in metabolic process	2.23532	9.39264e-07	11.7776	1612	1.53007	1.3639	1.25983	19.4523	10.1209	5.75966
AN5565	Ortholog(s) have lipase activity	2.23327	0.00107039	7.44397	1148	0.358083	1.13491	0.917274	13.0912	6.59823	2.64249
AN11896	Ortholog of A. fumigatus Af293 : Afu1g16564, Neosartorya fischeri NRRL 181 : NFIA_008860, Aspergillus versicolor : Aspve1_0275963 and Aspergillus clavatus NRRL 1 : ACLA_019010	2.23193	0.00330391	13.0438	496	1.32606	1.8059	0.909876	25.2225	10.5727	3.33604
AN5040	Has domain(s) with predicted DNA binding, zinc ion binding activity, role in transcription, DNA-templated and nucleus localization	2.23135	0.0020125	3.16458	2762	0.238134	0.147411	0.62635	5.79418	2.5014	1.19817
AN0399	High-affinity nitrate transporter	2.23112	5.55855e-05	5.58866	2703	0.912496	0.692892	0.55654	6.04087	3.1411	7.58402
AN11281	Ortholog of A. fumigatus Af293 : Afu3g01196, Aspergillus wentii : Aspwe1_0041157, Aspergillus clavatus NRRL 1 : ACLA_063740, Aspergillus zonatus : Aspzo1_0069971 and Aspergillus sydowii : Aspsy1_0281282	2.22517	1.56552e-05	12.3589	1019	1.45229	1.67814	1.69772	11.8785	9.23065	15.9676
AN10041	Ortholog of A. niger CBS 513.88 : An07g01780, Neosartorya fischeri NRRL 181 : NFIA_113800, Aspergillus wentii : Aspwe1_0281884 and Aspergillus versicolor : Aspve1_0082092	2.22392	0.00779922	5.63523	1196	0.481197	0.612766	0.56601	11.6828	4.45427	0.768616
AN10937	Has domain(s) with predicted ATP binding, protein kinase activity, transferase activity, transferring phosphorus-containing groups activity and role in protein phosphorylation	2.22347	4.60659e-09	21.3459	1682	4.10591	2.03333	2.01233	24.5834	22.5666	16.8878
AN9531	Ortholog of A. nidulans FGSC A4 : AN1600, AN9354, AN4608 and A. fumigatus Af293 : Afu4g03520, Afu5g14130, Afu7g06920	2.21969	0.00195132	7.49167	1004	0.818883	0.89216	0.674251	15.2116	4.97446	2.28901
AN7900	oxidoreductase, putative	2.21852	0.00470764	3.24403	1443	0.0569757	0.338586	0.677626	4.05336	3.57646	2.10227
AN7621	Ortholog(s) have D-arabinose 1-dehydrogenase [NAD(P)+] activity and role in dehydro-D-arabinono-1,4-lactone biosynthetic process	2.2175	1.32376e-10	21.0749	1663	1.92809	2.64414	3.34697	29.2607	19.3708	14.5933
AN7024	protein of unknown function	2.21683	0.0333504	5.77969	465	0.176808	0.350236	0.970535	12.0544	4.29622	0.988457
tG(UCC)4mt	unspecified product	2.21653	0.0108271	84.6597	71	15.0536	5.7345	4.23755	167.049	72.6878	14.2421
AN8052	Ortholog of Aspergillus versicolor : Aspve1_0312185 and Aspergillus sydowii : Aspsy1_0059874	2.21535	0.00078177	9.06362	1021	0.805249	0.717795	1.47339	15.5948	8.80494	2.79111
AN9386	Ortholog of Aspergillus brasiliensis : Aspbr1_0139979, Aspergillus kawachii : Aspka1_0182863, Aspergillus wentii : Aspwe1_0051750 and Aspergillus versicolor : Aspve1_0057888	2.21322	2.39388e-13	71.3363	1152	11.1334	7.13925	9.40206	95.4102	57.1547	61.4439
AN10420	Putative alpha-glucosidase with a predicted role in starch metabolism	2.21231	4.47744e-07	9.35536	1847	0.979291	1.14628	1.30315	14.9541	6.94036	6.17157
AN3902	Has domain(s) with predicted UDP-N-acetylmuramate dehydrogenase activity, flavin adenine dinucleotide binding, oxidoreductase activity, oxidoreductase activity, acting on CH-OH group of donors activity	2.21186	1.96792e-10	19.6083	2106	2.61561	2.55193	2.28578	29.2774	13.8337	15.7139
AN5935	Has domain(s) with predicted transmembrane transporter activity, role in transmembrane transport and integral component of membrane localization	2.21132	9.22105e-11	24.1593	2633	2.31066	4.05139	3.08522	29.3721	19.8535	23.2522
AN3329	Has domain(s) with predicted ATP binding, ATPase activity, ATPase activity, coupled to transmembrane movement of substances, nucleoside-triphosphatase activity, nucleotide binding activity and role in transport	2.2089	0.00029055	4.07335	4226	0.583643	0.269763	0.516156	7.20861	3.8803	1.13114
AN8774	Transcript induced in response to calcium dichloride in a CrzA-dependent manner	2.20865	3.17844e-09	21.5423	2065	1.79163	3.7856	2.84111	24.2725	19.8323	20.5221
AN3475	protein of unknown function	2.2074	0.000939646	2.89165	2467	0.399915	0.231053	0.335379	4.93937	2.76677	0.968824
AN1301	Has domain(s) with predicted catalytic activity, ferric iron binding, iron ion binding, oxidoreductase activity, acting on single donors with incorporation of molecular oxygen, incorporation of two atoms of oxygen activity	2.20571	0.00149011	7.05843	1315	1.00035	0.557314	0.743585	12.7877	6.70978	1.67775
AN0970	Has domain(s) with predicted role in transmembrane transport and integral component of membrane localization	2.2051	0.00389221	6.00726	1427	0.345687	0.684764	0.843352	11.8979	4.89986	1.22397
AN9096	Has domain(s) with predicted RNA polymerase II transcription factor activity, sequence-specific DNA binding, zinc ion binding activity, role in regulation of transcription, DNA-templated and nucleus localization	2.20509	1.22518e-19	33.9548	2092	4.87322	3.81459	4.67406	40.9676	32.9058	27.991
AN10579	Ortholog of A. nidulans FGSC A4 : AN4100, A. fumigatus Af293 : Afu8g06630, A. niger CBS 513.88 : An05g01150, Aspergillus wentii : Aspwe1_0169274 and Aspergillus sydowii : Aspsy1_0065818, Aspsy1_0089096	2.20191	2.41759e-10	14.023	1778	1.94211	2.06094	1.35373	18.2302	14.3258	9.5132
tK(UUU)3mt	unspecified product	2.20142	0.0174484	59.3864	71	6.94782	5.7345	4.23755	131.58	37.5163	9.06317
AN1840	Has domain(s) with predicted 3-oxoacyl-[acyl-carrier-protein] synthase activity, catalytic activity, transferase activity, transferring acyl groups other than amino-acyl groups activity	2.20125	3.53854e-13	31.105	1431	4.65373	4.49543	3.10117	36.843	29.4915	26.9805
AN10687	protein of unknown function	2.20087	0.000814134	14.3845	1211	0.814691	2.0845	1.86333	23.8812	16.0842	3.1882
AN6426	Has domain(s) with predicted metallopeptidase activity	2.20051	1.67992e-05	17.4402	1294	2.2873	1.95079	1.86007	31.1384	14.8596	6.32261
AN0972	protein of unknown function	2.19737	0.0446412	19.081	203	0.810009	2.40679	1.4821	41.6185	15.1717	0.45284
AN3267	protein of unknown function	2.19619	2.33922e-05	11.2902	3291	0.899354	1.50933	1.50844	20.9076	9.08019	3.88264
AN5930	Has domain(s) with predicted hydrolase activity	2.19592	0.0293274	2.41446	1349	0.365675	0.120726	0.167272	5.60042	1.23409	0.408865
AN8345	Has domain(s) with predicted RNA polymerase II transcription factor activity, sequence-specific DNA binding, zinc ion binding activity, role in regulation of transcription, DNA-templated and nucleus localization	2.19083	0.000321149	4.12125	2647	0.4659	0.430683	0.511483	7.39627	3.64781	1.31968
AN11301	protein of unknown function	2.18891	0.0209595	5.52998	484	0.169868	0.672974	0.777029	9.56707	5.50342	1.51945
AN1649	protein of unknown function	2.18778	2.61198e-05	8.61564	1343	0.489745	1.15202	1.62418	10.1621	8.42929	7.25555
AN6478	protein of unknown function	2.18711	1.13115e-12	35.0261	782	5.15164	4.4776	4.13594	44.254	33.317	27.5074
AN1129	Ortholog of A. fumigatus Af293 : Afu1g11650, A. oryzae RIB40 : AO090038000256, Neosartorya fischeri NRRL 181 : NFIA_013890, Aspergillus wentii : Aspwe1_0040542 and Aspergillus versicolor : Aspve1_0288835	2.18558	1.02592e-06	12.9208	2205	1.86431	1.44026	1.39858	22.3998	10.1926	6.17012
AN9221	putative transcription factor	2.1839	0.0258786	1.93379	4147	0	0.23563	0.308338	3.78071	1.66599	0.354672
AN10513	Has domain(s) with predicted calcium-dependent cysteine-type endopeptidase activity, role in proteolysis and intracellular localization	2.18356	8.86595e-13	28.043	3699	4.66757	3.34613	3.41616	30.4389	24.6635	29.0268
AN8348	Putative G-protein coupled receptor	2.18353	0.0256961	2.7475	1029	0.159798	0.395675	0.21929	5.68416	2.02233	0.536014
AN12175	protein of unknown function	2.18252	0.00232007	6.89834	722	0.91098	0.676702	0.729245	11.5891	6.68681	2.41912
AN2661	Has domain(s) with predicted RNA binding, RNA-DNA hybrid ribonuclease activity, RNA-directed DNA polymerase activity, nucleic acid binding activity and role in RNA-dependent DNA replication	2.18091	0.0112139	0.824483	5039	0.130527	0.0646397	0.0597074	1.54766	0.743355	0.18243
AN8477	Putative beta-1,4-xylosidase	2.17821	1.00492e-07	12.2532	1686	1.17033	2.0768	1.4276	17.8758	10.2691	8.6147
AN3254	Predicted transmembrane transporter	2.17685	0.000175659	10.0533	1889	1.87151	0.775933	1.47327	8.60097	6.52166	15.0372
AN3995	Putative delta-aminolevulinic acid dehydratase	2.17651	0.00614906	4.96921	1400	0.234903	0.581642	0.752164	9.74834	4.04305	1.11625
AN10730	protein of unknown function	2.17606	1.40985e-05	10.6107	1120	1.0277	1.30869	1.54462	16.8275	9.58738	5.4171
AN12377	protein of unknown function	2.17597	0.00192428	13.7221	392	1.25841	2.28502	1.15127	20.9308	15.0765	5.15914
AN8355	Has domain(s) with predicted DNA binding, RNA polymerase II transcription factor activity, sequence-specific DNA binding, zinc ion binding activity and role in regulation of transcription, DNA-templated, transcription, DNA-templated	2.17319	3.5778e-05	8.86221	1877	1.05124	0.911042	1.20218	15.0614	8.29288	3.23236
AN8998	Putative dioxygenase	2.17162	0.00376439	4.01325	1064	0.618165	0.459191	0.282769	5.95528	4.61571	1.46875
AN6100	protein of unknown function	2.17011	3.98192e-14	38.2277	1966	4.4328	6.50279	4.47626	44.7501	36.4542	33.4788
tM(CAU)5	unspecified product	2.16931	0.0491682	20.406	106	0.775622	2.30462	2.12877	39.8517	19.6319	1.73446
AN7232	Ortholog of A. nidulans FGSC A4 : AN6413, AN6419, AN6946, AN5312, AN5664, AN8328, AN3241, AN10369, AN1930, AN2386, AN1738, AN11159, AN8984, AN8951, AN1540, AN8971, AN9387, AN9266, AN9306, AN1317, AN10886, AN7774, AN12202	2.16708	0.0477134	1.44132	1447	0.0568182	0.0562749	0.259905	2.91934	1.15051	0.254116
AN3393	Neutral metalloprotease II, putative	2.1664	0.0300444	2.89254	1175	0.069971	0.415812	0.32007	6.42976	1.70021	0.547647
AN3880	Putative acyl-CoA dehydrogenase	2.1661	6.50222e-05	7.8508	1494	1.59589	0.708559	0.654494	11.9625	5.683	5.90692
AN10357	Ortholog of A. fumigatus Af293 : Afu3g13810, A. niger CBS 513.88 : An02g09500, A. oryzae RIB40 : AO090012000774, Neosartorya fischeri NRRL 181 : NFIA_063450 and Aspergillus wentii : Aspwe1_0170040	2.16227	1.75278e-08	58.3278	1412	7.91881	7.95844	6.39233	69.6146	80.1738	25.1951
AN3103	Ortholog of A. fumigatus Af293 : Afu3g12570, A. niger CBS 513.88 : An02g08530, A. oryzae RIB40 : AO090005000710, Aspergillus wentii : Aspwe1_0037169 and Aspergillus sydowii : Aspsy1_0087219	2.16149	2.01875e-06	50.8862	320	4.88157	5.85277	8.46185	68.7969	58.0074	25.8543
tW(CCA)2	unspecified product	2.1593	0.0406697	24.4416	71	2.31594	2.2938	2.11877	51.4877	14.0686	7.76843
AN5361	Putative beta-glucuronidase with a predicted role in carbohydrate catabolism	2.15874	0.00524255	5.21993	1948	0.548669	0.501621	0.617794	10.5507	4.40125	0.707853
AN12255	Ortholog(s) have hydrolase activity, acting on ester bonds activity, role in iron assimilation and cytoplasm localization	2.15748	2.40192e-08	22.8482	1193	3.79034	2.73025	2.33278	34.728	18.5596	15.2569
AN6750	Has domain(s) with predicted FAD binding, oxidoreductase activity and role in metabolic process	2.15695	0.000281276	10.8559	1603	0.82062	1.11756	1.87689	18.9027	10.2816	3.38344
AN0792	Has domain(s) with predicted metal ion binding, zinc ion binding activity	2.15428	5.43538e-10	35.927	2335	5.59843	4.32433	4.6064	50.1333	23.2785	34.3691
AN4325	protein of unknown function	2.15375	0.000554368	16.3303	1333	0.986838	2.38242	2.25706	30.4712	14.175	4.34461
AN7244	protein of unknown function	2.15319	0.00168593	21.8374	410	2.60685	2.58192	2.20146	43.9864	15.0237	6.50212
AN3762	protein of unknown function	2.15118	0.0052264	8.32498	535	0.768373	0.608821	1.40591	14.8806	7.00143	3.09285
AN3992	Ortholog of A. nidulans FGSC A4 : AN8424, AN7089, A. fumigatus Af293 : Afu7g05085, A. oryzae RIB40 : AO090005000321 and Neosartorya fischeri NRRL 181 : NFIA_026200	2.15037	1.49334e-09	15.2597	2322	2.08903	2.41975	1.52247	22.1458	12.1525	11.4809
AN8438	Putative cytochrome P450	2.15006	4.24138e-10	125.839	1936	18.2608	16.9085	17.5609	145.31	85.389	146.816
AN3515	Ortholog(s) have alpha-glucoside:proton symporter activity, maltose:proton symporter activity, trehalose transmembrane transporter activity	2.14761	3.94097e-05	28.5934	1592	5.16432	3.17126	3.54349	32.9129	12.9669	39.9002
AN7245	Ortholog of A. niger CBS 513.88 : An01g06570, An06g00030, A. oryzae RIB40 : AO090023000010, AO090026000177, Neosartorya fischeri NRRL 181 : NFIA_055760 and Aspergillus wentii : Aspwe1_0032389, Aspwe1_0041672	2.14756	2.09048e-07	10.6608	1475	1.50497	1.10413	1.52983	15.6965	9.36794	6.91786
AN5454	Putative class V chitinase	2.14385	0.00853774	1.87718	1765	0.37265	0.184544	0.0852311	2.8076	1.88644	0.937494
AN11156	Ortholog of Aspergillus glaucus : Aspgl1_0125887	2.14258	2.16693e-11	36.9212	1281	5.64793	4.06831	5.04966	42.1084	46.2657	22.3896
AN7061	Putative Zn(II)2Cys6 transcription factor	2.14113	1.57139e-05	3.58983	2537	0.615728	0.385163	0.415069	4.83511	2.85448	3.07992
AN12457	Ortholog(s) have phospholipid transporter activity and role in drug export, phospholipid translocation	2.1409	0.00718729	4.0356	1658	0.247937	0.29468	0.771218	8.23141	2.71105	1.16433
AN6319	Ortholog of A. nidulans FGSC A4 : AN0638, A. fumigatus Af293 : Afu1g16870, A. oryzae RIB40 : AO090005000988, Aspergillus wentii : Aspwe1_0038696 and Aspergillus sydowii : Aspsy1_0129541, Aspsy1_0995740	2.14037	0.0355778	1.1292	1709	0.144323	0.0952953	0.0880239	2.32918	0.68189	0.376527
AN11865	protein of unknown function	2.14014	9.59035e-12	15.1484	5200	2.11864	1.75387	2.14078	23.3398	11.4454	10.6599
AN1967	Putative fatty acid dioxygenase	2.13835	1.57098e-11	37.7473	4107	5.02464	5.45245	5.10966	50.2806	25.5372	37.4242
AN8923	Ortholog of A. fumigatus Af293 : Afu3g01872, Neosartorya fischeri NRRL 181 : NFIA_002950 and Aspergillus fumigatus A1163 : AFUB_046550	2.1353	3.03917e-11	36.6613	2643	6.53248	3.97444	4.80953	43.1846	30.14	36.6593
AN2390	Has domain(s) with predicted oxidoreductase activity, acting on paired donors, with incorporation or reduction of molecular oxygen, 2-oxoglutarate as one donor, and incorporation of one atom each of oxygen into both donors activity	2.13487	8.98851e-05	6.23676	1428	0.518167	0.798332	1.05345	9.72786	4.60497	4.37745
AN12481	protein of unknown function	2.13324	2.7928e-07	7.87381	2260	1.16412	0.756649	1.16486	11.826	6.62968	5.16578
tS(GCU)3	unspecified product	2.13311	0.0107267	39.382	101	0.814019	5.64365	6.70246	68.3671	28.8453	20.9338
AN6479	protein of unknown function	2.13278	1.25865e-08	12.4932	1940	1.52566	1.63699	1.74471	19.1784	10.3405	7.96064
AN12095	protein of unknown function	2.12875	0.000110424	17.2464	578	2.56036	2.53588	1.43145	28.8121	11.953	10.9739
AN7373	Has domain(s) with predicted transporter activity, role in transmembrane transport, transport and membrane localization	2.12767	0.0193838	2.85882	2298	0.393549	0.460656	0.0327313	5.72683	2.20957	0.640045
tR(UCG)1	unspecified product	2.12328	0.0385343	29.519	82	2.00527	0.993047	5.50364	61.4225	19.2871	7.84738
AN8595	Has domain(s) with predicted role in transmembrane transport and integral component of membrane localization	2.12269	2.46154e-08	11.5864	1882	1.74742	1.4711	1.35885	16.8774	11.19	6.69178
AN6384	Has domain(s) with predicted catalytic activity and role in nucleoside metabolic process	2.12248	0.00412233	7.06575	1079	0.304786	0.377339	1.88215	9.93807	6.40302	4.85617
AN1602	Putative beta-1,4-endoglucanase	2.1212	0.0250636	1.80129	1073	0.383112	0.0758899	0.140198	2.19557	2.09456	1.11374
AN7171	Putative GNAT-type acetyltransferase	2.12101	0.0274755	2.31299	692	0.237618	0.235346	0.326083	2.46526	1.68403	2.78968
AN10630	Has domain(s) with predicted integral component of membrane localization	2.11939	0.0438107	2.92721	964	0.0852862	0.422354	0.312101	5.64608	2.84948	0.286078
AN8650	Ortholog of Aspergillus wentii : Aspwe1_0188133, Aspergillus versicolor : Aspve1_0053586, Aspve1_0070519 and Aspergillus sydowii : Aspsy1_0063007, Aspsy1_0087514, Aspsy1_0159811	2.11886	0.0055521	4.0364	1879	0.306286	0.476705	0.560421	8.51705	2.61369	0.978462
AN3818	Ortholog of A. fumigatus Af293 : Afu2g03690, A. niger CBS 513.88 : An07g08250, A. oryzae RIB40 : AO090120000218, Aspergillus wentii : Aspwe1_0172305 and Aspergillus sydowii : Aspsy1_0176097	2.11804	9.9691e-07	20.2774	1511	2.77499	3.34126	1.74227	29.5698	21.6499	9.61243
AN1332	Putative exo-1,3-beta-glucanase family protein	2.11713	0.002004	9.23335	1226	1.54239	1.52764	0.858915	6.75864	4.82054	16.1209
AN7162	Has domain(s) with predicted FMN binding, oxidoreductase activity, riboflavin reductase (NADPH) activity and role in oxidation-reduction process	2.11595	5.23279e-05	11.1679	979	1.76357	1.91306	0.845129	14.3553	8.16238	10.9861
AN2651	Ortholog(s) have phospholipid-translocating ATPase activity, role in fatty acid transport, phospholipid translocation and endoplasmic reticulum, integral component of membrane, plasma membrane localization	2.11529	0.00135554	14.9172	1027	2.32158	1.50649	1.39154	28.318	13.2113	3.22235
AN5831	Ortholog of A. nidulans FGSC A4 : AN10273/gst3, A. fumigatus Af293 : Afu2g15770, A. niger CBS 513.88 : An15g06030, An05g00350 and A. oryzae RIB40 : AO090011000920	2.11455	1.28092e-13	72.4507	3395	12.1568	10.3856	7.11178	90.281	79.1447	47.9263
AN7985	Ortholog of A. fumigatus Af293 : Afu6g03240, A. niger CBS 513.88 : An09g00360, A. oryzae RIB40 : AO090103000145 and Aspergillus wentii : Aspwe1_0172181	2.11364	6.45594e-07	10.739	1898	1.81932	1.32999	1.06999	16.0504	10.3062	5.86043
AN11214	Protein required for austinol and dehydroaustinol biosynthesis	2.11128	0.0308779	9.22294	488	1.85323	0.333729	0.616528	15.9809	10.7461	0.94187
AN10863	Has domain(s) with predicted D-amino-acid oxidase activity, FAD binding, oxidoreductase activity and role in D-amino acid metabolic process, oxidation-reduction process	2.10578	1.35216e-08	172.189	1521	23.6215	23.0745	25.27	249.156	94.0751	173.337
AN7407	Ortholog of A. nidulans FGSC A4 : AN6148, A. fumigatus Af293 : Afu2g08500, Afu5g13710, A. niger CBS 513.88 : An02g14290, An12g03860 and A. oryzae RIB40 : AO090701000324, AO090011000852	2.10542	1.03373e-05	10.5859	2141	1.22882	1.29314	1.96736	12.1039	6.68713	12.9667
AN11711	protein of unknown function	2.1054	2.21923e-12	82.6089	613	12.205	11.0256	10.4297	106.415	93.4235	47.9877
AN11195	Has domain(s) with predicted DNA binding, RNA polymerase II transcription factor activity, sequence-specific DNA binding, nucleic acid binding, zinc ion binding activity	2.10512	0.000274254	10.075	1573	1.09761	1.44948	1.14761	17.0426	10.3189	2.86357
AN12228	Has domain(s) with predicted DNA binding, protein heterodimerization activity, role in nucleosome assembly and nucleosome, nucleus localization	2.10487	0.0100656	9.18619	905	0.817617	0.539866	1.66224	18.0425	8.09398	1.42207
AN4970	Ortholog of Aspergillus versicolor : Aspve1_0027112 and Aspergillus sydowii : Aspsy1_0029568	2.10403	0.0110428	16.1076	410	1.40369	1.98609	1.83455	34.8721	10.7602	2.69053
AN11963	protein of unknown function	2.10383	0.0178154	5.56078	523	0.314401	1.08988	0.431452	9.94095	4.4564	2.28498
AN5373	Has domain(s) with predicted oxidoreductase activity and role in metabolic process	2.10231	3.58019e-13	402.4	1453	70.2202	53.3525	51.3522	372.076	427.94	407.184
AN2158	Putative threonine dehydrogenase with a predicted role in glycine, serine, and threonine metabolism	2.10023	0.000674802	9.8203	1602	1.53962	1.37241	0.657322	17.5454	8.98901	2.9265
AN12193	Has domain(s) with predicted hydrolase activity and role in metabolic process	2.09995	0.00520526	4.60373	1035	0.873792	0.472057	0.290692	7.69193	4.34292	1.77636
AN8645	Ortholog(s) have role in positive regulation of secondary metabolite biosynthetic process, secondary metabolite biosynthetic process	2.09913	1.92652e-07	23.2693	1816	3.39548	3.2285	2.56796	39.8129	16.2262	13.7687
AN6778	Putative transmembrane transporter	2.09747	4.47907e-07	51.5581	1858	10.8412	5.4345	5.62706	39.6999	71.1879	43.7863
AN3201	Putative beta-galactosidase with a predicted role in lactose metabolism	2.09413	4.40266e-07	13.5624	3256	1.86854	1.80066	1.61706	22.1304	12.9103	5.64659
AN7616	protein of unknown function	2.08943	2.94444e-06	10.3243	2300	1.10813	1.41617	1.50433	17.0243	9.19251	4.7562
AN4774	Ortholog(s) have uroporphyrin-III C-methyltransferase activity and role in cellular response to drug, methionine biosynthetic process, siroheme biosynthetic process	2.08924	1.82284e-08	14.1797	2156	1.41094	2.34167	1.98856	20.6105	13.3584	8.57014
AN7152	Protein with alpha-galactosidase activity, involved in degradation of mannans, predicted role in galactose and galactitol metabolism	2.08886	0.00553553	2.14666	2214	0.148538	0.147118	0.475623	3.37567	2.06782	0.996493
AN6480	protein of unknown function	2.08833	1.63295e-07	18.2871	1055	3.03926	2.93302	1.63979	23.7163	16.3323	14.8128
AN11812	protein of unknown function	2.0871	0.0378611	3.44434	607	0.406339	0.268303	0.371745	7.09311	2.33125	0.908664
AN10632	Has domain(s) with predicted nucleic acid binding activity and role in DNA integration	2.0864	0.0171845	2.62843	1280	0.449618	0.254468	0.176289	4.4426	2.79632	0.646358
AN3079	Secreted thaumatin-like protein	2.08425	1.02957e-24	275.869	1389	35.1001	41.3891	41.3718	316.64	304.611	206.355
AN7092	Ortholog of Aspergillus aculeatus ATCC16872 : Aacu16872_053301	2.08348	2.23994e-08	83.085	2415	18.3496	9.40742	7.81753	92.9759	79.6546	76.6244
AN11090	Has domain(s) with predicted oxidoreductase activity and role in oxidation-reduction process	2.08324	0.000204532	8.1896	1276	1.03092	1.40396	0.707365	13.8152	6.71916	4.03439
AN7684	Has domain(s) with predicted FAD binding, oxidoreductase activity and role in metabolic process	2.08091	9.21384e-05	60.1591	1744	9.89985	8.59122	9.05703	38.522	39.3286	102.627
AN7926	Has domain(s) with predicted oxidoreductase activity and role in metabolic process	2.07917	5.755e-05	12.3585	1115	1.54846	1.53366	1.75393	16.1015	16.2746	4.69938
AN5308	protein of unknown function	2.07904	0.00186243	9.47397	1075	1.98848	0.530241	0.979563	16.3984	8.51751	3.50603
AN5380	Has domain(s) with predicted catalytic activity and role in metabolic process	2.079	1.47599e-05	9.36307	1945	0.718597	1.46532	1.5082	14.4095	8.85888	4.82082
AN11028	Predicted nucleotide binding protein with oxidoreductase activity and a role in oxidation-reduction	2.07886	0.000114417	6.08054	1439	0.742743	0.848817	0.784049	10.0487	4.74331	3.44964
AN7268	Has domain(s) with predicted oxidoreductase activity and role in metabolic process	2.078	8.12498e-23	705.107	781	101.691	104.993	100.834	724.573	788.695	602.054
AN9242	protein of unknown function	2.07604	0.036962	2.05785	1955	0.168217	0.374869	0.0769478	4.36307	1.57537	0.235106
AN7084	Putative polyketide synthase (PKS)-like enzyme	2.07567	2.8406e-05	4.51255	7620	0.463948	0.534317	0.730448	8.30485	3.49561	1.73719
AN8901	Has domain(s) with predicted role in transmembrane transport and integral component of membrane localization	2.07388	0.00111185	7.25224	1577	1.56403	0.413087	0.763135	12.7753	5.54225	3.43923
AN10390	Ortholog of A. nidulans FGSC A4 : AN3286, A. fumigatus Af293 : Afu4g01280, Afu5g00830, A. niger CBS 513.88 : An12g00980, An11g04090, An06g00150 and A. oryzae RIB40 : AO090138000050, AO090010000179	2.07385	3.03991e-12	31.4154	2644	5.62824	3.54177	4.38099	39.6042	26.4452	28.1968
AN4355	Ortholog(s) have cytosol localization	2.07321	0.000245952	5.99295	1044	0.94501	0.935975	0.576371	5.91375	7.57445	4.49066
AN3406	protein of unknown function	2.07214	0.000970575	9.90486	874	1.88137	0.465846	1.46302	14.6857	10.1906	4.83824
AN7118	Has domain(s) with predicted DNA binding, RNA polymerase II transcription factor activity, sequence-specific DNA binding, nucleic acid binding, zinc ion binding activity	2.06876	1.15186e-05	6.38045	3076	1.41659	0.608871	0.684675	8.08136	4.8439	6.21609
AN8430	Ortholog of A. fumigatus Af293 : Afu5g12780, A. niger CBS 513.88 : An18g00330, A. oryzae RIB40 : AO090010000134, Neosartorya fischeri NRRL 181 : NFIA_074390 and Aspergillus wentii : Aspwe1_0449405	2.06802	1.28647e-07	17.3473	1308	2.32568	2.30344	2.47271	27.3893	13.6187	11.034
AN2954	Ortholog of A. fumigatus Af293 : Afu3g07870, A. niger CBS 513.88 : An02g11390, A. oryzae RIB40 : AO090005001484, Aspergillus wentii : Aspwe1_0029219 and Aspergillus sydowii : Aspsy1_0042610	2.06683	6.04764e-05	132.768	3912	22.1512	20.3991	18.9964	89.9994	82.1541	226.15
AN9142	Ortholog of A. fumigatus Af293 : Afu7g01570, Aspergillus wentii : Aspwe1_0029597, Aspergillus sydowii : Aspsy1_0093879 and Aspergillus terreus NIH2624 : ATET_01773	2.06234	1.49167e-19	42.0238	1979	6.3978	5.4314	6.49925	47.6991	44.4167	33.9557
AN0100	Has domain(s) with predicted oxidoreductase activity, transferase activity, transferring acyl groups other than amino-acyl groups activity and role in oxidation-reduction process	2.06222	0.00729343	5.35046	1146	0.645675	0.568446	0.656339	10.8457	3.92227	1.28344
AN5384	Has domain(s) with predicted hydrolase activity	2.06148	0.0202809	2.82187	912	0.450745	0.267861	0.247423	5.16634	2.19051	1.10876
AN8026	Ortholog of A. nidulans FGSC A4 : AN1101, AN0010, A. fumigatus Af293 : Afu3g00120, Afu5g09120 and A. niger CBS 513.88 : An12g05610, An07g03970	2.06147	0.00822838	6.83763	1794	0.320798	0.817022	1.21587	13.5394	5.84624	1.1273
AN0017	Copper ion homeostasis protein, putative	2.06092	0.00281187	9.49617	860	1.0516	0.757487	1.66176	17.1918	8.51751	2.77917
AN12339	Ortholog of A. fumigatus Af293 : Afu8g01800, A. niger CBS 513.88 : An07g00940, An03g05910, A. oryzae RIB40 : AO090010000636 and Aspergillus wentii : Aspwe1_0121910	2.0604	0.000767428	14.6516	1034	1.35171	1.73255	2.47327	20.8197	19.401	3.73396
AN8037	protein of unknown function	2.05964	0.00204517	10.0973	1422	1.04071	1.54614	1.0579	21.3659	6.14636	2.77977
AN3497	Putative cytochrome P450	2.05712	2.07181e-17	177.145	1783	28.3122	24.0225	23.5816	250.543	149.112	131.78
AN6871	Has domain(s) with predicted role in transmembrane transport and integral component of membrane localization	2.0546	0.00948226	2.44456	2220	0.148137	0.403481	0.304932	4.68389	1.98724	0.662533
AN4573	Has domain(s) with predicted hydrolase activity, hydrolase activity, acting on ester bonds activity and role in lipid metabolic process	2.05159	0.00413401	7.28824	1058	0.699379	1.15449	0.782024	13.6673	6.37276	1.82463
AN5729	protein of unknown function	2.05131	0.00761299	8.90318	833	0.789589	0.977549	1.35444	17.7491	7.19475	1.76569
AN8495	Ortholog(s) have endoplasmic reticulum localization	2.04913	1.95957e-08	8.88311	2993	1.346	1.06106	1.3068	13.5167	7.48124	5.65134
AN8358	Putative cytochrome P450	2.04893	8.99001e-05	7.98481	1749	1.08117	0.977717	1.07514	13.7948	6.90091	3.25869
AN10838	Has domain(s) with predicted catalytic activity, chitin binding, chitinase activity, hydrolase activity, hydrolyzing O-glycosyl compounds activity	2.04835	0.00233458	3.56052	4294	0.306347	0.379273	0.613082	6.86743	3.04345	0.770692
AN1183	Has domain(s) with predicted DNA binding, RNA polymerase II transcription factor activity, sequence-specific DNA binding, zinc ion binding activity and role in regulation of transcription, DNA-templated, transcription, DNA-templated	2.04784	0.00245958	6.57161	2403	0.650063	0.914942	0.813828	13.2182	5.19596	1.30067
AN8596	Ortholog(s) have sequence-specific DNA binding activity	2.04628	6.94899e-05	7.16187	1957	1.17631	0.8738	0.807126	12.6192	5.06156	3.80483
AN7595	Ortholog of A. fumigatus Af293 : Afu2g15270, A. niger CBS 513.88 : An09g03530, Neosartorya fischeri NRRL 181 : NFIA_090510 and Aspergillus versicolor : Aspve1_0030808	2.04498	0.000282527	16.7525	1033	1.91015	1.89188	2.6941	25.9515	19.5004	4.80545
AN8618	Ortholog of A. nidulans FGSC A4 : AN6953, Aspergillus wentii : Aspwe1_0023054, Aspergillus versicolor : Aspve1_0063482, Aspve1_0137255 and Aspergillus clavatus NRRL 1 : ACLA_066490	2.04438	0.00213052	10.4593	1053	1.32732	1.2373	1.28575	21.5241	6.79827	3.05549
AN5987	Ortholog of Aspergillus versicolor : Aspve1_0061699 and Aspergillus sydowii : Aspsy1_0057891	2.04194	0.00110324	6.615	2585	1.04956	0.819023	0.611043	12.2876	5.95716	1.60027
AN3550	Ortholog of A. oryzae RIB40 : AO090102000426, AO090138000144, Aspergillus wentii : Aspwe1_0173124, Aspergillus fumigatus A1163 : AFUB_044240 and Aspergillus zonatus : Aspzo1_0105859	2.03874	0.0177366	3.12565	1008	0.326254	0.242351	0.522336	6.04436	2.14704	1.18556
AN4480	protein of unknown function	2.0385	0.00986988	4.19871	2349	0.665007	0.346657	0.448289	8.92249	3.0475	0.626149
AN2353	Putative F-box protein	2.03703	1.33077e-05	5.79609	1636	0.95483	0.746606	0.735613	8.19314	5.03709	4.15804
AN10323	Has domain(s) with predicted oxidoreductase activity, acting on paired donors, with incorporation or reduction of molecular oxygen, 2-oxoglutarate as one donor, and incorporation of one atom each of oxygen into both donors activity	2.03652	6.3831e-07	16.0326	1308	1.88569	2.55246	2.24269	21.1785	18.837	8.08222
AN2060	Putative exo-arabinanase	2.03585	1.90369e-05	9.86971	1439	1.25695	1.69763	1.41129	11.2906	6.88358	11.4349
AN10252	Ortholog of A. fumigatus Af293 : Afu4g10320, A. niger CBS 513.88 : An04g06600, A. oryzae RIB40 : AO090003001189, Aspergillus wentii : Aspwe1_0166765 and Aspergillus sydowii : Aspsy1_0084447	2.03578	1.86418e-13	111.637	1883	20.4339	14.7465	15.0193	106.517	129.876	98.5171
AN11872	protein of unknown function	2.03558	0.00832598	7.36388	839	0.489964	1.45584	0.717201	12.4904	7.73857	1.86263
AN5393	Ortholog of Aspergillus versicolor : Aspve1_0031501 and Aspergillus sydowii : Aspsy1_0092343	2.03334	0.000142021	12.3123	665	1.4836	1.95921	1.69661	18.4461	8.26134	10.2294
AN3615	Has domain(s) with predicted ATP binding, nucleoside-triphosphatase activity, nucleotide binding activity	2.03096	6.38919e-10	13.9683	3198	2.28806	1.96063	2.06975	15.4953	11.6348	14.7749
AN12291	Ortholog of A. nidulans FGSC A4 : AN8528, A. fumigatus Af293 : Afu5g09790, A. niger CBS 513.88 : An15g05030, A. oryzae RIB40 : AO090010000330 and Aspergillus wentii : Aspwe1_0054537, Aspwe1_0170434	2.03096	4.93664e-12	46.9422	1416	5.80621	7.4759	7.38354	47.9615	59.4314	33.4337
AN6767	Has domain(s) with predicted catalytic activity and role in metabolic process	2.03007	7.55682e-10	32.2258	1458	4.39838	4.07708	6.08748	32.539	31.857	32.2815
AN10331	Has domain(s) with predicted DNA binding, RNA polymerase II transcription factor activity, sequence-specific DNA binding, zinc ion binding activity and role in regulation of transcription, DNA-templated, transcription, DNA-templated	2.02994	0.000561324	14.3513	2241	1.21068	1.88949	2.34947	28.1662	11.0317	3.85591
AN5202	protein of unknown function	2.02986	0.00197418	7.49056	574	1.2891	0.993047	0.786235	7.5009	10.0061	4.96467
AN2663	Ortholog(s) have pantothenate transmembrane transporter activity, role in endocytosis, pantothenate transmembrane transport and fungal-type vacuole membrane, plasma membrane localization	2.02901	3.8386e-08	28.3273	1776	4.67557	3.89726	3.26107	45.4666	24.0906	15.4246
AN6805	Has domain(s) with predicted substrate-specific transmembrane transporter activity, transmembrane transporter activity, role in transmembrane transport and integral component of membrane, membrane localization	2.02879	0.00310574	4.70368	2316	0.603485	0.421916	0.714491	9.18993	3.80974	1.11137
AN6873	protein of unknown function	2.02799	1.26635e-05	15.1673	1291	2.22894	2.39685	1.57308	25.5476	12.1216	7.83262
AN11795	Ortholog of A. nidulans FGSC A4 : AN8933, A. oryzae RIB40 : AO090020000615, Aspergillus flavus NRRL 3357 : AFL2T_10730, Aspergillus versicolor : Aspve1_0036138 and Aspergillus sydowii : Aspsy1_0093472	2.02759	0.000561746	8.94009	1227	0.932345	1.09133	1.55085	11.5573	11.7565	3.50647
AN7764	Has domain(s) with predicted ligase activity	2.02604	3.68804e-08	19.9422	1866	3.21638	2.96743	2.21699	30.8663	17.5311	11.4292
AN9287	Putative lipolytic enzyme with a predicted role in lipid metabolism	2.02593	1.86349e-05	12.9523	1447	2.04545	1.29432	1.97528	22.2319	9.31912	7.30584
AN9252	protein of unknown function	2.02554	0.0277863	6.61355	503	0.817255	0.97133	0.448607	11.6282	7.11588	1.09654
AN2632	Putative alpha-L-arabinofuranosidase with a predicted role in arabinose polymer metabolism	2.02531	0.0225135	3.25004	983	0.334551	0.331352	0.459103	5.45431	3.64119	0.654614
AN7529	Putative metal-dependent amidase	2.02338	2.57025e-06	13.0923	1593	2.68376	1.4824	1.36929	19.1744	11.966	8.13662
AN6972	protein of unknown function	2.02206	0.00137449	3.20518	1658	0.247937	0.589359	0.453658	4.75266	2.81146	2.05144
AN8634	Ortholog of A. nidulans FGSC A4 : AN5841, A. fumigatus Af293 : Afu8g07320, Aspergillus wentii : Aspwe1_0062778, Aspergillus sydowii : Aspsy1_0048400 and Aspergillus terreus NIH2624 : ATET_08649	2.0215	1.15029e-09	39.7141	1400	7.69306	5.46743	4.51299	39.4576	49.349	30.3357
AN7998	GMC oxidoreductase	2.02109	2.0282e-16	44.7997	2216	6.19587	6.21013	7.26368	61.587	40.4552	32.3568
AN12460	Ortholog of A. nidulans FGSC A4 : AN10483, AN2809, AN2115, AN0033, A. fumigatus Af293 : Afu2g00940, Afu2g16560, Afu3g15340, Afu7g00460, Afu7g06360 and A. niger CBS 513.88 : An14g02830, An16g00830	2.02	0.000214305	5.55614	1082	0.683866	0.677328	0.973226	6.98241	5.69289	3.99311
AN9044	Has domain(s) with predicted FMN binding, catalytic activity, oxidoreductase activity and role in oxidation-reduction process	2.01519	0.0352487	2.63604	796	0.309859	0.204598	0.377972	4.69455	2.40515	0.808399
AN7391	Ortholog of A. niger CBS 513.88 : An01g00210, A. oryzae RIB40 : AO090124000067, Aspergillus versicolor : Aspve1_0133217, Aspergillus niger ATCC 1015 : 46876-mRNA and Aspergillus sydowii : Aspsy1_1048564	2.01334	0.0184474	2.84118	1828	0.134928	0.712734	0.164587	4.97727	2.64107	0.905184
AN10530	Ortholog of A. fumigatus Af293 : Afu2g01690, A. niger CBS 513.88 : An14g03330, A. oryzae RIB40 : AO090701000773, Neosartorya fischeri NRRL 181 : NFIA_034010 and Aspergillus wentii : Aspwe1_0157118	2.01302	4.49727e-07	10.7906	1311	1.69323	1.67704	1.43433	13.0746	9.26997	10.0271
AN12308	protein of unknown function	2.01301	0.00932748	7.73369	400	0.822159	0.814298	1.31629	12.5916	6.24294	4.36651
AN7072	Putative Zn(II)2Cys6 transcription factor	2.0125	3.52214e-06	26.6605	1068	5.92755	2.59234	2.88752	38.8686	23.3818	17.7311
AN6434	Putative cytochrome P450	2.01222	0.00366632	5.11292	1911	0.645337	0.724389	0.551036	9.09709	5.1834	1.05828
AN11491	protein of unknown function	2.00857	0.00285301	6.14219	1024	0.562023	0.715692	1.1018	11.0272	4.79601	2.60339
AN0033	Ortholog of A. nidulans FGSC A4 : AN10483, AN2809, AN2115, AN12460, A. fumigatus Af293 : Afu2g00940, Afu2g16560, Afu3g15340, Afu7g00460, Afu7g06360 and A. niger CBS 513.88 : An14g02830, An16g00830	2.00673	9.74808e-09	26.6893	1236	5.12186	2.83292	3.71214	36.7403	25.2546	18.0729
AN1583	Has domain(s) with predicted hydrolase activity, hydrolase activity, acting on carbon-nitrogen (but not peptide) bonds, in linear amidines activity and role in metabolic process	2.00621	5.42595e-05	9.37372	1312	1.87994	0.868916	1.20392	14.4888	7.67679	5.9556
AN2356	Putative beta-1,4-endoxylanase	2.00536	0.0166181	6.90317	1225	0.469805	0.9971	0.921018	15.3851	4.34883	0.975546
AN0586	protein of unknown function	2.00535	0.0054714	1.56908	2160	0.190315	0.226194	0.208935	2.44461	1.1561	1.10652
AN6393	Has domain(s) with predicted acetyltransferase activity	2.00184	0.000506532	12.216	786	1.046	1.3468	2.58377	19.2238	11.2257	6.1986
AN6424	Ortholog of A. niger CBS 513.88 : An09g02380, A. oryzae RIB40 : AO090005000187, Aspergillus wentii : Aspwe1_0046686, Aspergillus versicolor : Aspve1_0652300 and Aspergillus clavatus NRRL 1 : ACLA_067550	2.00136	4.32583e-05	25.976	758	1.95236	3.11539	6.35073	29.2579	26.3554	22.3146
AN1109	Has domain(s) with predicted substrate-specific transmembrane transporter activity, transmembrane transporter activity, role in transmembrane transport and integral component of membrane, membrane localization	2.00135	2.21048e-05	42.3939	1759	10.5165	4.58303	4.36161	47.1068	29.4342	50.6406
AN5962	Has domain(s) with predicted nucleic acid binding activity	1.99973	9.55454e-19	47.244	2021	7.52595	6.64816	7.14575	54.4254	53.4198	33.8868
AN1320	Has domain(s) with predicted serine-type peptidase activity and role in proteolysis	1.99699	4.30807e-06	24.7376	829	5.35544	3.04502	2.99414	22.9304	25.0019	26.2805
AN0307	Putative F-box protein	1.99663	2.19219e-10	92.6755	1295	17.2685	12.7018	13.3008	98.9262	78.8684	100.232
AN10345	Putative endo-mannanase GH76 family protein	1.99541	4.62647e-05	15.5928	1562	2.63175	2.24167	1.54093	25.5878	15.1877	6.00288
AN6775	Penicillin biosynthesis protein	1.99398	1.57365e-08	41.5574	1309	8.98157	5.03882	5.11403	44.9933	39.2986	40.3802
AN5394	Has domain(s) with predicted metal ion transmembrane transporter activity, role in metal ion transport, transmembrane transport and membrane localization	1.99345	0.00580532	2.52569	1607	0.562772	0.152016	0.327639	3.5386	1.86473	2.17374
AN4109	Has domain(s) with predicted role in transmembrane transport and integral component of membrane localization	1.98548	0.0104171	4.90747	2162	0.798582	0.64029	0.347902	10.7839	3.00308	0.935422
AN10867	Putative alpha-L-rhamnosidase	1.98501	5.07121e-05	4.35485	2524	0.749194	0.419409	0.715212	6.59803	3.29791	3.16862
AN1766	Ortholog(s) have L-asparagine transmembrane transporter activity, L-isoleucine transmembrane transporter activity, L-lysine transmembrane transporter activity	1.98282	6.63367e-09	28.0396	2003	5.37708	3.6182	3.41722	42.0984	22.6072	19.4133
AN0403	Ortholog(s) have cytoplasm localization	1.98265	0.0158512	2.57865	1868	0.264077	0.479512	0.201329	4.78372	2.36171	0.590534
AN8533	Has domain(s) with predicted catalytic activity and role in nucleoside metabolic process	1.98211	4.67341e-09	32.8184	1209	6.80032	4.58001	3.54618	39.1063	33.1167	26.2321
AN7397	protein of unknown function	1.97632	0.0042143	7.7422	2729	0.391648	1.07419	1.48834	15.8067	5.39881	2.0211
AN11048	Predicted glycosylphosphatidylinositol (GPI)-anchored protein	1.9727	0.00284117	11.9919	955	1.54962	1.7906	1.33893	22.2017	10.9824	2.79148
AN3250	Putative transcriptional regulator	1.96758	0.00137933	6.30319	1382	0.416434	0.824904	1.36064	10.1692	5.48102	3.25933
AN4451	protein of unknown function	1.96725	0.000792046	15.4122	695	1.65615	2.46047	2.1645	27.9359	12.2164	6.08434
AN1552	protein of unknown function	1.966	0.00664118	10.6536	1093	0.977865	1.49002	1.58278	20.1418	10.0527	1.7662
AN3276	Putative Type II fatty acid synthase with a predicted role in mitochondrial fatty acid formation	1.96573	0.00126333	5.18382	1101	0.672065	0.739599	0.888114	6.71434	3.32655	5.51058
AN5068	Has domain(s) with predicted arylformamidase activity and role in tryptophan catabolic process to kynurenine	1.96339	0.000817524	11.5275	2163	3.42091	0.790581	0.904127	14.6849	9.69778	10.1999
AN8956	Has domain(s) with predicted inorganic phosphate transmembrane transporter activity, role in phosphate ion transport and membrane localization	1.95832	0.00198882	2.94989	1871	0.263653	0.565787	0.402012	4.55895	2.66935	1.62136
AN2564	Has domain(s) with predicted catalytic activity, pyridoxal phosphate binding activity and role in biosynthetic process	1.95597	0.0186266	4.79592	1355	0.485408	0.661054	0.610613	9.2927	4.48448	0.610582
AN8412	Putative hybrid polyketide synthase-nonribosomal peptide synthase (PKS-NRPS)	1.95588	0.00220796	4.36866	11935	0.371986	0.607227	0.72475	8.78726	3.56391	0.754821
AN5923	protein of unknown function	1.95527	0.00972176	10.5612	621	1.32393	1.4424	1.33234	16.2211	13.5381	1.92439
AN12285	protein of unknown function	1.95333	0.00722795	7.58465	602	0.955999	0.811593	1.24944	12.4148	7.74319	2.59593
AN7921	Putative Zn(II)2Cys6 transcription factor	1.95214	0.000166722	3.22457	2720	0.332491	0.628686	0.44245	4.5098	3.30509	1.85881
AN6780	protein of unknown function	1.94902	3.27143e-05	17	806	2.34611	1.81853	3.45286	18.2429	22.7204	10.0366
AN2717	Putative RNA-directed RNA polymerase	1.94708	0.000339292	5.11343	3890	0.57065	0.774525	0.773434	9.3975	4.19406	1.74873
AN4126	Putative dehydrogenase with a predicted role in metabolism or penicillin biosynthesis	1.94574	0.021301	1.56079	1968	0.167105	0.124131	0.305758	2.47671	1.69185	0.513817
AN2674	Has domain(s) with predicted catalytic activity and role in metabolic process	1.94549	4.14291e-13	29.9165	2288	5.10256	4.76906	4.47091	30.002	32.3061	27.4413
AN7073	Putative Zn(II)2Cys6 transcription factor	1.94508	4.94349e-10	44.6888	1158	6.60283	6.04747	7.53464	65.452	42.3384	26.276
AN7906	protein of unknown function	1.9429	0.046501	2.40742	802	0.307541	0.203067	0.46893	2.73488	0.934106	3.55327
AN1822	Has domain(s) with predicted oxidoreductase activity and role in metabolic process	1.94157	1.96996e-09	72.04	1084	12.5903	10.7421	11.2408	59.7281	93.2986	63.0934
AN8589	protein of unknown function	1.94156	0.014134	7.69214	1033	0.397947	1.49774	1.01939	14.7059	6.76873	1.60182
AN7117	Has domain(s) with predicted catalytic activity and role in carbohydrate metabolic process	1.93648	1.55656e-05	13.5648	1559	1.68756	2.24598	2.02636	23.188	9.66408	7.84235
AN9457	Has domain(s) with predicted oxidoreductase activity and role in oxidation-reduction process	1.93576	2.46733e-07	13.1222	2435	2.32973	1.9396	1.63715	17.7152	15.007	6.64438
AN5852	Has domain(s) with predicted catalytic activity and role in metabolic process	1.93382	4.45771e-07	26.627	1096	5.85113	3.34338	3.01964	36.5415	25.1389	18.2008
AN13001	Has domain(s) with predicted RNA polymerase II transcription factor activity, sequence-specific DNA binding, zinc ion binding activity, role in regulation of transcription, DNA-templated and nucleus localization	1.93035	2.58852e-05	8.38824	2178	2.00066	0.822524	1.0015	11.749	7.3379	6.07778
AN1596	Putative short-chain dehydrogenase	1.92893	0.000796763	6.91674	1178	1.25627	0.483878	1.27702	10.2062	6.64218	3.9018
AN1595	Putative elongation factor 1-gamma	1.92866	0.0235602	6.57321	995	0.165258	1.63678	0.68035	12.4916	5.10311	2.12493
AN2376	Ortholog of Neosartorya fischeri NRRL 181 : NFIA_063640, Aspergillus versicolor : Aspve1_0080450, Aspergillus sydowii : Aspsy1_0084713 and Aspergillus terreus NIH2624 : ATET_07842	1.92715	1.47022e-08	43.4713	1798	9.32817	5.97816	5.39651	56.2057	34.0735	40.1348
AN9051	Ortholog of A. nidulans FGSC A4 : AN10217, AN8733, A. fumigatus Af293 : Afu7g00700, A. niger CBS 513.88 : An12g02640, An15g04780 and A. oryzae RIB40 : AO090102000040	1.92456	0.00358767	9.47745	1209	1.70008	1.21235	0.933207	17.8061	8.19311	2.43312
AN8150	Has domain(s) with predicted ATP binding, ATPase activity, ATPase activity, coupled to transmembrane movement of substances, nucleoside-triphosphatase activity, nucleotide binding activity and role in transmembrane transport	1.92433	4.41423e-06	8.12202	7290	0.924788	1.28456	1.35163	13.9405	6.79388	3.63166
AN6941	Ortholog of A. fumigatus Af293 : Afu3g03520, A. oryzae RIB40 : AO090011000166, Aspergillus wentii : Aspwe1_0043361 and Aspergillus sydowii : Aspsy1_0142977	1.92243	3.61411e-09	46.4665	1318	6.98648	8.77317	6.9053	51.8358	38.4618	49.1018
AN2839	Has domain(s) with predicted DNA binding, RNA polymerase II transcription factor activity, sequence-specific DNA binding, zinc ion binding activity and role in regulation of transcription, DNA-templated, transcription, DNA-templated	1.92209	0.0115941	7.8926	2097	0.744922	1.28144	1.00432	15.2633	7.58164	0.832906
AN0032	Ortholog of A. nidulans FGSC A4 : AN2556, A. niger CBS 513.88 : An11g09050, A. oryzae RIB40 : AO090010000754 and Neosartorya fischeri NRRL 181 : NFIA_113020	1.92138	0.00713784	11.9815	598	1.51233	2.04255	1.2578	21.192	11.8317	2.92074
AN6431	Putative polyketide synthase	1.92033	7.06606e-06	3.90949	8039	0.521584	0.597632	0.608169	6.78063	2.99243	1.9554
AN3008	Ortholog of A. niger CBS 513.88 : An11g00040, A. oryzae RIB40 : AO090011000565, Aspergillus niger ATCC 1015 : 46090-mRNA, 52849-mRNA and Aspergillus carbonarius ITEM 5010 : Acar5010_204950	1.91907	0.0249427	8.91178	423	1.36055	0.770022	1.24472	18.2445	6.10028	2.39052
AN11210	protein of unknown function	1.91884	5.20816e-07	41.2916	1613	4.63834	7.42107	8.25376	40.9455	35.9689	46.9606
AN8534	Purine transporter with high affinity for hypoxanthine and adenine	1.91848	0.00166981	55.162	2256	9.00148	9.34855	10.3023	27.8349	31.1778	106.473
AN1885	Has domain(s) with predicted oxidoreductase activity and role in metabolic process	1.91801	0.0125334	5.9497	1032	0.955999	0.946859	0.437305	11.7289	4.51686	1.60337
AN3214	Putative histidine-containing phosphotransfer protein	1.91662	0.00470764	1.9707	3834	0.107219	0.254866	0.470838	3.34776	1.38949	1.17486
AN12170	Ortholog of A. nidulans FGSC A4 : AN4143, A. fumigatus Af293 : Afu1g00760, Afu5g14890, Aspergillus wentii : Aspwe1_0177868, Aspwe1_0403846 and Aspergillus niger ATCC 1015 : 41666-mRNA	1.91655	1.45629e-05	60.7565	651	14.3973	7.50505	5.66145	81.4858	68.0235	32.7603
AN8502	Ortholog(s) have role in cellular response to drug	1.91637	8.55624e-06	127.279	1618	33.74	11.072	14.504	168.999	115.856	96.983
AN6023	Has domain(s) with predicted oxidoreductase activity and role in oxidation-reduction process	1.91551	1.824e-06	13.8404	2115	2.95433	1.42454	1.95598	19.4736	14.0503	7.99739
AN8949	Has domain(s) with predicted sequence-specific DNA binding, transcription factor activity, sequence-specific DNA binding activity and role in regulation of transcription, DNA-templated	1.91354	0.0113923	3.43664	986	0.25015	0.82586	0.381422	4.36665	3.79895	2.14433
AN3048	Predicted mariner transposon-related ORF	1.90994	0.00127533	3.46275	1385	0.534255	0.587941	0.434463	4.39907	3.66613	2.32305
AN2921	Ortholog of A. nidulans FGSC A4 : AN4177, AN12488, A. fumigatus Af293 : Afu8g00600, A. niger CBS 513.88 : An03g00920, An02g01430, A. oryzae RIB40 : AO090010000696 and Aspergillus wentii : Aspwe1_0029035	1.90532	2.36066e-07	61.3653	1514	10.8064	9.51987	10.582	60.954	47.0626	76.0792
AN0322	Has domain(s) with predicted oxidoreductase activity and role in metabolic process	1.90337	2.23039e-05	16.1067	1076	2.97994	2.64874	1.67769	23.5555	16.4777	8.28705
AN12077	protein of unknown function	1.89936	0.0347831	5.04498	541	0.759851	0.752586	0.417097	9.15972	4.61586	1.35936
AN5431	Has domain(s) with predicted DNA binding, RNA polymerase II transcription factor activity, sequence-specific DNA binding, zinc ion binding activity and role in regulation of transcription, DNA-templated, transcription, DNA-templated	1.89622	0.00280365	4.66654	1862	0.750629	0.743452	0.484746	8.90021	3.174	1.92542
AN6385	Ortholog of Aspergillus flavus NRRL 3357 : AFL2T_06541 and Aspergillus carbonarius ITEM 5010 : Acar5010_134933	1.89615	0.00225271	3.22657	1886	0.47952	0.302232	0.638103	5.29801	2.38331	1.9984
AN2475	putative sugar transporter	1.89263	0.000925311	5.27602	2174	0.453814	0.936406	0.934151	7.17449	6.62392	2.02966
AN7584	Has domain(s) with predicted DNA binding, zinc ion binding activity, role in transcription, DNA-templated and nucleus localization	1.89235	0.026818	1.48637	1724	0.333823	0.188932	0.0872581	2.16755	1.54504	0.746503
AN11222	Has domain(s) with predicted RNA polymerase II transcription factor activity, sequence-specific DNA binding, zinc ion binding activity, role in regulation of transcription, DNA-templated and nucleus localization	1.89201	0.00503363	7.3334	1683	1.56323	0.725756	0.759762	13.0808	7.17153	1.74786
AN0756	Beta-galactosidase with a predicted role in lactose metabolism	1.88903	0.000112762	7.69927	3404	1.23179	0.78942	1.39208	13.2212	6.79804	3.07862
AN5427	Has domain(s) with predicted chromate transmembrane transporter activity and role in chromate transport	1.88684	0.0251753	1.41965	1800	0.182702	0.271433	0.125361	2.1663	1.47981	0.612843
AN6719	Ortholog of A. fumigatus Af293 : Afu7g05770, A. oryzae RIB40 : AO090005000440, Aspergillus wentii : Aspwe1_0167865, Aspergillus sydowii : Aspsy1_0049271 and Aspergillus terreus NIH2624 : ATET_06356	1.88672	0.0189888	4.28218	803	0.307158	0.507035	0.936693	6.87928	4.25007	1.71718
AN11160	Ortholog of A. niger CBS 513.88 : An09g02040, A. oryzae RIB40 : AO090003001445, Aspergillus niger ATCC 1015 : 43435-mRNA and Aspergillus tubingensis : Asptu1_0136910	1.8858	0.000157545	12.4456	788	1.77369	1.96341	1.90905	19.6905	10.8803	6.76616
AN3245	protein of unknown function	1.88478	0.049715	4.6559	482	0.511717	0.168942	1.09236	7.41575	4.83548	1.71647
AN10358	Has domain(s) with predicted oxidoreductase activity, zinc ion binding activity and role in oxidation-reduction process	1.88248	3.72813e-06	60.9519	1276	13.7241	8.55141	9.0189	49.4675	58.3197	75.0685
AN9521	Ortholog(s) have intracellular localization	1.88014	0.00371248	6.58497	1067	0.770533	1.45002	0.63444	11.4964	5.07081	3.1877
AN6806	Ortholog of Aspergillus versicolor : Aspve1_0065917	1.87989	0.00602368	7.58398	1402	1.34876	0.580812	1.23394	14.254	6.5309	1.96704
AN10862	Has domain(s) with predicted role in transmembrane transport and integral component of membrane localization	1.87921	1.79722e-10	16.9852	1794	3.20798	2.58724	2.47367	21.3732	17.0283	12.5541
AN8437	Putative cytochrome P450	1.87724	8.13198e-08	71.8056	1720	11.8066	12.5459	11.6323	90.4461	46.4591	78.5116
AN0398	Has domain(s) with predicted catalytic activity and role in metabolic process	1.87668	4.52772e-05	5.33582	1969	1.00212	0.537627	0.993209	7.05505	5.03071	3.9217
AN5608	Ortholog(s) have cytosol, nucleus localization	1.87316	0.00460918	14.3155	1748	1.03475	1.90997	3.0121	28.2096	11.4764	3.26055
AN7282	Ortholog of A. nidulans FGSC A4 : AN12169, A. fumigatus Af293 : Afu1g00750, Afu3g15220, Afu5g14880, Afu6g11540, Afu8g05975 and A. niger CBS 513.88 : An02g04650, An04g08640, An14g02500, An12g01680	1.87278	0.000529392	3.99578	1824	0.766267	0.357148	0.742268	4.89911	4.51792	2.57031
AN2040	Putative cytochrome P450	1.87251	3.64936e-07	23.0828	1894	5.12222	2.53662	3.33589	32.1256	22.8534	14.2695
AN9031	Has domain(s) with predicted catalytic activity and role in metabolic process	1.8724	0.0223834	4.79596	1083	0.835065	0.375946	0.694519	9.52631	3.84299	1.01858
AN6406	protein of unknown function	1.87195	0.0317205	8.06017	582	0.988851	0.699569	1.42162	16.0518	6.86509	1.26359
AN0579	Putative isopentenyl-diphosphate delta-isomerase with a predicted role in sterol metabolism	1.87085	1.23186e-14	255.527	1241	51.6748	36.7451	37.1537	306.158	281.31	179.112
AN3009	Has domain(s) with predicted catalytic activity	1.86433	0.00843072	5.98912	2096	1.37288	0.699302	0.430629	11.4723	5.00389	1.49117
AN3311	Has domain(s) with predicted role in transmembrane transport and integral component of membrane localization	1.86333	0.0133721	4.74994	1435	0.68752	0.624201	0.628988	9.68041	3.48039	1.08902
AN5409	Has domain(s) with predicted catalytic activity, coenzyme binding activity and role in cellular metabolic process	1.86262	5.22094e-05	9.94592	1037	1.42708	1.57049	1.95838	9.32219	10.6758	9.83977
AN4339	protein of unknown function	1.86262	7.81869e-06	9.57648	2427	2.13416	1.34207	1.14669	14.0582	7.13381	7.53744
AN6934	Has domain(s) with predicted role in transmembrane transport and integral component of membrane localization	1.86121	0.000727053	11.7706	2197	1.04781	1.85321	2.32805	18.3771	13.3365	3.5984
AN0744	Has domain(s) with predicted catalytic activity, pyridoxal phosphate binding activity and role in biosynthetic process	1.8609	0.0171218	1.88139	1925	0.298967	0.253807	0.234441	3.20725	1.81613	0.620802
AN11015	Has domain(s) with predicted S-(hydroxymethyl)glutathione synthase activity, carbon-sulfur lyase activity, zinc ion binding activity and role in formaldehyde catabolic process, metabolic process	1.86089	4.34221e-08	83.4112	689	16.7057	11.9367	12.0084	89.3716	111.63	49.232
AN2892	Ortholog(s) have role in fumiquinazoline C biosynthetic process	1.86015	3.10795e-05	7.34875	1838	1.61032	1.15189	0.900306	8.53024	6.11387	7.40213
AN6177	Putative flotillin ortholog, involved in maintenance of sterol-rich plasma membrane domains	1.85969	8.83181e-05	17.5036	1670	3.84002	2.43802	1.80159	30.2568	12.5108	9.74311
AN2613	Has domain(s) with predicted role in transmembrane transport and integral component of membrane localization	1.85829	0.0164064	5.45517	1689	0.730159	0.626754	0.846129	10.7738	4.82975	0.761972
AN5171	protein of unknown function	1.8563	1.41515e-06	37.4694	641	6.4131	5.58957	5.74978	53.4815	39.9964	18.9303
AN8474	Has domain(s) with predicted role in transmembrane transport and integral component of membrane localization	1.85401	0.00699224	3.94668	1842	0.848047	0.48628	0.367507	7.36506	3.0277	1.44727
AN9505	Predicted DDE1 transposon-related ORF	1.85323	0.00424212	14.1891	626	2.10136	2.47151	1.68216	19.3358	19.4136	3.81803
AN11794	Ortholog of A. nidulans FGSC A4 : AN10295, A. fumigatus Af293 : Afu2g14350, Afu3g03230, A. niger CBS 513.88 : An11g01420, An08g03810, An02g00870 and A. oryzae RIB40 : AO090023000098, AO090010000363	1.84793	0.00100547	7.28359	2145	1.1391	1.19457	1.04212	8.47452	10.3795	2.99679
AN2683	Ortholog of A. nidulans FGSC A4 : AN5069, A. fumigatus Af293 : Afu5g02860, Afu5g14320, A. niger CBS 513.88 : An09g04830, An14g05730 and A. oryzae RIB40 : AO090102000482, AO090001000197	1.84779	0.0196151	3.1833	1958	0.713826	0.457471	0.15366	5.76702	2.89084	0.892034
AN6872	Ortholog of Aspergillus flavus NRRL 3357 : AFL2T_11606	1.84456	0.0135335	7.11558	656	1.00263	0.868916	1.14659	13.6219	5.20245	2.52237
AN3777	Protein with beta-(1,6)-glucanase activity, involved in degradation of glucans	1.84383	0.00181575	6.62492	1391	1.35943	0.878108	0.757031	11.8555	4.84715	3.17216
AN2372	Has domain(s) with predicted transmembrane transporter activity, role in transmembrane transport and integral component of membrane localization	1.84347	4.54824e-06	19.3075	2683	4.1062	3.06538	2.77541	22.86	12.6891	22.3735
AN4367	Putative chitin synthase III with a predicted role in chitin biosynthesis	1.8412	0.000482518	7.25236	3372	1.99932	1.0384	0.513042	9.68474	5.52954	6.54281
AN12113	Ortholog of A. fumigatus Af293 : Afu1g14980, Aspergillus versicolor : Aspve1_0146441, Aspergillus clavatus NRRL 1 : ACLA_020370 and Aspergillus niger ATCC 1015 : 35517-mRNA	1.83903	0.00174234	6.5839	1513	1.03245	1.02258	0.894842	11.9733	5.22652	2.55183
AN5311	Ortholog(s) have catechol oxidase activity	1.83852	0.000272661	9.75757	1537	1.92568	1.64237	1.51705	9.30226	6.93209	13.0384
AN10388	Has domain(s) with predicted UDP-N-acetylmuramate dehydrogenase activity, flavin adenine dinucleotide binding, oxidoreductase activity, oxidoreductase activity, acting on CH-OH group of donors activity	1.83749	0.0298696	2.76575	1415	0.581031	0.345286	0.212626	4.76509	2.88249	0.649657
AN11000	Ortholog of Aspergillus flavus NRRL 3357 : AFL2T_11759, Neosartorya fischeri NRRL 181 : NFIA_094100, Aspergillus versicolor : Aspve1_0085617 and Aspergillus clavatus NRRL 1 : ACLA_044880	1.83732	0.0498771	4.60094	1237	0.731103	0.658285	0.364833	8.99706	4.50851	0.297256
AN3287	Has domain(s) with predicted role in transmembrane transport and membrane localization	1.83396	0.00301499	5.54281	1781	0.646279	1.09731	0.717956	10.2172	4.34658	2.0646
AN8476	Has domain(s) with predicted aminopeptidase activity, dipeptidyl-peptidase activity, hydrolase activity and role in metabolic process, proteolysis	1.83364	0.00311341	8.73631	1825	1.39654	0.98162	1.44251	16.7814	7.16086	2.26668
AN2386	Ortholog of A. nidulans FGSC A4 : AN6413, AN6419, AN6946, AN5312, AN5664, AN8328, AN3241, AN10369, AN1930, AN1738, AN11159, AN8984, AN8951, AN1540, AN8971, AN9387, AN9266, AN9306, AN1317, AN10886, AN7232, AN7774, AN12202	1.83281	0.000230344	6.47527	1378	0.715959	1.12276	1.25543	9.2555	6.10099	4.06931
AN6417	Ortholog(s) have cell cortex localization	1.83166	0.00288277	8.36861	2848	1.47227	1.34382	0.845129	15.4885	7.74523	1.8721
AN8924	Ortholog of A. fumigatus Af293 : Afu3g01860, Neosartorya fischeri NRRL 181 : NFIA_002940, Aspergillus versicolor : Aspve1_0047531 and Aspergillus clavatus NRRL 1 : ACLA_075960	1.83016	7.17375e-17	75.8977	1532	13.1481	11.6936	14.0908	92.0535	72.1552	63.4845
AN8063	Putative acid phosphatase	1.82669	0.00454744	36.8529	1595	9.69065	6.3306	4.19703	18.7429	22.5972	69.2186
AN1619	Putative 2-methylcitrate dehydratase	1.82419	0.000370975	17.5672	1718	4.54628	2.84388	1.92638	15.3677	13.4694	23.8645
AN5305	Has domain(s) with predicted catalytic activity	1.82269	5.09609e-06	24.3195	2063	5.61922	3.35508	2.84386	38.1964	20.0129	14.7492
AN6928	Has domain(s) with predicted role in transmembrane transport and integral component of membrane localization	1.82164	0.0444288	1.63217	2972	0.276635	0.191793	0.177159	3.06139	1.68047	0.154654
AN4393	protein of unknown function	1.8195	0.00257307	9.2895	763	2.04732	1.28068	0.985799	14.1604	9.49124	4.21681
AN0418	Putative high-affinity urea/H+ symporter	1.81875	1.58395e-05	13.5953	2691	2.35252	2.39055	2.29199	17.6902	7.82591	15.2698
AN4506	Ortholog of A. fumigatus Af293 : Afu2g03250, A. niger CBS 513.88 : An07g07680, A. oryzae RIB40 : AO090120000262, Aspergillus wentii : Aspwe1_0059757 and Aspergillus sydowii : Aspsy1_0073302	1.81201	0.0440166	6.57288	789	0.312608	1.44489	0.857982	12.9731	5.69698	1.04859
AN11948	protein of unknown function	1.81147	2.18966e-05	19.5757	2729	3.10306	3.19274	3.00425	35.7511	13.2073	9.76866
AN3351	Has domain(s) with predicted UDP-N-acetylmuramate dehydrogenase activity, flavin adenine dinucleotide binding activity and role in oxidation-reduction process	1.81125	1.62274e-09	51.634	1975	11.2396	8.41098	6.5505	70.3361	46.4454	38.1204
AN10277	Protein with rhamnogalacturonan acetylesterase activity, involved in degradation of pectin	1.80907	0.0325793	3.03753	2134	0.23116	0.763166	0.246727	6.24308	2.22335	0.646156
AN3243	Ortholog of A. niger CBS 513.88 : An11g08150, Neosartorya fischeri NRRL 181 : NFIA_040880, Aspergillus wentii : Aspwe1_0036368 and Aspergillus versicolor : Aspve1_0033884	1.80751	0.0168192	3.33844	1007	0.571511	0.323455	0.597549	5.40499	3.05844	1.55189
AN4140	Has domain(s) with predicted 3-phytase activity	1.80576	0.00576833	4.40367	2318	0.92218	0.597199	0.454284	7.78017	4.20146	1.22939
AN2915	protein of unknown function	1.80454	0.0140538	8.88582	1324	1.17984	1.29156	1.30663	18.0389	7.23	1.38862
AN2344	Putative transmembrane transporter	1.80385	0.0115567	5.10922	1568	1.62544	0.207729	0.623606	6.89057	3.98147	4.45562
AN3207	Ortholog of A. nidulans FGSC A4 : AN1505, A. fumigatus Af293 : Afu2g15470, Afu8g00720, Afu8g05070 and A. niger CBS 513.88 : An07g04980, An16g07680, An14g02720, An14g07130, An15g05540	1.80322	0.0460772	2.25344	2326	0.318118	0.490119	0.0970118	4.40058	2.00404	0.355691
AN11987	protein of unknown function	1.80303	0.0011427	9.62423	782	1.4719	1.77021	1.34659	15.7902	7.55753	5.52499
AN6327	protein of unknown function	1.80254	7.9235e-07	103.167	2435	26.3699	13.6775	15.136	101.487	96.5712	111.444
AN1641	Ortholog(s) have role in sporocarp development involved in sexual reproduction	1.80133	1.42334e-06	8.67938	2235	1.69214	1.27519	1.37981	12.6489	7.67216	5.71713
AN9327	Ortholog(s) have role in ascospore wall assembly, ascospore wall chitin catabolic process and cytosol, nucleus localization	1.80075	0.00270528	8.52233	1264	1.23584	1.35287	1.30915	14.4606	8.561	2.54543
AN6469	protein of unknown function	1.80019	2.58481e-08	22.6306	2748	5.20581	2.69655	3.69513	29.5619	21.5368	16.793
AN8006	Hydrophobin, protein of the conidium wall responsible for hydrophobicity of conidium surface	1.79955	0.00230752	115.969	805	20.937	16.286	14.5761	218.985	108.366	20.555
AN12126	protein of unknown function	1.79831	2.01606e-06	15.7295	2073	2.89521	2.23903	2.61244	25.1977	13.2107	8.78024
AN0656	Protein expressed at increased levels during osmoadaptation	1.79696	0.01441	8.46231	976	0.842376	0.917754	1.92665	15.648	7.76104	1.97793
AN1550	Ortholog of A. nidulans FGSC A4 : AN5689, AN3244, A. niger CBS 513.88 : An18g00740, A. oryzae RIB40 : AO090038000176 and Aspergillus wentii : Aspwe1_0042514, Aspwe1_0046700, Aspwe1_0176395	1.79483	1.2663e-05	9.57665	2122	1.97597	1.53496	1.55962	11.0637	7.13928	10.5269
AN9043	Has domain(s) with predicted DNA binding, RNA polymerase II transcription factor activity, sequence-specific DNA binding, zinc ion binding activity and role in regulation of transcription, DNA-templated, transcription, DNA-templated	1.79316	0.0103763	3.02669	2390	0.550399	0.238497	0.566484	5.50639	2.61211	0.961574
AN5353	Transcript repressed by light in developmentally competent mycelia	1.79166	9.04484e-09	17.0723	1269	3.10982	2.95175	2.78579	20.9332	17.3169	12.9668
AN12484	Has domain(s) with predicted catalytic activity and role in metabolic process	1.78936	0.000296432	12.8417	1044	2.36253	2.41794	2.16139	10.4269	11.7205	16.3777
AN9350	protein of unknown function	1.78789	0.000908925	14.4148	1103	1.63985	2.51008	3.54602	14.5827	9.65968	19.002
AN11853	Ortholog(s) have ATP binding, ATPase activity, dinucleotide insertion or deletion binding, heteroduplex DNA loop binding, single-stranded DNA binding activity and role in maintenance of DNA repeat elements, meiotic mismatch repair	1.78704	5.17457e-12	27.1931	3403	5.26684	4.83363	4.06695	30.6277	32.3124	18.6392
AN9000	Has domain(s) with predicted role in transmembrane transport and integral component of membrane localization	1.78617	0.00360669	4.01251	1790	0.643029	0.773356	0.462224	6.76212	3.58068	1.69473
AN7548	Ortholog of A. fumigatus Af293 : Afu2g14740, A. niger CBS 513.88 : An15g03570, A. oryzae RIB40 : AO090026000805, Aspergillus wentii : Aspwe1_0118903 and Aspergillus sydowii : Aspsy1_0045980	1.78525	4.36888e-05	13.6652	1723	3.4356	1.46508	2.05175	19.7551	10.6767	10.5638
AN8189	protein of unknown function	1.78283	0.0126966	2.99377	2255	0.473972	0.324997	0.533687	5.65591	2.5101	0.815312
AN3983	Ortholog of Aspergillus wentii : Aspwe1_0168245, Aspergillus clavatus NRRL 1 : ACLA_062140 and Aspergillus aculeatus ATCC16872 : Aacu16872_043723	1.782	4.87269e-21	1902.2	1318	329.55	365.013	318.215	2223.09	1889.94	1593.58
AN5169	Ortholog(s) have role in syncytium formation by plasma membrane fusion	1.78066	3.01119e-08	224.187	3405	54.0621	34.246	33.5326	226.936	209.504	236.12
AN11982	protein of unknown function	1.78065	1.12436e-06	22.708	1203	3.28044	4.80592	3.50135	33.3588	18.3362	16.4291
AN1029	Protein with homology to CtnR, citrinin biosynthesis transcriptional activator	1.78057	0.0284918	3.33853	1866	0.39654	0.654581	0.36278	6.74791	2.6765	0.591167
AN11809	Ortholog of A. nidulans FGSC A4 : AN9141, AN7190, AN2379, A. fumigatus Af293 : Afu6g10310, Afu7g01650, Afu4g01322 and A. niger CBS 513.88 : An11g01200, An16g08050, An07g01700, An04g08420, An14g07190	1.77963	0.00121028	7.02467	1973	1.25012	1.15562	0.914949	11.6522	7.04559	2.3762
AN8326	Ortholog of Aspergillus flavus NRRL 3357 : AFL2T_09730, AFL2T_11380 and Aspergillus clavatus NRRL 1 : ACLA_060960	1.77876	0.00309421	43.9666	569	8.52502	7.15552	8.72458	37.8341	19.7492	74.3167
AN2617	protein of unknown function	1.77845	1.05757e-08	22.6833	1092	4.51736	3.28106	4.13277	27.2275	22.6392	18.1833
AN8733	Ortholog of A. nidulans FGSC A4 : AN9051, AN10217, A. fumigatus Af293 : Afu7g00700, A. niger CBS 513.88 : An12g02640, An15g04780 and A. oryzae RIB40 : AO090102000040	1.77831	0.00990207	5.07615	1120	0.587256	0.508936	1.27599	8.92147	3.27011	3.03686
AN5504	protein of unknown function	1.77782	0.00353254	4.13065	1850	0.888821	0.352129	0.731836	6.10369	4.49942	1.78884
AN11632	protein of unknown function	1.77567	6.17946e-05	20.6338	780	3.05675	2.92312	4.24298	30.4115	21.2367	10.2533
AN12022	Has domain(s) with predicted FAD binding, oxidoreductase activity and role in metabolic process	1.77541	1.90816e-09	45.3193	1486	6.41793	9.26086	7.64312	58.6584	49.4618	27.8378
AN1866	Ortholog of A. nidulans FGSC A4 : AN7868, A. fumigatus Af293 : Afu2g04540, A. niger CBS 513.88 : An04g07800, A. oryzae RIB40 : AO090003000256 and Neosartorya fischeri NRRL 181 : NFIA_057620, NFIA_081290	1.77532	4.15885e-08	95.0179	1418	22.8442	16.1367	12.041	104.266	90.8705	89.9168
AN8083	Has domain(s) with predicted role in transmembrane transport and integral component of membrane localization	1.77491	0.00392671	13.4415	2166	1.97379	2.48124	1.63212	25.691	11.8749	2.75864
AN5321	Putative triacylglycerol lipase with a predicted role in glycerolipid metabolism	1.7735	1.95323e-05	17.9774	2514	3.92439	2.13778	2.84231	27.4019	18.3762	8.15418
AN3344	Putative GNAT-type acetyltransferase	1.77251	1.1476e-05	36.0157	1128	7.43442	7.43553	4.93441	31.7599	33.5023	42.7849
AN9005	Putative polyketide synthase (PKS)	1.77246	2.55594e-09	12.7966	8249	2.10299	2.50736	2.35251	14.1319	10.8073	13.4508
AN3305	Has domain(s) with predicted oxidoreductase activity and role in metabolic process	1.77119	0.000312707	51.0105	1307	6.73076	9.71925	11.74	27.2859	64.1331	61.6125
AN12441	Has domain(s) with predicted catalytic activity and role in metabolic process	1.77032	0.0148488	9.01012	1206	0.818069	2.16066	0.997896	17.9178	6.90209	2.2105
AN8907	Putative C-4 sterol methyl oxidase with a predicted role in sterol metabolism	1.76979	0.000615383	18.8425	1074	1.37792	4.62497	3.85187	22.0866	15.2683	19.1727
AN9516	Has domain(s) with predicted DNA binding, RNA polymerase II transcription factor activity, sequence-specific DNA binding, zinc ion binding activity and role in regulation of transcription, DNA-templated, transcription, DNA-templated	1.76844	0.000373746	9.38857	2000	2.13761	0.936443	1.57955	15.8817	6.49266	5.79137
AN7967	Has domain(s) with predicted nucleobase transmembrane transporter activity, role in nucleobase transport, transmembrane transport and membrane localization	1.76693	4.70838e-05	8.14086	2010	2.12698	0.972297	1.19748	9.65943	7.53709	7.22606
AN10889	Predicted O-methyltransferase	1.76681	8.62128e-06	11.9619	1100	1.94328	1.99873	2.18811	16.1734	12.1075	7.60483
AN6413	Ortholog of A. nidulans FGSC A4 : AN6419, AN6946, AN5312, AN5664, AN8328, AN3241, AN10369, AN1930, AN2386, AN1738, AN11159, AN8984, AN8951, AN1540, AN8971, AN9387, AN9266, AN9306, AN1317, AN10886, AN7232, AN7774, AN12202	1.7648	0.00195339	6.43195	1586	1.60699	0.770143	0.758804	9.27096	7.24276	2.78214
AN6158	Ortholog of A. fumigatus Af293 : Afu2g08370, A. niger CBS 513.88 : An12g03580, Aspergillus wentii : Aspwe1_0031687 and Aspergillus sydowii : Aspsy1_0089574	1.76353	5.09433e-12	131.939	937	24.4805	24.5072	21.0317	142.445	163.014	90.3568
AN1499	protein of unknown function	1.76224	0.0208297	5.81571	947	0.954989	0.687897	0.953112	10.2081	5.97705	1.26193
AN8473	Has domain(s) with predicted DNA binding, RNA polymerase II transcription factor activity, sequence-specific DNA binding, zinc ion binding activity and role in regulation of transcription, DNA-templated, transcription, DNA-templated	1.76138	0.00119503	8.82777	2294	1.97117	0.816428	1.47548	16.1835	6.13227	4.16755
AN7263	Ortholog of A. oryzae RIB40 : AO090012000392, AO090009000463, Aspergillus tubingensis : Asptu1_0036805, Aspergillus flavus NRRL 3357 : AFL2T_03298 and Aspergillus kawachii : Aspka1_0181434	1.76056	2.253e-11	51.1807	1049	10.5807	8.53888	8.53266	54.9061	55.7838	42.8523
AN1542	Protein with oligoxyloglucan reducing end-specific cellobiohydrolase activity, involved in degradation of xyloglucans	1.76054	0.0021102	6.47191	2445	0.773401	1.19897	1.07672	11.795	5.51524	2.10547
AN5328	Has domain(s) with predicted catalytic activity, ferric iron binding, iron ion binding, oxidoreductase activity, acting on single donors with incorporation of molecular oxygen, incorporation of two atoms of oxygen activity	1.75998	0.00239963	4.42136	1281	0.705991	0.826376	0.645887	6.6587	4.09373	2.51165
AN8131	Ortholog of A. niger CBS 513.88 : An05g01200, Aspergillus wentii : Aspwe1_0115369, Aspwe1_0186722 and Aspergillus versicolor : Aspve1_0036760, Aspve1_0089065, Aspve1_0150132	1.75943	0.0202179	6.17654	1736	1.13663	0.703599	0.866549	12.3071	5.32233	0.900202
AN2745	Putative GNAT-type acetyltransferase	1.75854	7.26148e-07	38.2398	924	5.42767	7.66709	6.43084	57.0588	35.674	21.9867
AN10670	Has domain(s) with predicted DNA binding, RNA polymerase II transcription factor activity, sequence-specific DNA binding, zinc ion binding activity and role in regulation of transcription, DNA-templated, transcription, DNA-templated	1.75828	2.34417e-06	16.4413	2151	3.28711	2.49854	2.55267	24.2462	16.8723	8.20543
AN4373	protein of unknown function	1.75786	3.94948e-10	27.6854	1604	5.22819	5.27974	4.07969	35.047	29.2687	18.7406
AN0023	putative oxidoreductase	1.75582	0.00139975	4.74227	1382	0.892358	1.00167	0.598684	5.64303	3.79455	4.78922
[truncated: 2,239 more rows]
