# Supplementary material for: Twists and Turns in the Salicylate Catabolism of Aspergillus terreus, Revealing New Roles of the 3-Hydroxyanthranilate Pathway
Source: mSystems. 2021 Jan 26;6(1):e00230-20. doi: 10.1128/mSystems.00230-20 (PMC7842363; doi:10.1128/mSystems.00230-20)
Supplement: TABLE S5 [file mSystems.00230-20-st005.xlsx]

## Sheet: Table S5
Table S5. Aspergillus terreus RNA-seq data of differentially expressed genes. Emphasis is given to expression levels of genes of the catechol branch of the 3-oxoadipate pathway, the presumed gentisate pathway, the metabolism of acetate, phenylalanine, tyrosine and tryptophan and two other relevant gene clusters, in response to salicylate.
Gene name	Product description	log2 Fold Change	padj	RPKMmean Salicylate	length (bp)	RPKM
						Acetate1	Acetate2	Acetate3	Salicylate1	Salicylate2	Salicylate3
	Catechol branch of the 3-oxoadipate pathway
ATEG_05966	salicylate 1-monooxygenase (decarboxylating) (IPR002938)	-2.09223	1.13141e-13	4.98187	1411	10.5787	15.403	15.0438	3.77582	4.39913	6.77067
ATEG_06350	2,3-dihydroxybenzoate carboxy-lyase (IPR006680)	3.33259	1.32128e-22	23.5548	1069	2.0997	0.963036	1.33749	21.9055	24.3666	24.3921
ATEG_03794	succinyl-CoA:3-oxoadipate CoA-transferase (IPR014388)	-3.10016	1.965e-90	8.02485	3112	41.9417	42.0131	49.0188	7.28587	8.12084	8.66785
ATEG_03795	3-oxoadipyl-CoA thiolase, putative (IPR020616, IPR020617)	1.37218	2.53052e-05	10.7746	1367	2.21667	2.59401	3.13778	11.1482	8.51386	12.6617
ATEG_04288	3-oxoadipyl-CoA thiolase, putative (IPR020616, IPR020617)	-3.20864	2.39098e-68	10.2371	1242	63.8857	59.8645	58.7994	9.47702	8.74601	12.4881
	Gentisate-like gene cluster pathway
ATEG_06712	gentisate 1,2-dioxygenase like (IPR011051)	2.9811	0.0410519	1.02972	747	0	0	0.147233	0.995178	0.8903	1.20367
ATEG_06714	fumarylacetoacetase, C-terminal-related (IPR011234)	5.46014	2.28946e-43	47.4134	1075	0.835194	0.532034	0.613859	51.5192	39.4908	51.2303
	Hydroxyquinol pathway
ATEG_07465	hydroxyquinol 1,2-dioxygenase like (IPR007535)	6.28927	1.6893e-12	12.2989	1045	0.214793	0	0	12.2121	11.4555	13.229
	Phenylalanine and tyrosine metabolism
ATEG_09785	phenylacetate 2-hydroxylase (IPR001128)	4.33329	9.45256e-59	44.3161	1736	1.55156	1.71317	0.886961	38.6829	41.6297	52.6357
ATEG_08499	3-hydroxyphenylacetate-6-hydroxylase (IPR001128)	5.09798	2.65449e-93	83.2733	1728	1.55874	1.58871	1.4639	73.3503	96.9229	79.5467
ATEG_05921	4-hydroxyphenylpyruvate dioxygenase (IPR005956)	5.63494	3.95461e-109	271.738	1383	4.6255	2.564	3.181	318.932	222.005	274.278
ATEG_05922	4-hydroxyphenylpyruvate dioxygenase accessory unit	4.66484	4.58514e-66	215.043	743	6.04195	6.00418	4.14472	268.477	173.499	203.155
ATEG_05923	homogentisate 1,2-dioxygenase (IPR005708)	6.09499	6.5666e-115	201.289	1520	2.9534	1.35459	1.23007	188.295	221.028	194.544
ATEG_05924	fumarylacetoacetate hydrolase (IPR005959)	3.62623	7.09609e-70	91.7606	1295	5.19981	3.97485	5.01081	92.6138	82.4256	100.242
ATEG_05925	maleylacetoacetate isomerase (IPR005955)	8.23241	5.2989e-23	77.2638	680	0.330086	0	0	83.45	65.0384	83.3031
ATEG_05926	Zn(2)-C6 fungal-type DNA-binding domain (IPR001138)	2.29065	3.1199e-27	33.6493	2543	4.01607	4.72303	4.54118	38.1005	31.6443	31.2031
ATEG_00100	acetoacetyl-CoA synthase (IPR005914)	2.97181	1.24749e-29	20.7216	2250	1.79567	1.576	1.61309	15.694	20.3457	26.1251
ATEG_07913	phenylacetate 2-hydroxylase, like (IPR001128)	3.71844	0.00525296	0.951453	1368	0.0820389	0	0	0.815129	1.05333	0.985904
ATEG_10341	homogentisate 1,2-dioxygenase, like (IPR005708)	1.27991	6.09201e-05	9.46231	1619	3.05008	2.4022	1.97005	7.49979	10.5434	10.3438
ATEG_09235	fumarylacetoacetate hydrolase, like (IPR005959)	1.66863	2.72948e-17	49.2391	1368	9.35243	9.03057	11.1752	40.1225	49.3443	58.2505
ATEG_10366	tyrosinase (IPR002227)	6.8652	1.17222e-21	18.9021	1828	0.0613945	0.187725	0	10.3702	19.2216	27.1145
	Tryptophan metabolism
ATEG_03482	IDOα, indoleamine 2,3-dioxygenase (IPR000898)	-3.36729	3.89946e-57	24.1312	2341	149.239	168.478	165.609	26.6747	16.2405	29.4786
ATEG_00759	IDOβ, indoleamine 2,3-dioxygenase (IPR000898)	6.52668	3.35446e-38	37.5246	1412	0.397412	0.0810108	0.233675	37.1172	40.0351	35.4213
ATEG_01829	IDOγ, indoleamine 2,3-dioxygenase (IPR000898)	3.09588	7.1982e-17	57.4908	1746	3.98523	3.07915	5.66923	40.3064	95.8602	36.3057
ATEG_06090	kynurenine formamidase/cyclase-like (IPR007325)	3.59721	1.04772e-27	23.3619	1260	0.712566	1.54332	1.39661	22.5183	23.8399	23.7274
ATEG_05714	acetamidase/formamidase (IPR004304)	4.69472	3.17788e-76	119.51	1455	2.314	3.69498	2.72123	120.238	89.2071	149.085
ATEG_00758	kynureninase (IPR010111)	2.0167	4.98567e-07	6.99664	1554	1.29995	1.10412	0.849291	6.45809	5.56351	8.9683
ATEG_07720	tryptophan synthase (IPR002028, IPR006654)	2.26267	9.47307e-11	12.6606	2187	0.975014	1.30758	2.71563	10.4241	13.8363	13.7215
ATEG_06425	tryptophan synthase (IPR002028, IPR006654)	1.54821	0.0453585	1.39093	2180	0.0514813	0.262356	0.554961	0.795686	1.83042	1.54669
ATEG_03699	kynurenine 3-monooxygenase, putative (IPR036188)	-1.21017	4.10611e-18	69.5164	1927	104.017	102.99	102.05	64.4252	62.4099	81.7139
ATEG_01230	monoamine oxidase; YjgF/YER057c/UK114 family (IPR006175)	4.34523	1.0929e-09	4.29749	1864	0	0.0613666	0.295019	4.91876	3.27056	4.70314
	Tryptophan metabolism; 3-Hydroxyanthranilate pathway gene cluster - responsive gene cluster 1
ATEG_10004	flavin monooxygenase-like (IPR020946)	5.65324	3.16839e-81	101.125	1877	1.435	1.15789	1.11331	66.8675	95.3114	141.195
ATEG_10005	AMP-binding enzyme (IPR000873)	3.60074	3.45216e-10	5.06323	1786	0.439868	0.256186	0.0615807	5.68856	4.59257	4.90854
ATEG_10008	short-chain dehydrogenase/reductase SDR (IPR002347)	5.16386	8.57568e-27	44.4573	604	0.55743	0.568149	1.09255	43.0777	36.7028	53.5914
ATEG_10009	AMSDH, aldehyde dehydrogenase (IPR015590)	4.10948	5.38605e-75	64.7826	1644	2.73064	1.80904	2.60909	63.9847	64.2535	66.1096
ATEG_10009-10	3HAO, 3-hydroxyanthranilate 3,4-dioxygenase (IPR010329)	-1.2941	8.71633e-10	25.5195	613	38.6303	41.4257	41.2661	25.0629	28.027	23.4687
ATEG_10010	ACMSD, 2-amino-3-carboxymuconate-6-semialdehyde decarboxylase (IPR032465)	5.24344	4.86839e-157	295.391	1831	4.78093	3.8733	6.24699	295.776	306.254	284.144
ATEG_10011	Zn(2)-C6 fungal-type DNA-binding domain (IPR001138)	2.53141	5.10243e-39	75.5689	1530	9.16905	8.29868	7.54786	63.8124	86.7903	76.1041
ATEG_10014	FAD/NAD(P)-binding domain superfamily (IPR036188)	3.23331	1.49035e-47	161.068	1494	11.268	9.11117	12.3676	133.271	206.846	143.087
ATEG_05745	2-aminomuconate deaminase (IPR006175)	1.09469	0.000101532	187.259	458	63.9559	52.1986	54.2711	259.432	139.4	162.945
ATEG_00088	3-hydroxyanthranilate 3,4-dioxygenase (IPR010329)	-1.57	2.38015e-17	40.9697	656	78.1841	75.3282	82.3197	45.1403	37.8486	39.9201
	Nicotinate-inducible gene cluster - responsive gene cluster 2
ATEG_08614	FAD/NAD(P)-binding domain superfamily (IPR036188)	9.68339	2.52639e-82	270.726	1639	0.342371	0.139582	0.0671038	280.683	222.158	309.338
ATEG_08615a	short-chain dehydrogenase/reductase SDR (IPR002347)	9.99768	5.81302e-44	277.899	902	0.248845	0	0.121933	344.913	234.465	254.317
ATEG_08615b	phenol monooxygenase (IPR012941)	7.58711	1.78232e-26	99.1444	2001	0.448693	0.34299	0	110.277	76.1106	111.045
ATEG_08616	nicotinate hydroxylase (IPR016208)	8.42749	1.24423e-107	89.6172	4352	0.309456	0.0788515	0.0758156	80.8536	74.7269	113.271
ATEG_08617	NADH:flavin oxidoreductase (IPR001155)	6.56561	6.16919e-07	78.3796	1220	0.643938	0	0	85.8157	46.9717	102.351
ATEG_08618a	MFS transporter superfamily (IPR036259)	7.86322	1.22004e-118	116.335	2577	0.348403	0.221939	0.34143	108.034	115.058	125.913
ATEG_08618b	zinc finger C2H2 superfamily (IPR036236)	7.31765	1.13262e-21	20.5938	1779	0	0.192896	0	25.351	15.2027	21.2277
ATEG_08619	oxoglutarate/iron-dependent dioxygenase (IPR005123)	8.88159	3.00018e-40	123.864	1132	0.39657	0	0	154.218	104.086	113.287
ATEG_08620	MFS transporter superfamily (IPR036259)	3.33073	1.29201e-33	27.7039	1555	1.65998	1.76546	1.83895	29.7997	27.9422	25.3698
ATEG_05673	deacetylase (IPR002509)	5.50421	1.35035e-79	114.979	1066	1.36865	1.50227	1.85713	107.744	92.9578	144.234
	Leucine catabolism
ATEG_06808	branched-chain amino acid aminotransferase (IPR005786)	-2.89998	2.45087e-43	24.7813	1395	116.493	115.125	123.228	20.7832	18.5134	35.0473
ATEG_06635	2-oxoisovalerate dehydrogenase alpha (IPR034616)	3.05615	5.74999e-29	116.466	1538	9.19433	6.61929	10.7981	131.714	74.1591	143.524
ATEG_09087	2-oxoisovalerate dehydrogenase beta (IPR029061)	1.33835	3.27568e-09	81.0735	1016	23.9702	17.676	19.5935	81.5835	62.0761	99.5608
ATEG_03862	BCKDC component E2 (IPR015761)	2.57666	1.64315e-28	129.913	1530	13.4235	14.0554	13.8018	122.118	88.6014	179.021
ATEG_06574	isovaleryl-CoA dehydrogenase (IPR034183)	1.92227	1.65777e-16	143.381	1588	26.2905	22.9063	22.5784	135.447	97.4407	197.254
ATEG_06576	3-methylcrotonyl-CoA carboxylase alfa unit (IPR005479)	1.40044	8.64428e-08	89.7715	2333	20.1079	21.2791	22.7226	70.4205	60.101	138.793
ATEG_06573	3-methylcrotonyl-CoA carboxylase beta unit (IPR029045)	1.79989	5.88463e-14	117.785	1783	18.8203	21.2351	23.8101	89.9193	89.4571	173.979
ATEG_10297	3-hydroxy-3-methylglutaryl-coenzyme A lyase/3-methylglutaconyl-coenzyme A hydratase (IPR000891; IPR001753)	3.92468	1.23541e-07	4.22579	1431	0.0784271	0.399676	0	4.24255	3.40815	5.02666
ATEG_01803	3-hydroxy-3-methylglutaryl-coenzyme A lyase/3-methylglutaconyl-coenzyme A hydratase (IPR000891; IPR001753)	-5.17324	1.97967e-166	6.91611	1714	167.689	168.644	145.981	6.07209	5.56152	9.11472
	Ehrlich pathway
ATEG_06881	pyruvate decarboxylase (IPR012110), homolog of PDC1 / YLR044C	3.78498	1.36556e-64	79.329	1718	3.91953	2.72985	4.2252	66.4212	72.5185	99.0472
ATEG_08185	aryl-alcohol dehydrogenase (IPR023210), homolog of AAD3 / YCR107W Protein	4.53314	2.3666e-58	24.7437	3049	0.662554	0.525228	0.829653	21.6997	28.7921	23.7393
ATEG_07336	alcohol dehydrogenase (IPR013149), homolog of ADH1 / YOL086C Protein	6.81906	5.9416e-15	217.753	1220	2.1158	0.18752	0.3606	193.974	194.701	264.584
ATEG_04319	alcohol dehydrogenase (IPR013149), homolog of ADH1 / YOL086C Protein	4.537	4.36191e-40	139.401	1299	6.65254	2.64174	1.86269	138.493	118.863	160.846
ATEG_01481	alcohol dehydrogenase (IPR013149), homolog of ADH1 / YOL086C Protein	3.77189	2.91887e-26	25.7399	1504	1.11931	0.760554	1.6088	21.666	19.2353	36.3185
ATEG_06043	alcohol dehydrogenase (IPR013149), homolog of ADH1 / YOL086C Protein	3.10214	3.19778e-32	18.2542	2477	1.0874	1.33921	1.59846	14.5058	18.7944	21.4622
ATEG_04947	alcohol dehydrogenase (IPR011032) homolog of SFA1 / YDL168W Protein	5.58692	3.66531e-27	31.8361	1039	0.32405	0.330281	0.529274	42.0949	24.9635	28.4498
ATEG_01882	alcohol dehydrogenase (IPR011032) homolog of BDH2 / YAL061W	1.17652	2.0232e-09	83.5292	1187	19.477	22.6462	29.1868	81.9387	87.1237	81.5252
ATEG_05068	alcohol dehydrogenase (IPR011032) homolog of BDH2 / YAL061W	4.64051	4.4614e-33	31.419	1365	0.657754	0.838002	0.805737	20.2415	29.964	44.0515
ATEG_02471	alcohol dehydrogenase (IPR011032) homolog of BDH2 / YAL061W	2.28396	5.03528e-14	17.8389	1357	2.1503	2.10736	2.67461	12.9652	20.0937	20.4577
ATEG_06633	alcohol dehydrogenase (IPR011032) homolog of BDH2 / YAL061W	6.47724	2.34075e-13	12.0228	1222	0.0918406	0.0936066	0	12.6739	10.794	12.6005
ATEG_03101	aldehyde dehydrogenase (IPR015590); homolog of ALD4 / YOR374W Protein	1.6122	1.86708e-16	75.9682	1608	15.2152	14.9386	17.9201	81.0587	80.3745	66.4713
ATEG_01761	aldehyde dehydrogenase (IPR015590)	3.62389	2.1907e-65	116.866	1616	5.6948	4.4594	7.96289	116.539	112.763	121.296
ATEG_06626	aldehyde dehydrogenase (IPR015590)	2.20455	1.37263e-39	104.988	1801	13.46	15.4972	14.6563	100.234	89.9171	124.812
ATEG_06083	aldehyde dehydrogenase (IPR015590)	1.54938	8.15601e-20	88.5784	1737	15.8297	20.2828	21.9713	81.4585	83.5306	100.746
ATEG_01316	aldehyde dehydrogenase (IPR015590)	2.56536	2.21144e-25	28.0244	1824	3.19952	2.50849	3.37667	31.3145	25.5229	27.2356
ATEG_03293	aldehyde dehydrogenase (IPR015590)	2.80451	4.09657e-13	8.73263	2591	0.51978	1.23614	0.636722	10.6159	8.64151	6.94052
ATEG_03596	aldehyde dehydrogenase (IPR015590)	3.23784	3.335e-05	9.45413	458	0	1.24877	0.480276	5.95151	11.8587	10.5522
	Acetate metabolism
ATEG_03970	facA, acetyl-coenzyme A synthetase	-4.10992	1.4711e-157	159.821	2408	2013.32	1734.67	1573.84	136.094	171.373	171.997
ATEG_00432	facC, carnitine acetyltransferase	-3.89394	1.79935e-152	67.7309	2603	615.126	675.118	670.335	70.5414	70.4315	62.2199
ATEG_03232	acuD, isocitrate lyase	-7.40745	2.38174e-225	56.0994	1832	6124.95	6203.07	6716.84	75.9494	47.0112	45.3376
ATEG_07126	acuE, malate synthase	-7.52911	0	30.0011	1769	3546.23	3535.92	3795.63	30.257	34.65	25.0962
ATEG_05895	acuF, phosphoenolpyruvate carboxykinase	-5.25475	3.84159e-212	154.133	2203	3830.82	3859.93	3836.63	166.756	164.578	131.066
ATEG_03949	acuG, fructose-1,6-bisphosphatase	-4.72179	5.46777e-163	50.8722	1113	919.009	846.651	859.015	57.8866	49.894	44.8361
ATEG_00922	acuH, carnitine/acylcarnitine carrier	-4.81585	4.20134e-109	15.7932	1195	288.791	277.497	310.53	20.2179	14.8408	12.3209
ATEG_01209	acuJ, carnitine acetyltransferase	-4.85114	8.16997e-194	26.273	1925	445.827	491.776	540.946	29.2854	23.4352	26.0985
ATEG_09669	maeA, malate dehydrogenase (oxaloacetate-decarboxylating)	-4.49281	4.48701e-201	12.5705	2456	187.536	176.937	182.977	10.5436	14.1712	12.9966
ATEG_06774	acuK, transcriptional activator	-1.21227	1.66723e-14	27.1016	2234	35.0151	45.1097	40.9606	24.2364	27.5865	29.4818
ATEG_10097	acuL, succinate/fumarate mitochondrial transporter	-7.336	0	20.1495	1039	2138.94	1975.3	2194.79	16.9333	21.123	22.3921
ATEG_01166	acuM, transcriptional regulation	-1.4423	1.7079e-21	24.6109	2034	42.0446	42.7968	43.9608	20.7718	26.6479	26.4129
ATEG_02902	acuN, phosphopyruvate hydratase, putative	-4.78212	0	170.857	1539	3075.84	2940.4	3061.3	164.877	156.721	190.973
	Remaining differentially expressed genes
ATEG_00002	predicted protein	-2.44555	7.63742e-35	26.2598	1038	90.0645	89.4821	96.9504	28.0505	19.328	31.4008
ATEG_00003	heat shock 70 kDa protein	-3.1072	7.98699e-88	72.9647	2203	425.788	384.752	398.296	67.2084	61.3834	90.3022
ATEG_00005	predicted protein	-1.44096	7.46535e-11	35.6272	323	61.8477	61.9745	62.6529	28.7693	37.7482	40.3641
ATEG_00007	predicted protein	1.88541	5.26384e-27	118.391	1314	22.5483	20.7185	18.3305	108.624	131.847	114.703
ATEG_00008	alanyl-tRNA synthetase	-2.14477	1.25543e-46	51.4224	3133	140.313	145.531	150.494	39.9026	53.9529	60.4117
ATEG_00012	acetyl-CoA acetyltransferase	-1.41972	1.57616e-25	83.8524	1351	134.409	146.138	151.339	78.5951	76.9579	96.0042
ATEG_00014	conserved hypothetical protein	1.18114	7.41235e-09	56.9128	1683	14.7372	18.0111	15.8799	59.5572	62.7645	48.4165
ATEG_00015	conserved hypothetical protein	1.14091	9.13575e-13	129.361	1846	38.3014	41.9503	32.7685	130.611	122.611	134.86
ATEG_00017	possible phosphate-non-repressible acid phosphatase precursor	1.56314	4.96644e-27	107.662	3090	23.027	24.4692	22.7085	100.323	117.873	104.791
ATEG_00018	conserved hypothetical protein	3.04943	2.85973e-52	134.998	2863	9.01597	10.8674	11.563	130.997	161.289	112.707
ATEG_00019	glucosamine-6-phosphate deaminase	4.84946	3.08795e-12	96.6797	1279	2.45693	1.69926	1.54785	65.0982	183.639	41.3016
ATEG_00022	conserved hypothetical protein	2.28008	0.000127551	117.662	1333	16.9228	14.588	13.6138	86.5346	209.877	56.576
ATEG_00023	conserved hypothetical protein	2.23752	8.12231e-14	182.284	1696	24.2193	27.9224	21.6594	120.612	289.327	136.913
ATEG_00026	conserved hypothetical protein	-2.05763	1.95629e-31	11.9019	2288	31.4418	29.9967	33.7448	10.0181	10.8033	14.8842
ATEG_00027	conserved hypothetical protein	2.94614	3.04044e-16	20.6392	1551	1.80898	1.69627	1.63096	25.0036	23.7979	13.1161
ATEG_00032	predicted protein	2.36538	5.76136e-15	27.2537	914	4.29762	3.12875	2.6473	24.4004	31.0456	26.3152
ATEG_00033	conserved hypothetical protein	6.86274	6.00841e-151	301.308	1721	2.54325	0.930518	1.34204	262.27	279.006	362.649
ATEG_00035	conserved hypothetical protein	-1.1938	3.01056e-05	6.17288	2793	8.27756	7.94527	10.7109	3.94811	5.51632	9.05422
ATEG_00043	conserved hypothetical protein	-2.09292	5.93315e-30	14.0765	3566	37.0426	37.8511	40.1873	9.97173	14.7023	17.5555
ATEG_00044	conserved hypothetical protein	-2.67862	3.88121e-56	115.462	711	474.488	466.719	494.692	130.696	96.4999	119.19
ATEG_00047	hypothetical protein	-1.28063	1.474e-07	13.0398	838	19.1513	22.7956	19.1617	12.7152	10.8461	15.558
ATEG_00049	predicted protein	2.59202	0.00429959	2.87118	821	0.410095	0.278654	0.133962	4.52739	1.4851	2.60106
ATEG_00051	conserved hypothetical protein	1.95951	1.00077e-35	326.856	1295	55.4646	46.7265	59.4503	305.396	351.357	323.814
ATEG_00053	nucleolar protein 12	-1.32098	3.25785e-08	11.0411	1652	14.742	19.0415	19.1738	9.29997	8.92375	14.8996
ATEG_00058	oligosaccharyl transferase stt3 subunit	-2.13196	5.91607e-29	24.2599	2538	65.7102	63.1429	74.6221	17.5744	23.3651	31.8403
ATEG_00060	hypothetical protein	-2.23762	2.78809e-23	7.24145	3706	21.7433	22.0379	21.4862	4.98139	6.34068	10.4023
ATEG_00061	conserved hypothetical protein	-2.53718	8.24481e-61	19.9688	1615	73.5223	79.8232	71.0974	19.4864	20.8644	19.5557
ATEG_00062	predicted protein	-1.77446	5.43025e-12	5.32733	1303	10.0774	12.7292	12.5767	4.84949	5.78456	5.34794
ATEG_00063	hypothetical protein	-2.52643	1.83772e-16	0.649005	6637	1.91079	2.7748	2.63482	0.802725	0.517721	0.62657
ATEG_00064	predicted protein	-1.24905	0.0405127	1.08824	1189	1.60462	1.25066	2.22001	0.729434	1.2119	1.32338
ATEG_00065	predicted protein	-1.75364	0.00830735	0.402263	3408	0.29638	1.07406	1.32315	0.254489	0.292717	0.659584
ATEG_00066	predicted protein	-1.12955	4.33859e-08	15.8672	1862	20.7943	26.1702	20.3191	17.4338	13.8702	16.2976
ATEG_00070	predicted protein	1.78485	3.27502e-06	4.55649	2509	1.163	0.729452	0.613696	4.54315	4.06437	5.06194
ATEG_00071	conserved hypothetical protein	1.78676	3.76349e-06	9.75369	1028	2.18345	1.78035	1.39084	9.15989	8.94933	11.1518
ATEG_00072	predicted protein	2.10267	4.42764e-09	53.8579	747	8.86415	7.50331	7.95059	73.3114	57.8695	30.3928
ATEG_00074	hypothetical protein	-4.72335	1.88046e-194	12.2634	2017	206.319	203.651	214.186	10.197	10.9908	15.6024
ATEG_00075	conserved hypothetical protein	-2.70305	1.28107e-24	77.1143	1118	339.398	345.924	309.881	110.379	62.8569	58.1066
ATEG_00079	hypothetical protein	1.48653	1.29728e-13	24.5927	3947	4.63475	5.94107	6.21389	18.8659	27.6895	27.2226
ATEG_00080	conserved hypothetical protein	1.27276	8.17023e-12	44.5997	1472	10.9027	12.7442	11.6558	36.6144	44.6532	52.5315
ATEG_00085	conserved hypothetical protein	-5.52244	9.9667e-11	0.0951677	1181	3.13596	3.77739	4.09759	0	0	0.285503
ATEG_00086	conserved hypothetical protein	2.86523	3.24231e-19	17.428	1779	1.95565	1.35027	1.17464	13.0237	16.1372	23.123
ATEG_00092	conserved hypothetical protein	3.97334	2.4563e-32	18.0981	1977	0.681209	0.810026	0.667576	13.5995	21.0247	19.6702
ATEG_00096	conserved hypothetical protein	1.08774	0.000900205	9.07549	1886	1.96371	2.42603	3.7322	7.0293	8.87444	11.3227
ATEG_00097	predicted protein	3.4201	1.71747e-15	21.5731	1038	1.83805	0.771398	1.16552	20.4112	29.3657	14.9424
ATEG_00099	predicted protein	5.25733	6.86672e-06	6.18027	631	0	0	0.1743	7.06876	7.55344	3.91862
ATEG_00102	valyl-tRNA synthetase, mitochondrial precursor	-1.69619	1.20212e-26	47.7533	4737	93.7731	96.3973	106.106	37.5596	45.9328	59.7674
ATEG_00106	predicted protein	4.12167	5.00551e-08	12.3045	473	0.237271	0.241834	0.697567	12.5733	9.6079	14.7323
ATEG_00108	hypothetical protein	5.63604	3.11039e-36	90.9121	507	2.21359	0.676848	0.433858	105.571	78.0487	89.1164
ATEG_00109	conserved hypothetical protein	1.13843	2.0839e-06	28.3076	1766	8.51569	9.13284	6.85059	25.5376	22.2814	37.1037
ATEG_00115	conserved hypothetical protein	4.63119	1.88517e-32	15.5285	2220	0.202215	0.412206	0.544961	12.669	18.3739	15.5426
ATEG_00119	conserved hypothetical protein	1.05684	6.79057e-10	24.7078	3448	7.51884	6.99992	8.2296	20.6979	25.6532	27.7723
ATEG_00123	beta-hexosaminidase precursor	2.90823	6.37656e-28	379.067	1802	24.7253	35.5477	35.8879	247.662	548.368	341.171
ATEG_00124	conserved hypothetical protein	1.8142	8.82504e-11	88.281	953	16.7225	15.0036	16.2724	62.1448	128.87	73.828
ATEG_00127	conserved hypothetical protein	2.2791	4.89307e-05	5.31351	1362	0.329601	0.587893	1.13052	4.82135	7.40576	3.71343
ATEG_00129	conserved hypothetical protein	3.33754	4.99778e-29	22.5556	1495	1.35125	1.53026	1.32421	19.3101	20.3149	28.0419
ATEG_00130	predicted protein	1.18028	5.66632e-05	38.404	571	14.348	9.21509	8.86029	39.7086	33.9709	41.5323
ATEG_00132	conserved hypothetical protein	1.86296	5.53842e-08	17.649	832	3.77694	2.74969	2.64383	15.3385	15.454	22.1544
ATEG_00133	conserved hypothetical protein	3.35977	2.19697e-49	32.1349	1920	1.87049	2.20434	1.89033	28.7163	32.1558	35.5326
ATEG_00135	conserved hypothetical protein	-3.61421	0.00236268	0.0459803	1713	0.524129	0.600984	0.38523	0.072329	0	0.0656118
ATEG_00136	predicted protein	-8.20388	2.9586e-13	0	655	12.1653	11.0021	13.0972	0	0	0
ATEG_00137	conserved hypothetical protein	-7.72398	1.58974e-11	0	1022	7.02805	4.25315	5.16555	0	0	0
ATEG_00138	conserved hypothetical protein	-2.24729	8.59176e-06	0.795932	1720	2.15323	2.99269	2.36592	1.15255	0.451102	0.784138
ATEG_00140	predicted protein	-1.83766	0.00507634	0.955843	1379	2.116	3.06913	1.51536	0.269542	0.723409	1.87458
ATEG_00142	conserved hypothetical protein	-4.65661	0.00104389	0	2056	0.43669	0.278179	0.267469	0	0	0
ATEG_00147	conserved hypothetical protein	6.4882	3.30725e-46	42.6864	1587	0.495025	0.288311	0.0693025	44.5008	36.1792	47.3793
ATEG_00148	endoplasmic oxidoreductin 1 precursor	-2.09678	4.48198e-21	10.9455	1726	27.6347	27.3045	35.0468	7.53735	11.5595	13.7398
ATEG_00156	predicted protein	2.13397	1.66857e-05	10.2551	748	2.25059	0.764621	1.32333	7.78514	11.4102	11.5699
ATEG_00158	conserved hypothetical protein	2.96266	0.000315775	2.05213	1747	0	0.327382	0.125911	2.05672	1.26894	2.83074
ATEG_00162	conserved hypothetical protein	5.49226	2.57437e-18	15.5948	1150	0.487953	0.0994672	0	15.4066	13.5902	17.7874
ATEG_00163	adenosylhomocysteinase	-3.59273	6.02443e-118	92.8813	1665	722.851	702.468	724.634	76.4234	83.4147	118.806
ATEG_00164	conserved hypothetical protein	-2.17497	7.64347e-08	4.81371	504	9.35243	18.8376	14.6208	4.91665	4.61843	4.90605
ATEG_00168	conserved hypothetical protein	1.70993	4.17439e-18	49.7105	1675	8.57632	10.4485	9.98056	38.0205	53.2705	57.8405
ATEG_00169	hypothetical protein	2.1179	1.00822e-05	3.89679	1925	0.64131	0.59422	0.457073	3.41126	5.0095	3.26962
ATEG_00170	conserved hypothetical protein	2.43916	2.15408e-19	29.6333	1099	2.96146	3.53882	3.90295	29.312	24.4075	35.1804
ATEG_00172	predicted protein	2.94693	0.000771982	2.50438	1032	0.108749	0.221681	0.213146	1.56075	2.68513	3.26724
ATEG_00173	predicted protein	2.96498	7.58075e-05	3.21251	1581	0.56789	0.0723512	0.0695655	1.80246	3.99621	3.83885
ATEG_00174	predicted protein	3.66902	1.65663e-13	4.24211	2933	0.306114	0.156	0.149994	3.71741	5.21522	3.7937
ATEG_00175	cytochrome P450 61	3.96456	8.73342e-49	46.7745	1745	1.99376	1.44213	2.26899	44.8737	55.5164	39.9334
ATEG_00176	predicted protein	2.84921	1.46537e-35	162.19	872	16.7314	10.6254	15.8921	171.783	172.619	142.167
ATEG_00177	predicted protein	-1.41017	3.53928e-12	55.1976	673	96.7206	92.1217	96.2557	65.5398	46.4451	53.608
ATEG_00180	predicted protein	-1.29991	7.61485e-07	4.84929	1783	8.18272	8.14761	6.66191	3.9609	4.72463	5.86234
ATEG_00182	predicted protein	-1.07465	1.87647e-12	93.4424	1073	123.107	122.809	133.148	92.4917	80.575	107.26
ATEG_00184	predicted protein	4.17268	0.00307206	2.83348	366	0	0	0	2.70819	3.02848	2.76376
ATEG_00190	conserved hypothetical protein	-1.88993	6.93431e-28	72.0197	1290	163.646	170.694	178.872	68.481	57.0537	90.5243
ATEG_00193	exoglucanase 2 precursor	2.42226	0.000123254	3.38893	1430	0.313928	0.319964	0.538379	4.24551	3.72058	2.2007
ATEG_00195	hypothetical protein	-1.4094	3.74596e-13	20.0765	1104	34.5633	35.1244	33.6724	22.1089	18.5741	19.5466
ATEG_00196	conserved hypothetical protein	-1.17823	5.12236e-06	12.1818	846	17.7763	20.2814	15.3404	13.1808	10.7436	12.621
ATEG_00197	conserved hypothetical protein	4.95256	1.20739e-81	70.8147	1827	1.90427	1.12697	1.26417	63.8148	61.3971	87.2323
ATEG_00200	conserved hypothetical protein	-1.23757	1.72903e-12	15.2975	4401	22.8233	23.73	22.4914	11.43	15.59	18.8726
ATEG_00201	predicted protein	2.64082	5.82455e-06	7.42995	763	0.882536	0.599671	0.720728	8.11924	8.42576	5.74486
ATEG_00207	predicted protein	-1.62141	0.000238541	0.94024	2501	1.83982	1.60078	2.19878	0.54494	1.1523	1.12348
ATEG_00213	predicted protein	1.90981	5.60865e-18	67.8892	1154	9.23897	11.2008	14.3912	66.996	74.6313	62.0402
ATEG_00214	conserved hypothetical protein	-1.08781	1.33168e-07	30.0412	821	46.4774	40.8227	36.0359	27.6171	33.3472	29.1592
ATEG_00215	conserved hypothetical protein	-1.56492	2.54789e-16	19.5917	1221	36.7663	37.567	37.2015	18.7727	15.9773	24.0251
ATEG_00217	predicted protein	-1.60762	1.021e-16	21.6582	985	41.0178	41.1097	45.1098	21.6353	17.7798	25.5594
ATEG_00220	ATP-binding cassette sub-family E member 1	-2.90465	1.00383e-88	28.092	2247	133.207	124.772	146.791	24.427	26.7363	33.1127
ATEG_00224	phosphoglycerate kinase	-5.82692	0	60.2655	1380	2256.7	2078.78	2265.81	54.857	56.3047	69.6348
ATEG_00228	conserved hypothetical protein	-1.50406	1.17317e-12	14.8118	18047	23.7182	35.9445	21.1897	12.9275	13.6964	17.8115
ATEG_00230	DNA repair protein RAD51	-1.98962	3.56413e-23	19.2082	1290	47.6757	44.9569	54.821	20.4578	15.0367	22.1301
ATEG_00231	predicted protein	4.09756	2.39029e-69	176.73	962	6.64976	4.87513	8.23159	183.531	190.805	155.855
ATEG_00232	predicted protein	5.03888	2.03135e-12	19.431	784	0.429449	0.291804	0.280569	23.7053	27.9933	6.59449
ATEG_00235	conserved hypothetical protein	-1.71834	1.508e-12	9.00419	2161	17.0343	16.9384	22.8008	6.47879	8.15545	12.3783
ATEG_00236	conserved hypothetical protein	1.2917	7.26272e-09	14.7833	2660	4.09257	4.30027	3.18372	12.716	16.0846	15.5491
ATEG_00238	predicted protein	2.28995	1.91729e-10	16.9369	886	2.28005	1.67837	2.60682	14.6834	20.0167	16.1105
ATEG_00241	conserved hypothetical protein	-2.25831	5.0753e-38	17.1273	1167	54.9125	50.6754	52.5883	17.3056	15.0069	19.0693
ATEG_00243	60S ribosomal protein L35	-2.64302	2.04178e-27	135.978	800	550.204	515.744	579.336	150.848	81.192	175.895
ATEG_00248	conserved hypothetical protein	-1.56435	6.1647e-11	14.6777	1733	25.4507	24.818	33.0013	12.7975	11.0011	20.2346
ATEG_00249	hypothetical protein	-1.15701	4.57401e-06	21.691	883	30.3769	33.1632	31.0145	26.8005	21.0889	17.1835
ATEG_00250	conserved hypothetical protein	1.28317	1.62104e-17	937.858	1826	245.048	262.978	233.699	823.193	1078.62	911.763
ATEG_00251	predicted protein	1.08967	7.73593e-07	128.051	1048	34.6968	44.3141	36.4162	95.171	164.148	124.834
ATEG_00255	S-adenosylmethionine synthetase	-4.08328	3.06636e-132	42.2497	1044	476.007	436.512	466.164	38.0956	34.7179	53.9358
ATEG_00264	predicted protein	1.95243	0.0220586	0.960165	2767	0.16224	0.206699	0.0794963	0.671664	1.80264	0.406191
ATEG_00265	predicted protein	4.18224	6.00983e-35	52.08	746	1.65485	1.22667	2.50632	49.4934	58.9871	47.7595
ATEG_00266	nudix hydrolase 1	1.86428	2.78194e-07	22.936	606	3.51874	3.77516	4.71875	26.5791	17.3763	24.8526
ATEG_00267	conserved hypothetical protein	-1.60648	8.59572e-24	19.0698	1965	37.2384	37.3141	37.3327	18.6638	16.7533	21.7922
ATEG_00269	hypothetical protein	2.49307	8.54871e-35	271.227	1692	34.7566	25.0138	33.2159	305.795	266.493	241.393
ATEG_00270	predicted protein	3.06867	0.0373653	1.50162	551	0	0	0.199606	2.4735	0.603497	1.42786
ATEG_00271	aminomethyltransferase, mitochondrial precursor	-3.04453	2.54642e-72	9.93007	1504	54.0999	49.8923	54.1872	8.48515	10.1704	11.1347
ATEG_00272	conserved hypothetical protein	4.75991	1.62295e-81	87.1428	2098	1.71179	1.74471	2.56872	66.6743	78.8787	115.875
ATEG_00273	conserved hypothetical protein	-1.20784	3.15387e-16	62.4332	1002	87.8121	93.382	97.6896	62.3208	62.5009	62.478
ATEG_00275	succinyl-CoA ligase alpha-chain, mitochondrial precursor	-1.31919	1.29854e-11	11.3561	2064	17.3455	18.8429	18.3838	8.76422	12.8886	12.4155
ATEG_00279	hypothetical protein	-1.93728	2.12359e-36	15.7049	4307	39.2685	42.2279	34.1926	13.6931	15.3898	18.032
ATEG_00280	conserved hypothetical protein	2.92075	9.72155e-07	3.59601	1703	0.197703	0.33584	0.32291	2.32812	3.8401	4.6198
ATEG_00283	predicted protein	1.77362	0.00235221	11.9132	344	1.63124	2.32765	2.55775	13.3264	9.34427	13.069
ATEG_00284	conserved hypothetical protein	1.51213	2.50518e-19	86.5483	1435	20.647	19.3701	18.2411	86.6002	76.2379	96.8069
ATEG_00285	predicted protein	1.74895	1.47376e-05	14.8484	884	1.65043	2.71734	3.98129	14.4363	10.7833	19.3255
ATEG_00287	tubulin beta chain	-2.34935	7.41805e-49	230.514	1746	759.765	719.212	789.535	238.787	186.515	266.242
ATEG_00288	conserved hypothetical protein	2.32459	1.13462e-30	47.4225	1566	6.52162	6.2818	5.26739	43.6734	42.3975	56.1965
ATEG_00290	ammonium transporter MEP2	-4.35648	4.3956e-99	19.3855	1683	248.798	285.662	231.991	17.8156	13.9623	26.3786
ATEG_00293	coatomer beta subunit	-1.82206	6.68274e-31	53.5838	3091	119.999	114.609	128.237	41.9679	52.642	66.1414
ATEG_00295	conserved hypothetical protein	-1.06971	0.0298474	3.92378	1074	3.86637	5.00577	6.86114	2.07653	2.68333	7.01149
ATEG_00296	predicted protein	3.36677	3.61427e-11	10.1248	1006	0.780919	0.568525	0.437309	7.38964	10.1367	12.8481
ATEG_00297	predicted protein	2.37511	3.35047e-05	3.46913	1631	0.20643	0.350666	0.674329	3.41844	2.85431	4.13463
ATEG_00298	predicted protein	3.74339	1.2979e-23	52.6088	486	3.46386	1.41219	2.48933	58.1258	47.6668	52.0338
ATEG_00299	conserved hypothetical protein	2.74719	3.27298e-05	5.65933	950	0.118136	0.361223	1.04195	6.39061	4.31702	6.27035
ATEG_00300	predicted protein	3.07394	0.000220576	6.54626	1496	0.825215	0.38231	0.0735181	5.30052	0.815017	13.5232
ATEG_00303	predicted protein	2.41292	1.11373e-05	7.507	1550	0.579248	1.32837	0.780525	10.3916	8.9389	3.19051
ATEG_00304	hypothetical protein	1.41013	4.75478e-15	300.26	4951	69.092	78.6225	69.6641	249.326	373.206	278.247
ATEG_00305	predicted protein	1.85557	4.19016e-17	67.3387	1037	10.8225	9.92753	15.0604	71.3289	63.5981	67.089
ATEG_00308	conserved hypothetical protein	3.07865	9.25323e-05	1.81685	2113	0.0531137	0.270675	0.0520507	2.16956	1.20652	2.07446
ATEG_00310	conserved hypothetical protein	-1.29616	1.21795e-06	5.06404	1738	7.16769	7.89785	9.11253	4.9902	5.73982	4.4621
ATEG_00311	predicted protein	1.8204	0.0421236	5.77656	305	1.10389	0.37504	1.4424	5.28097	7.99518	4.05352
ATEG_00313	conserved hypothetical protein	-1.2078	2.91427e-17	95.5618	1375	138.348	134.519	153.656	97.3175	89.3994	99.9685
ATEG_00314	60S ribosomal protein L6	-2.3414	7.52027e-27	339.551	598	1160.2	1090.12	1086.41	389.932	225.948	402.773
ATEG_00315	predicted protein	1.55945	4.30224e-09	27.007	918	6.60172	4.61038	6.34979	27.3983	26.4428	27.18
ATEG_00317	conserved hypothetical protein	-1.41108	1.23579e-10	9.86345	1990	16.5242	16.2097	17.5199	7.90716	8.41065	13.2725
ATEG_00318	conserved hypothetical protein	1.15323	0.00365966	5.41934	1475	1.75001	1.16326	1.71499	4.45199	5.78634	6.0197
ATEG_00320	heat shock protein 78, mitochondrial precursor	-2.00761	5.87456e-44	20.1227	2420	52.7756	51.427	51.4467	18.2266	18.6875	23.4539
ATEG_00321	elongation factor 1-beta	-2.4698	1.32885e-32	150.665	1042	535.297	526.818	552.132	163.495	102.545	185.956
ATEG_00325	hypothetical protein	2.35772	4.06637e-17	6.98051	12013	0.719358	1.19977	0.704961	6.78648	8.72861	5.42645
ATEG_00328	predicted protein	-2.66815	0.000152846	0.44255	1312	2.05297	2.26682	1.42509	0.472178	0.0844835	0.770989
ATEG_00329	predicted protein	-6.737	1.66497e-08	0	540	4.15664	4.23657	6.92486	0	0	0
ATEG_00330	predicted protein	-6.00393	2.37945e-16	0.278575	548	15.9742	12.3154	13.8482	0.226094	0.404534	0.205097
ATEG_00331	predicted protein	-4.6968	8.97689e-10	0.101598	1904	2.06304	1.50193	2.4261	0.130147	0.174647	0
ATEG_00338	predicted protein	1.85076	1.43137e-19	123.941	915	24.0404	20.7522	21.3956	141.232	103.089	127.502
ATEG_00340	conserved hypothetical protein	1.94753	3.93315e-16	42.2443	1151	6.14287	6.85727	7.93102	32.7241	50.7506	43.2582
ATEG_00341	conserved hypothetical protein	3.89209	1.6697e-27	19.3826	1328	0.67608	0.947485	0.828186	19.2194	18.3624	20.5659
ATEG_00342	non-heme chloroperoxidase	3.22499	1.30148e-10	30.4398	831	3.10622	1.51415	1.19115	18.7862	16.5396	55.9937
ATEG_00343	predicted protein	1.99847	0.00196432	8.98423	528	1.06278	1.5165	1.66641	14.0795	7.97729	4.89591
ATEG_00344	predicted protein	2.34622	3.72546e-22	30.5752	2499	3.05386	3.11258	5.32531	26.5747	33.4434	31.7075
ATEG_00345	predicted protein	2.55836	8.21894e-47	53.6571	1991	5.41135	6.20483	5.9107	53.9533	53.3335	53.6845
ATEG_00348	3-dehydroshikimate dehydratase	2.60532	0.000447842	4.60098	1185	1.1365	0.0965293	0.0928128	4.18227	3.83505	5.78564
ATEG_00348-49	Gal80 like regulator of the quinic acid utilization (qut) gene cluster; transcript inducible by quinate	2.95355	0.0485649	0.709676	1103	0.101749	0	0	1.01097	0.200983	0.917079
ATEG_00349	quinate permease	1.31973	4.44792e-06	12.4187	1750	3.07829	3.26821	3.26807	14.3724	12.351	10.5328
ATEG_00350new	quinate 5-dehydrogenase	-1.67437	0.000761324	2.00783	1065	3.5829	4.29624	4.5439	1.39605	1.14485	3.4826
ATEG_00351new	myo-inositol-1(or 4)-monophosphatase with a predicted role in phospholipid metabolism; transcript inducible by quinate	2.43658	1.42683e-05	5.65406	1230	0.182487	1.02298	0.715337	4.33145	5.04648	7.58425
ATEG_00352	conserved hypothetical protein	3.88869	6.87093e-08	3.22606	1820	0.184993	0.1257	0.0604303	2.85922	2.5579	4.26106
ATEG_00356	predicted protein	3.54525	1.72302e-52	827.134	613	52.7276	40.8659	42.7014	1050.22	644.983	786.202
ATEG_00357	conserved hypothetical protein	3.05033	9.52699e-05	2.34657	1598	0.140462	0	0.344127	1.93835	2.35835	2.74301
ATEG_00359	predicted protein	3.0395	2.63854e-15	8.66868	2407	0.792645	0.85541	0.319851	6.33139	8.8416	10.8331
ATEG_00360	predicted protein	2.75793	1.19229e-09	23.4918	416	2.69782	1.37485	2.37944	20.5507	23.4474	26.4772
ATEG_00361	conserved hypothetical protein	2.73136	2.06593e-07	4.06856	2078	0.648099	0.110094	0.370492	3.93521	4.21393	4.05654
ATEG_00362	conserved hypothetical protein	-1.85881	1.07392e-17	11.5058	2414	27.3367	26.5356	26.1062	10.0085	8.63229	15.8766
ATEG_00363	conserved hypothetical protein	1.57697	4.10518e-08	24.9601	877	4.99081	4.95635	6.0196	25.4298	19.5901	29.8604
ATEG_00364	ADP-ribosylation factor	-1.31207	2.0027e-18	558.139	798	878.707	925.992	881.243	607.232	502.263	564.923
ATEG_00365	predicted protein	1.25933	1.38869e-10	18.7904	2261	4.66588	5.41328	5.01029	17.8095	18.678	19.8838
ATEG_00368	60S ribosomal protein L10a	-2.31236	3.12685e-24	471.521	892	1529.94	1431.64	1566.03	513.795	298.23	602.538
ATEG_00369	conserved hypothetical protein	-2.23278	2.94363e-23	22.2919	1370	61.6032	72.0556	71.4489	28.4879	18.0422	20.3456
ATEG_00371	conserved hypothetical protein	2.80937	8.57991e-19	20.2938	1436	2.03201	1.43382	2.06793	22.5194	21.6127	16.7494
ATEG_00372	conserved hypothetical protein	2.07134	3.83003e-13	261.114	359	39.3896	33.1373	48.0985	352.372	233.108	197.862
ATEG_00373	hypothetical protein	1.73489	1.67093e-14	47.0678	1219	8.37806	9.66521	9.29308	49.9054	51.3748	39.9231
ATEG_00374	predicted protein	3.23004	2.67251e-25	103.114	374	6.60172	8.56375	5.88145	112.305	114.695	82.3415
ATEG_00375	hypothetical protein	-1.49508	2.79025e-22	34.2479	1649	58.0543	59.3787	68.2309	29.0026	34.55	39.191
ATEG_00376	predicted protein	-1.56402	3.19325e-17	26.4517	1076	55.6974	48.0512	47.5299	28.0962	24.4142	26.8448
ATEG_00380	conserved hypothetical protein	3.19552	1.25009e-38	45.0153	1517	3.62507	3.39316	2.32001	36.1816	50.8545	48.0097
ATEG_00381	conserved hypothetical protein	7.25599	1.70215e-68	80.4321	1662	0.540213	0.13765	0.264701	71.9393	90.1678	79.1891
ATEG_00382	conserved hypothetical protein	7.33078	1.29678e-63	81.5075	1761	0.254922	0.389735	0.24982	70.0058	62.1875	112.329
ATEG_00385	conserved hypothetical protein	-1.98157	1.18752e-22	44.1795	884	122.132	108.564	109.112	52.9797	38.6193	40.9396
ATEG_00386	mitochondrial processing peptidase alpha subunit	-2.42264	6.31454e-48	19.7764	1903	66.3467	68.3438	69.2379	18.0999	16.5419	24.6875
ATEG_00387	hypothetical protein	-1.6246	6.18899e-10	5.92294	2182	10.5954	11.4282	12.954	4.08835	5.18145	8.49902
ATEG_00389	predicted protein	2.2598	9.60603e-13	30.2262	1087	4.23312	4.52498	3.33895	27.242	40.4824	22.9542
ATEG_00392	conserved hypothetical protein	-2.20716	7.47795e-32	32.2217	1083	92.5399	87.0315	109.171	35.9229	27.4291	33.3132
ATEG_00394	hypothetical protein	-4.38915	6.83096e-251	27.4242	1919	374.117	380.774	354.078	25.7613	25.6456	30.8656
ATEG_00397	conserved hypothetical protein	1.81416	1.1002e-25	114.406	1355	21.1206	21.2735	20.4544	120.242	117.632	105.343
ATEG_00398	hypothetical protein	1.19089	6.17886e-17	263.49	1679	71.7893	74.3279	75.7894	227.211	295.161	268.097
ATEG_00402	conserved hypothetical protein	1.33656	5.70026e-11	38.5387	1516	10.2901	9.73348	9.14108	29.9942	42.9185	42.7034
ATEG_00404	conserved hypothetical protein	1.13318	9.04199e-09	51.5927	2431	15.5117	13.8808	16.1514	54.6361	56.1279	44.0141
ATEG_00405	glycine cleavage system H protein	-4.4492	8.79952e-110	22.0578	684	324.382	317.91	296.987	26.8087	16.8532	22.5115
ATEG_00407	hypothetical protein	-1.01738	1.14177e-09	34.98	935	46.3321	46.9783	43.1698	33.5258	33.5491	37.865
ATEG_00410	hypothetical protein	-1.72688	2.23992e-19	245.358	212	527.266	527.692	523.976	289.878	203.385	242.811
ATEG_00415	hypothetical protein	-1.24766	5.21454e-08	55.1634	695	85.2619	88.2181	82.606	69.1699	50.7163	45.6041
ATEG_00416	elongation factor Tu, mitochondrial precursor	-3.4954	2.53123e-92	56.3787	1591	431.917	374.796	421.959	57.8614	44.5877	66.687
ATEG_00417	protein sey1	-1.21524	7.02667e-17	50.2845	2765	71.7212	78.5611	74.2635	41.2252	55.2408	54.3877
ATEG_00418	conserved hypothetical protein	1.30816	1.61222e-06	20.5206	1044	5.91246	4.05395	5.89948	20.1752	19.7478	21.6389
ATEG_00419	conserved hypothetical protein	-2.74222	1.52403e-65	26.2374	1107	104.423	115.214	121.011	26.3021	27.5354	24.8747
ATEG_00420	predicted protein	2.94884	2.88118e-10	26.5836	401	2.23899	1.99679	2.19418	31.8246	20.1783	27.7479
ATEG_00421	predicted protein	1.7072	0.034374	2.0758	1143	0.196377	0.600458	0.384893	2.81836	2.3274	1.08165
ATEG_00422	conserved hypothetical protein	4.65103	3.35057e-20	24.6886	2121	0.740787	0.431447	0.622252	19.6861	44.6296	9.75027
ATEG_00423	conserved hypothetical protein	-2.9807	1.07702e-76	29.2626	831	144.777	154.031	146.909	28.6266	24.9429	34.2184
ATEG_00427	conserved hypothetical protein	1.10505	0.000450172	10.178	2205	2.23949	3.83885	2.94286	6.79903	12.2153	11.5197
ATEG_00428	NADH-ubiquinone oxidoreductase 20.8 kDa subunit	-2.85689	8.81228e-46	58.7781	787	284.067	285.169	260.494	71.0022	45.351	59.9811
ATEG_00434	conserved hypothetical protein	-1.64566	3.91241e-31	32.3589	2475	68.4712	64.0107	62.5682	28.5345	34.5291	34.0131
ATEG_00435	conserved hypothetical protein	1.73995	2.3338e-15	40.4429	1616	8.88944	7.36156	7.01006	36.7252	47.5332	37.0702
ATEG_00436	hypothetical protein	-1.73518	2.48958e-17	17.4695	1327	32.2226	37.4108	42.4351	16.5262	14.1998	21.6825
ATEG_00440	predicted protein	2.60576	3.43284e-09	37.4824	374	3.90102	3.67018	4.11702	53.0052	25.7842	33.6578
ATEG_00442	conserved hypothetical protein	2.79765	2.31005e-38	100.829	2542	9.49224	8.00981	10.3407	116.881	76.264	109.342
ATEG_00443	predicted protein	1.68878	6.9132e-07	28.9458	766	3.22329	7.16787	6.74831	29.9235	22.1395	34.7744
ATEG_00444	hypothetical protein	-3.34956	4.72667e-103	74.0196	1467	474.851	523.203	450.803	58.3604	73.0638	90.6346
ATEG_00445	conserved hypothetical protein	-2.27212	1.37336e-49	8.21846	4467	25.727	24.1988	26.911	8.26552	8.26293	8.12692
ATEG_00448	endoglucanase IV precursor	1.69951	0.014424	4.56058	1208	0.464525	1.23099	0.819411	2.35902	2.01865	9.30406
ATEG_00451	chitin synthase D	3.777	2.54074e-23	29.2248	2334	1.82721	1.32325	0.801077	15.7131	43.4536	28.5076
ATEG_00453	heat shock protein Hsp88	-2.67855	4.64427e-71	39.5152	2474	166.348	164.599	154.439	33.1033	36.5143	48.9278
ATEG_00455	conserved hypothetical protein	1.09588	5.9989e-06	24.0959	1013	6.9797	7.56559	7.16573	23.6058	25.6042	23.0777
ATEG_00456	3-ketoacyl-CoA thiolase	-1.37054	5.6605e-15	21.2483	1447	35.3673	32.0158	38.7639	19.865	22.5974	21.2824
ATEG_00462	conserved hypothetical protein	-1.95504	9.3419e-18	19.6398	469	43.073	51.706	52.7638	20.3417	17.489	21.0887
ATEG_00463	hypothetical protein	-2.3271	9.51753e-59	42.6746	1190	127.79	142.263	142.331	38.9399	39.1208	49.963
ATEG_00465	conserved hypothetical protein	-1.53235	2.65617e-29	56.5489	1814	104.867	103.541	107.558	57.3736	52.8548	59.4184
ATEG_00467	isocitrate dehydrogenase subunit 2, mitochondrial precursor	-4.53923	2.3329e-248	33.4964	1551	498.7	504.897	503.114	33.9506	29.9439	36.5948
ATEG_00469	predicted protein	1.50109	5.50719e-07	17.1868	1519	2.65981	5.12069	3.76506	13.4585	16.1265	21.9755
ATEG_00470	conserved hypothetical protein	2.20878	0.0485357	1.41184	1132	0	0.505244	0	0.985068	1.86043	1.39002
ATEG_00471	hypothetical protein	4.74654	5.31089e-18	9.36823	1822	0.431177	0.188343	0	8.90826	7.96945	11.227
ATEG_00472	conserved hypothetical protein	-1.04386	3.8883e-05	18.2051	669	23.3182	21.8858	26.9615	16.8533	14.7458	23.0162
ATEG_00474	nitrate reductase	-11.3055	1.24126e-186	0.189362	3000	324.118	384.303	318.621	0.0825998	0.110842	0.374644
ATEG_00475	nitrite reductase	-12.464	1.53153e-211	0.132705	3824	502.977	577.38	520.493	0.194403	0.14493	0.058783
ATEG_00476	nitrate transporter	-7.00019	2.21935e-265	3.62559	1772	314.014	330.897	258.882	3.49604	2.8774	4.50333
ATEG_00477	conserved hypothetical protein	-1.80459	0.00995196	1.99849	457	4.17483	5.75691	4.33194	3.79561	0.970173	1.22968
ATEG_00480	conserved hypothetical protein	-1.53613	9.39192e-18	23.9731	847	42.5331	45.7819	46.0968	22.3809	25.3877	24.1506
ATEG_00481	60S ribosomal protein L5	-2.60754	2.51121e-31	400.541	1151	1534.84	1504.92	1669.81	410.559	257.123	533.94
ATEG_00484	glycogen phosphorylase	2.61416	6.45927e-89	848.63	3036	86.7226	82.3618	97.0141	757.477	896.487	891.926
ATEG_00485	predicted protein	2.8722	1.13473e-32	38.6607	1725	2.40724	3.24926	4.39932	32.2498	41.3811	42.351
ATEG_00486	predicted protein	3.44822	2.0098e-07	4.10812	1672	0.268491	0.342067	0.0657794	4.00154	5.70122	2.62161
ATEG_00487	conserved hypothetical protein	1.32055	0.00835861	3.00997	2146	0.418375	0.959446	0.922505	2.54035	4.0804	2.40917
ATEG_00488	guanine nucleotide-binding protein alpha-3 subunit	1.08331	2.17167e-10	148.979	1264	48.1236	43.9812	43.854	159.678	148.725	138.535
ATEG_00492	conserved hypothetical protein	2.03709	2.14022e-14	92.2349	824	14.3011	15.8254	13.4809	120.592	82.5937	73.5193
ATEG_00494	conserved hypothetical protein	-1.11192	2.83181e-08	37.7605	966	54.9528	55.6543	47.2495	41.8129	31.0955	40.3731
ATEG_00496	hypothetical protein	-1.11408	1.86081e-09	8.83063	2869	11.2268	13.1571	12.3822	7.34156	8.8473	10.303
ATEG_00497	conserved hypothetical protein	3.79426	6.58154e-32	689.872	607	19.9683	22.2367	52.1831	801.776	500.16	767.68
ATEG_00504	anthranilate synthase component II	-1.66262	2.6329e-32	80.1651	2297	144.623	165.53	178.357	68.3417	82.7578	89.3958
ATEG_00505	conserved hypothetical protein	-1.02467	1.2814e-07	20.6752	5648	26.9048	26.0045	27.3789	14.1932	21.7838	26.0486
ATEG_00508	predicted protein	-1.10353	2.77362e-06	13.0998	1068	17.0235	18.1006	19.5663	13.9213	13.9072	11.4708
ATEG_00510	predicted protein	2.93497	4.62468e-05	13.8145	311	1.44346	0.735609	1.06093	19.9196	11.405	10.119
ATEG_00515	conserved hypothetical protein	1.36061	0.00427717	6.32168	1547	2.10384	1.03518	1.42189	3.2837	6.01859	9.66275
ATEG_00517	conserved hypothetical protein	-2.49034	6.62085e-38	12.1967	1027	46.4434	43.1041	43.1579	10.7372	13.8148	12.0382
ATEG_00519	conserved hypothetical protein	-3.20237	5.09157e-29	42.0241	466	269.495	259.949	233.419	60.0887	24.4995	41.4841
ATEG_00523	conserved hypothetical protein	1.3979	0.000537053	8.6849	927	2.17921	1.72753	2.37288	7.88574	9.92439	8.24458
ATEG_00524	conserved hypothetical protein	1.92129	3.28443e-11	11.1504	2783	1.8147	1.64409	2.09454	7.47939	11.2714	14.7004
ATEG_00525	conserved hypothetical protein	1.57965	1.49201e-07	15.0757	1239	3.17032	3.04663	3.46194	14	17.8922	13.3348
ATEG_00527	hypothetical protein	-1.83093	2.44605e-25	37.8213	1148	80.3592	93.1638	87.2775	41.6596	32.0554	39.7488
ATEG_00528	conserved hypothetical protein	4.4545	3.22768e-75	67.181	1900	1.18136	2.52856	2.14178	67.0362	68.3722	66.1345
ATEG_00530	conserved hypothetical protein	1.25956	1.30949e-12	98.1162	821	29.2534	25.4968	23.8453	93.5661	91.401	109.381
ATEG_00533	conserved hypothetical protein	-2.15212	7.56277e-15	7.89873	1181	22.5219	22.5675	22.2574	5.97991	5.72513	11.9911
ATEG_00536	hypothetical protein	-2.11555	1.3251e-47	37.1374	1564	111.44	101.954	97.3955	36.045	37.1364	38.2309
ATEG_00538	conserved hypothetical protein	1.95465	1.70948e-09	6.66488	2306	1.21671	1.09129	0.953887	5.80276	6.34483	7.84704
ATEG_00539	conserved hypothetical protein	-1.1173	2.22716e-10	29.6759	1111	38.5883	38.4036	47.0225	27.2111	28.5337	33.2829
ATEG_00542	conserved hypothetical protein	-1.01181	5.78108e-07	244.733	218	340.291	334.766	284.543	280.195	235.921	218.084
ATEG_00546	predicted protein	2.4801	6.70587e-34	310.045	633	40.9557	38.6712	26.9311	284.793	347.936	297.407
ATEG_00547	conserved hypothetical protein	2.45307	2.25916e-51	1250.37	2742	144.891	158.69	133.047	981.256	1445.72	1324.12
ATEG_00549	prohibitin	-1.79225	1.42933e-32	169.684	893	397.012	376.978	364.804	181.895	158.63	168.527
ATEG_00550	conserved hypothetical protein	-3.54952	1.87405e-46	141.298	392	1226.5	1022.48	1011.73	192.803	102.642	128.449
ATEG_00551	spermidine synthase	-2.00808	1.14344e-44	72.3119	1504	196.476	182.609	184.061	74.3068	71.5611	71.0677
ATEG_00552	transketolase 1	-4.23361	2.47914e-224	59.6882	2275	700.902	727.754	731.061	50.8125	56.4687	71.7834
ATEG_00553	predicted protein	-2.52817	1.53468e-08	1.02833	1262	3.9129	3.89751	3.92174	0.785418	1.1418	1.15777
ATEG_00557	conserved hypothetical protein	-3.17313	2.66198e-58	11.0166	1106	61.7971	62.158	68.9135	12.5468	9.01972	11.4832
ATEG_00561	predicted protein	4.22283	0.00265053	2.15993	497	0	0	0	1.99436	2.67627	1.80914
ATEG_00562	predicted protein	2.78385	0.00601506	2.40499	809	0.416178	0.141393	0	1.68467	1.91816	3.61214
ATEG_00564	conserved hypothetical protein	2.15267	6.69904e-08	17.2581	980	2.17587	2.6846	2.35678	12.2635	12.2153	27.2955
ATEG_00565	predicted protein	6.26663	1.60827e-07	7.22514	624	0	0	0	7.14806	4.4408	10.0866
ATEG_00568	hypothetical protein	-2.01309	3.9087e-19	71.4675	813	173.382	190.786	193.722	78.3326	46.7637	89.3062
ATEG_00570	conserved hypothetical protein	-1.1725	7.55653e-12	24.8125	3052	36.0369	33.3567	37.658	19.2832	24.4783	30.6761
ATEG_00574	conserved hypothetical protein	3.87599	2.49304e-19	19.1781	1080	1.14308	0.635485	0.611017	15.6022	15.3948	26.5373
ATEG_00575	predicted protein	4.63271	0.00215125	52.4142	578	0	1.18741	0.380564	1.71487	16.3003	139.227
ATEG_00576	predicted protein	3.95257	0.00514974	2.94449	623	0	0	0.176538	0.198876	1.77917	6.85544
ATEG_00579	isoleucyl-tRNA synthetase	-3.0302	1.30544e-59	36.9899	3355	184.886	195.601	197.97	25.5924	36.9695	48.4077
ATEG_00581	hypothetical protein	-2.85016	1.15042e-52	11.8915	4800	49.4042	55.4063	59.5971	9.06016	10.6686	15.9458
ATEG_00582	conserved hypothetical protein	-1.22357	3.20051e-07	45.4894	2225	73.5921	73.3621	60.6019	59.4161	34.7721	42.28
ATEG_00583	conserved hypothetical protein	1.43023	4.89958e-06	10.0487	1963	2.40124	1.63161	3.08154	10.225	8.46987	11.4512
ATEG_00584	predicted protein	2.69096	2.7773e-16	49.8752	961	5.0217	4.16603	5.72233	67.945	46.8283	34.8524
ATEG_00589	conserved hypothetical protein	1.25629	7.22414e-14	42.3831	2702	10.7162	10.4142	13.0254	39.7561	44.6323	42.7609
ATEG_00593	hypothetical protein	-2.14197	1.53871e-30	8.19217	5219	20.7083	23.8462	24.7826	6.48105	7.28471	10.8108
ATEG_00596	conserved hypothetical protein	1.36061	5.97173e-18	896.857	1460	239.14	207.699	228.328	954.536	895.242	840.793
ATEG_00597	conserved hypothetical protein	1.31578	1.98802e-05	19.0584	711	4.41972	4.82647	5.41408	17.7746	19.7988	19.6016
ATEG_00602	diphthine synthase	-1.19472	6.51785e-10	33.0066	878	45.6331	47.8134	52.2357	33.7267	26.89	38.4031
ATEG_00603	protein spt3	1.60525	7.76158e-20	69.6157	1199	15.7252	13.1655	15.0436	68.4083	65.7288	74.71
ATEG_00604	conserved hypothetical protein	2.08646	1.68136e-10	42.2518	734	7.95084	6.857	4.19554	50.4714	30.8063	45.4779
ATEG_00605	predicted protein	3.72025	3.22856e-16	18.6799	993	0.904163	1.26713	0.443034	12.3525	24.4456	19.2415
ATEG_00608	conserved hypothetical protein	-1.31652	1.32489e-11	14.953	2642	20.135	27.2763	24.103	11.6302	14.8936	18.3351
ATEG_00609	conserved hypothetical protein	-1.54246	1.46067e-17	39.2665	1524	70.6956	78.5099	69.7137	29.7554	37.7475	50.2966
ATEG_00610	predicted protein	1.20524	0.0289097	3.70248	1629	1.37789	0.842632	0.810189	4.71564	1.76912	4.62267
ATEG_00611	histidinol-phosphate aminotransferase	-2.17452	1.77731e-37	27.0023	1428	79.2992	78.0204	79.4066	27.5043	29.4182	24.0842
ATEG_00613	DNA-directed RNA polymerases II 24 kDa polypeptide	-1.03421	7.67189e-07	28.12	827	36.505	36.2388	38.5672	30.8625	22.919	30.5785
ATEG_00614	conserved hypothetical protein	-2.70858	3.77057e-64	33.8806	1831	144.47	128.818	152.931	31.3978	29.1786	41.0655
ATEG_00616	beta-galactosidase precursor	1.37596	2.91831e-10	10.125	3424	2.42551	2.47215	2.5697	8.46744	10.7799	11.1277
ATEG_00617	hypothetical protein	-1.67395	3.36985e-15	19.0993	2868	35.101	36.0551	45.3661	13.6946	17.7781	25.8253
ATEG_00618	predicted protein	1.8194	1.4677e-06	9.36737	1484	2.34441	1.61869	1.03758	7.84809	8.51484	11.7392
ATEG_00620	predicted protein	1.72883	0.000221539	6.08047	1364	1.31647	0.50317	1.61266	4.81428	6.17596	7.25117
ATEG_00623	mitochondrial processing peptidase beta subunit	-4.09045	4.66721e-218	85.6575	1680	913.599	936.273	961.174	78.691	77.1278	101.154
ATEG_00625	fibrillarin	-1.8827	3.06192e-20	61.3241	1240	137.752	137.91	158.855	58.1529	44.5157	81.3037
ATEG_00626	conserved hypothetical protein	2.06519	0.0036726	4.21371	809	0.554903	0.84836	0.407848	3.36933	2.60322	6.66856
ATEG_00632	conserved hypothetical protein	2.53442	2.1683e-40	69.8591	1470	7.55829	8.40396	7.25739	74.2555	66.2038	69.1179
ATEG_00635	multidrug resistance protein CDR1	-4.51124	7.62504e-104	1.71466	4836	24.0193	27.8636	23.9252	1.7678	1.21477	2.16141
ATEG_00636	conserved hypothetical protein	-1.73101	3.759e-11	17.6138	1877	31.6299	33.4569	46.9347	14.4561	12.6373	25.748
ATEG_00637	hypothetical protein	-2.23478	1.64096e-16	13.4346	939	45.5371	36.6673	42.0489	17.1533	13.5749	9.57556
ATEG_00638	conserved hypothetical protein	1.38126	0.000272134	12.9216	1959	2.46343	1.92689	4.99668	8.34852	15.7861	14.63
ATEG_00639	sorbitol dehydrogenase	1.2299	5.20531e-07	12.6791	2071	3.57659	2.92734	3.87676	12.8626	12.0958	13.0791
ATEG_00640	hypothetical protein	1.07012	0.025452	5.38464	1213	2.22053	1.50882	1.17871	6.94573	4.11204	5.09614
ATEG_00641	60S ribosomal protein L17	-2.31475	9.96703e-22	288.494	630	934.887	919.637	927.699	330.202	173.301	361.977
ATEG_00643	hypothetical protein	1.81781	2.90593e-10	27.6245	863	4.81168	4.9042	5.3526	27.7087	31.8527	23.3121
ATEG_00644	conserved hypothetical protein	1.90472	1.22255e-09	7.33835	2958	1.32793	1.00543	1.4129	6.45049	9.14318	6.42138
ATEG_00648	conserved hypothetical protein	-1.40658	3.28346e-14	16.0326	2811	24.8733	29.4208	27.1534	12.9145	14.432	20.7513
ATEG_00649	conserved hypothetical protein	1.00679	1.08025e-05	14.1686	3323	4.25546	4.23402	5.06392	11.6331	17.4452	13.4276
ATEG_00650	predicted protein	1.85528	4.53482e-11	36.8599	881	6.24203	6.10239	7.24066	34.1744	46.4254	29.98
ATEG_00651	predicted protein	2.52356	1.03935e-32	360.616	1313	36.2416	37.1998	47.0758	304.606	465.487	311.756
ATEG_00653	predicted protein	-1.82005	1.07959e-07	2.31371	1649	5.51278	4.9251	5.33575	1.653	2.01654	3.2716
ATEG_00654	predicted protein	-2.59421	3.76903e-48	6.58301	2716	25.6193	23.4165	27.8197	5.65668	7.26433	6.828
ATEG_00656	predicted protein	6.41463	6.29372e-23	186.572	4291	0.8631	1.59945	1.02524	64.3031	143.958	351.454
ATEG_00657	superoxide dismutase, mitochondrial precursor	2.94918	0.0446189	1.03539	734	0.152901	0	0	0.675202	1.3591	1.07187
ATEG_00659	histidinol dehydrogenase	-2.95014	2.15079e-99	16.8983	2708	83.7575	80.1302	87.6453	14.4123	17.2321	19.0504
ATEG_00662	predicted protein	3.91719	1.12272e-25	14.5292	2909	0.3858	0.589828	0.793965	10.8183	10.6308	22.1386
ATEG_00668	nuclear elongation and deformation protein 1	-1.26761	2.01721e-13	29.4837	2482	47.3425	45.3954	43.6919	22.8131	33.9851	31.653
ATEG_00676	conserved hypothetical protein	-1.1459	7.50402e-07	10.1652	1425	13.2312	15.0911	15.0503	10.2598	8.08954	12.1463
ATEG_00683	predicted protein	1.02935	0.0296186	2.44834	2076	0.756844	0.716298	0.794676	1.90982	2.34926	3.08594
ATEG_00685	predicted protein	5.36955	1.2518e-08	3.08953	2173	0.0516471	0.0526403	0	2.28071	3.31558	3.6723
ATEG_00686	predicted protein	-1.08544	0.0107778	2.98728	1124	2.99544	3.86719	5.47959	3.1967	2.46535	3.2998
ATEG_00689	WD-repeat containing protein slp1	-2.75859	1.04023e-43	16.8432	1850	78.8031	75.6811	65.5737	17.4129	12.5821	20.5345
ATEG_00693	predicted protein	1.37782	1.05547e-08	23.8323	1768	5.64955	5.17589	6.84284	22.4954	28.0867	20.9148
ATEG_00697	conserved hypothetical protein	4.50668	8.09456e-10	17.8093	512	1.31519	0	0	18.3914	21.8654	13.1711
ATEG_00700	conserved hypothetical protein	4.44138	2.32937e-34	39.0335	2888	1.63214	0.831763	0.799739	21.794	33.506	61.8006
ATEG_00701	predicted protein	3.69491	1.42877e-41	178.228	1034	9.55142	4.86754	11.7003	191.841	146.754	196.09
ATEG_00702	predicted protein	2.67568	8.7801e-07	5.32216	1408	0.478249	0.649928	0.390565	4.04786	3.93616	7.98246
ATEG_00703	predicted protein	1.41323	0.0118098	3.20258	1353	0.746536	0.929978	0.569018	2.01463	3.5227	4.07041
ATEG_00704	predicted protein	1.08486	0.00462312	8.81701	1260	2.04863	3.81291	2.09492	9.24331	6.94964	10.2581
ATEG_00710	conserved hypothetical protein	2.2186	1.03311e-21	42.3484	1184	5.97166	6.85937	4.64456	44.1602	39.6935	43.1916
ATEG_00711	predicted protein	4.68571	3.15659e-06	5.60996	740	0.303322	0	0	4.01837	7.03999	5.77154
ATEG_00713	hypothetical protein	2.70896	4.06926e-10	11.2772	1213	0.647654	1.13161	1.45073	12.2572	7.67581	13.8986
ATEG_00714	predicted protein	5.21313	2.59849e-49	136.407	462	2.4292	2.22832	2.14253	131.409	104.844	172.969
ATEG_00715	conserved hypothetical protein	-1.19223	8.72112e-17	51.882	2108	74.2161	71.8448	81.7047	43.7293	53.1076	58.8091
ATEG_00717	conserved hypothetical protein	3.03462	3.25824e-05	3.87002	1091	0.411473	0.104846	0.302428	3.40696	2.74312	5.45998
ATEG_00718	conserved hypothetical protein	-3.05091	1.14344e-07	1.83543	338	9.62913	9.47587	11.7142	2.1994	1.31174	1.99514
ATEG_00722	hypothetical protein	2.42499	5.574e-21	21.307	1884	1.9658	2.30717	3.32751	21.5049	21.2977	21.1184
ATEG_00723	alpha-glucosidase precursor	1.70019	4.40306e-07	6.70907	3111	1.1544	1.39721	1.34341	3.9428	7.80279	8.38161
ATEG_00724	alpha-amylase A precursor	3.85612	1.059e-05	2.54117	1599	0.280749	0	0	2.24709	2.56483	2.81158
ATEG_00725	alpha-amylase A precursor	4.45765	8.56479e-10	4.38731	2049	0.0547727	0.111652	0.161029	2.78154	2.97527	7.40511
ATEG_00727	predicted protein	-2.11393	3.13605e-07	1.28221	1758	3.70267	3.64374	3.62857	1.69146	1.32405	0.831121
ATEG_00728	hypothetical protein	1.11127	1.69005e-09	99.1304	1052	25.7103	35.3383	27.3912	100.698	91.2447	105.449
ATEG_00729	conserved hypothetical protein	-3.84309	5.72194e-175	21.4694	2050	200.261	195.072	198.292	17.9503	22.0603	24.3975
ATEG_00730	conserved hypothetical protein	-2.31563	4.93137e-35	96.047	686	314.111	239.279	369.229	87.5967	93.2303	107.314
ATEG_00731	predicted protein	-1.49064	6.48241e-13	46.792	1280	85.6625	73.0112	97.6959	53.1413	47.1946	40.04
ATEG_00732	conserved hypothetical protein	4.58235	3.72742e-147	483.395	1893	14.5252	11.904	12.2591	462.349	548.239	439.598
ATEG_00733	predicted protein	4.41213	8.37497e-116	258.122	1596	7.10222	7.02378	9.16526	263.636	279.675	231.054
ATEG_00734	hypothetical protein	1.29994	2.33707e-11	75.5633	1889	19.9624	21.6179	16.8264	57.8504	73.5819	95.2574
ATEG_00736	calmodulin	-1.21742	1.56223e-11	214.534	833	338.574	310.892	320.179	249.435	189.483	204.682
ATEG_00738	conserved hypothetical protein	2.55077	1.81608e-38	42.4962	1637	4.59338	4.6817	4.56863	37.1623	41.2358	49.0904
ATEG_00739	conserved hypothetical protein	1.96244	2.87386e-05	7.6966	1073	1.46431	1.17266	1.12751	9.58403	7.9542	5.55157
ATEG_00740	conserved hypothetical protein	1.19129	2.21783e-12	96.7524	1391	24.9309	29.8509	27.1202	98.1577	101.28	90.8194
ATEG_00741	ATP-dependent permease MDL1	-2.82147	1.72714e-81	19.3114	2469	90.547	82.3273	89.6703	16.0081	19.4838	22.4422
ATEG_00746	conserved hypothetical protein	-2.33342	3.86453e-39	6.80045	2021	21.4907	22.7529	21.9857	6.31453	6.74597	7.34086
ATEG_00748	conserved hypothetical protein	-1.1707	1.56352e-17	69.8497	1463	105.939	101.096	95.5492	65.2103	66.8236	77.5151
ATEG_00749	conserved hypothetical protein	1.35374	0.045566	4.69644	776	2.02475	0.589625	0.850385	5.90759	5.28501	2.89673
ATEG_00750	hypothetical protein	2.26884	0.000622765	4.19188	1139	0.985331	0.502139	0.0965611	3.37216	5.15772	4.04576
ATEG_00751	conserved hypothetical protein	1.66971	0.00119531	4.90362	1008	1.00205	1.13479	0.763772	4.30207	5.16824	5.24055
ATEG_00752	conserved hypothetical protein	-1.9201	0.00101945	1.6193	742	4.08381	4.3165	3.70563	1.83679	0.597533	2.42357
ATEG_00753	conserved hypothetical protein	1.05876	4.50861e-07	46.0879	1111	13.2331	15.7527	13.2653	39.5899	40.6056	58.0681
ATEG_00755	conserved hypothetical protein	-1.49658	3.13319e-17	56.1958	1254	98.2677	109.188	96.4764	48.6113	47.3776	72.5984
ATEG_00763	predicted protein	1.05175	0.0252421	6.20005	1189	1.03829	2.0203	2.68252	7.60696	4.75438	6.23881
ATEG_00764	conserved hypothetical protein	-2.73775	2.35112e-66	63.4868	698	294.079	265.319	260.777	67.4525	58.4384	64.5697
ATEG_00765	T-complex protein 1 subunit theta	-1.61946	2.74169e-31	67.8081	1930	126.36	129.797	145.314	65.1597	61.3366	76.9281
ATEG_00767	conserved hypothetical protein	5.285	1.30276e-30	43.3385	773	0.580746	0.443935	0.995966	50.3292	41.0102	38.676
ATEG_00768	conserved hypothetical protein	3.82495	4.54558e-07	5.03348	1136	0.29638	0.302079	0	4.36266	3.31746	7.42032
ATEG_00769	hypothetical protein	1.76977	0.04927	0.941037	1842	0.30464	0.124199	0.0597085	0.941691	0.7221	1.15932
ATEG_00770	conserved hypothetical protein	5.99514	1.31304e-75	155.536	2186	1.84824	0.680254	1.91187	106.556	129.046	231.007
ATEG_00771	predicted protein	6.91049	9.62356e-117	967.859	356	6.93551	3.53444	4.63412	1084.47	1039.3	779.806
ATEG_00774	pH-response regulator protein palF/RIM8	1.33169	2.61622e-11	33.6578	2332	8.51826	8.5349	8.53643	25.715	39.5933	35.665
ATEG_00776	conserved hypothetical protein	1.1907	3.83928e-11	70.3274	1132	18.6388	22.6349	17.9743	62.716	75.8859	72.3803
ATEG_00777	conserved hypothetical protein	7.65584	3.02171e-66	215.394	719	0.936544	0.636369	0.305934	194.552	176.978	274.652
ATEG_00778	predicted protein	3.31741	5.8317e-06	3.40089	1334	0.0841298	0.34299	0.164892	2.41484	3.4067	4.38114
ATEG_00779	conserved hypothetical protein	2.27854	0.000498651	2.94025	1316	0.341122	0.173841	0.585017	2.54201	2.94793	3.3308
ATEG_00780	conserved hypothetical protein	1.25855	0.00323293	6.66891	1062	2.00787	1.61564	1.657	6.53331	5.21856	8.25486
ATEG_00782	predicted protein	2.01326	1.70322e-09	8.63715	2202	1.63094	1.29867	1.09883	6.07682	8.75866	11.076
ATEG_00783	predicted protein	3.83744	9.27873e-06	1.73985	2250	0	0.0508388	0.146644	2.09253	1.42863	1.69838
ATEG_00784	conserved hypothetical protein	2.40934	3.43262e-21	30.0514	1474	3.12171	3.10413	4.62616	29.8401	32.7113	27.6026
ATEG_00785	conserved hypothetical protein	2.20831	1.02212e-15	84.3858	383	10.549	13.1411	11.4865	94.1378	86.2428	72.7767
ATEG_00786	predicted protein	2.15189	0.0114625	66.1906	1937	7.5901	7.55889	9.93652	20.2768	25.8651	152.43
ATEG_00787	predicted protein	2.7122	6.84391e-11	39.8592	503	5.35487	2.95633	3.27981	50.2496	43.6318	25.6962
ATEG_00788	conserved hypothetical protein	2.47489	4.25325e-06	3.29115	2373	0.33106	0.626647	0.139043	2.34955	3.87691	3.64697
ATEG_00789	hypothetical protein	3.26438	0.000346161	1.56054	2067	0.108591	0.166019	0	2.5775	1.17974	0.924375
ATEG_00790	conserved hypothetical protein	2.9018	0.0216145	1.18177	1030	0	0.222111	0	0.721745	0.968525	1.85503
ATEG_00792	major allergen Asp f 2 precursor	-6.57731	7.18799e-47	1.27689	382	72.5671	107.5	78.0247	0.324345	1.74098	1.76534
ATEG_00793	hypothetical protein	-5.82672	1.33832e-48	0.486875	1640	13.8234	21.622	20.8566	0.302194	0.473107	0.685324
ATEG_00794	catalase A	4.62646	1.95865e-37	20.9942	2350	0.286543	0.389403	0.889225	15.5006	21.2251	26.2569
ATEG_00795	predicted protein	2.73316	0.00247294	1.45049	1512	0.0742257	0.226959	0.0727402	1.475	1.61279	1.26368
ATEG_00796	conserved hypothetical protein	1.62987	2.54789e-16	234.877	2067	47.1287	53.3475	46.824	259.308	257.184	188.137
ATEG_00800	predicted protein	6.43999	1.95987e-11	5.29019	2995	0	0	0.0734445	1.77886	3.99699	10.0947
ATEG_00801	conserved hypothetical protein	3.32181	1.88365e-05	2.31923	1979	0.34026	0	0.0555751	2.44168	1.96032	2.55568
ATEG_00802	conserved hypothetical protein	5.20571	7.90713e-28	42.3533	771	1.01894	0.593449	0.42795	30.0509	36.8037	60.2054
ATEG_00803	conserved hypothetical protein	4.62075	4.5996e-68	49.5303	1914	1.11408	1.85267	0.861937	49.6505	46.5607	52.3796
ATEG_00805	predicted protein	2.05608	2.33969e-17	149.928	531	30.0123	18.526	20.7125	166.833	139.231	143.719
ATEG_00806	ATP-dependent RNA helicase DDX18	-1.57726	5.10868e-15	24.269	1981	42.9995	46.8867	49.4119	23.6416	17.9608	31.2045
ATEG_00809	endo-1,4-beta-xylanase A precursor	-3.30993	2.82278e-18	1.22025	1335	7.22975	7.36877	9.30943	0.649661	1.41148	1.5996
ATEG_00810	GPI-anchor transamidase precursor	1.10913	4.35324e-14	183.042	1205	53.274	57.8107	52.3903	186.209	167.137	195.778
ATEG_00813	conserved hypothetical protein	-1.08835	4.5928e-06	2.84187	4156	3.8886	3.63309	4.12834	2.29554	3.14711	3.08297
ATEG_00814	conserved hypothetical protein	-2.07522	4.79529e-33	26.8692	1733	70.3294	72.0778	76.0933	27.5968	21.4265	31.5842
ATEG_00815	conserved hypothetical protein	-3.95256	1.14597e-48	2.92546	1322	22.6666	34.6104	31.6139	3.37397	2.76687	2.63554
ATEG_00816	conserved hypothetical protein	-1.49788	7.82351e-13	7.11629	2098	12.25	11.9949	14.6784	7.14578	7.1852	7.01787
ATEG_00817	conserved hypothetical protein	4.59598	4.94306e-37	31.4699	1676	0.468738	1.5015	0.459357	29.1268	26.3879	38.895
ATEG_00818	predicted protein	2.97318	8.0901e-08	11.133	1337	1.00729	0.513331	1.15166	19.5533	7.79295	6.05258
ATEG_00819	predicted protein	2.21543	7.27371e-15	28.0364	2796	3.85336	4.54113	3.22554	36.3368	18.8702	28.9022
ATEG_00820	mannosyl-oligosaccharide 1,2-alpha-mannosidase	-1.15356	1.16941e-11	145.664	1943	226.538	183.031	218.947	155.528	145.356	136.11
ATEG_00821	predicted protein	-1.57076	1.26599e-13	52.2293	1755	114.276	84.0795	103.591	62.3381	44.5896	49.7604
ATEG_00824	predicted protein	1.35389	1.13091e-08	9.93135	3522	2.42175	2.5008	2.56065	11.1165	8.46581	10.2118
ATEG_00825	heat shock protein HSP98	-1.19932	2.86288e-12	53.4113	2789	71.2247	89.2869	77.1341	58.1515	45.6643	56.4182
ATEG_00826	conserved hypothetical protein	1.75724	3.28016e-20	349.969	1365	49.9893	83.2136	65.8287	336.39	326.193	387.324
ATEG_00834	conserved hypothetical protein	2.61275	7.1441e-19	40.1108	1159	4.35748	3.55301	4.36516	27.1532	35.5767	57.6027
ATEG_00836	predicted protein	3.27536	6.30554e-36	86.7149	714	5.65862	7.20928	4.31306	96.4821	82.1227	81.5401
ATEG_00837	mitochondrial phosphate carrier protein	-6.22639	0	67.5715	1151	3323.68	3297.35	3188.56	69.0006	53.447	80.2668
ATEG_00841	predicted protein	-2.01307	3.70927e-19	14.6891	1920	38.2281	35.746	40.5563	15.8746	9.98735	18.2053
ATEG_00843	conserved hypothetical protein	-1.34862	2.72306e-14	15.959	8827	26.2296	24.1422	27.3618	11.5941	16.789	19.494
ATEG_00846	40S ribosomal protein S5	-2.00557	7.3135e-22	688.172	966	1785.91	1717.11	1839.66	755.967	467.695	840.854
ATEG_00848	2-isopropylmalate synthase	-2.56446	1.42164e-53	28.6515	2110	97.8149	112.869	114.674	22.7834	26.8963	36.2747
ATEG_00849	hypothetical protein	-2.15603	1.56724e-15	5.72242	2534	14.6155	15.7542	18.6199	4.88949	3.76182	8.51597
ATEG_00850	predicted protein	2.41046	2.65607e-05	3.5707	1801	0.560834	0.127026	0.54961	4.19649	2.64643	3.86917
ATEG_00852	conserved hypothetical protein	-1.15909	1.34283e-09	19.367	4723	25.0692	30.2013	28.0838	14.7431	23.8207	19.5373
ATEG_00853	conserved hypothetical protein	-2.88417	2.78932e-62	24.9635	1760	117.075	112.048	124.481	18.6553	24.6246	31.6106
ATEG_00854	predicted protein	-2.58848	3.36996e-21	11.2994	401	47.2986	48.2081	36.4782	10.5052	10.7802	12.6127
ATEG_00855	predicted protein	-1.5869	4.36135e-08	36.2212	1166	67.4723	76.6179	63.8581	31.4531	20.6285	56.5821
ATEG_00857	predicted protein	-2.11398	5.0618e-39	98.7887	395	236.392	295.38	293.474	84.6909	103.266	108.41
ATEG_00858	conserved hypothetical protein	-1.34222	1.65085e-16	32.1762	1544	48.7005	50.3037	58.0546	30.2527	28.7874	37.4886
ATEG_00861	conserved hypothetical protein	1.61571	1.87331e-09	19.8566	1979	3.06234	4.56624	4.89061	23.3525	17.4189	18.7984
ATEG_00862	GPI-anchored wall transfer protein 1	-1.13323	1.96849e-10	20.0299	1574	29.2338	28.0518	27.0416	16.4517	19.7882	23.8496
ATEG_00863	predicted protein	1.99529	8.31931e-14	20.2695	1298	3.45853	3.61316	2.62672	18.8999	18.616	23.2926
ATEG_00864	acyl-CoA dehydrogenase, mitochondrial precursor	-3.4656	1.42954e-99	72.1252	1448	507.357	471.61	560.777	72.9023	58.7127	84.7605
ATEG_00866	conserved hypothetical protein	-2.37449	2.41844e-56	34.8345	1556	119.226	123.282	106.378	34.9563	31.8422	37.7051
ATEG_00868	predicted protein	1.43884	1.09497e-06	135.991	434	38.0131	27.6743	31.6772	163.582	153.494	90.8986
ATEG_00871	hypothetical protein	-1.3166	9.55127e-10	10.4093	2267	14.4061	16.4492	18.9693	9.23645	8.60531	13.386
ATEG_00874	predicted protein	5.24097	7.31547e-06	2.8598	1349	0	0.0847941	0	3.94936	2.54715	2.0829
ATEG_00875	predicted protein	3.90779	2.04737e-11	9.38789	1109	0.70839	0	0.396693	8.71431	7.89589	11.5535
ATEG_00876	predicted protein	5.9639	6.90679e-07	4.07814	873	0	0	0	3.40618	3.93598	4.89225
ATEG_00878	predicted protein	1.90622	0.0253159	6.8448	789	0.426727	1.01484	1.67275	2.04144	1.8263	16.6667
ATEG_00879	conserved hypothetical protein	2.61384	0.000777586	9.87181	995	1.01514	0.57481	1.10536	2.98853	2.22799	24.3989
ATEG_00880	predicted protein	3.29483	0.00236761	1.34675	2277	0.0985764	0.050236	0.0483018	0.489722	0.243396	3.30713
ATEG_00882	predicted protein	3.7712	8.19433e-08	5.95415	1029	0	0.222327	0.534418	6.26121	6.13995	5.46128
ATEG_00884	predicted protein	-1.65785	0.0150127	1.2484	1645	3.0701	1.80794	2.87494	1.35574	0.134763	2.25469
ATEG_00889	predicted protein	1.22471	0.0491719	7.20881	767	2.48748	2.83358	0.573576	8.56151	8.81536	4.24954
ATEG_00896	predicted protein	2.56623	1.65855e-20	19.0836	1464	1.83982	1.8752	2.404	16.6723	18.8523	21.7263
ATEG_00899	aspartate aminotransferase, mitochondrial precursor	-4.44053	1.24856e-218	34.5609	1561	492.773	461.506	496.932	34.8443	30.4621	38.3764
ATEG_00902	5-oxoprolinase	2.78048	2.2279e-18	8.47065	4271	0.683203	0.723122	0.90129	5.22171	8.95355	11.2367
ATEG_00903	conserved hypothetical protein	2.92509	2.33566e-45	20.0377	4097	1.75315	1.53559	1.74491	16.7236	22.2388	21.1509
ATEG_00906	homocitrate synthase, mitochondrial precursor	-3.41296	2.17297e-70	34.3562	1569	220.095	238.179	243.659	27.2437	28.1168	47.708
ATEG_00907	hypothetical protein	-1.20344	6.17118e-14	46.8862	1914	62.9164	69.2061	75.1034	37.2217	48.356	55.0808
ATEG_00908	conserved hypothetical protein	-1.5625	4.96465e-12	81.2161	284	166.763	138.956	160.715	98.1599	67.1299	78.3586
ATEG_00910	conserved hypothetical protein	-2.22276	5.21859e-15	3.47084	2091	8.48026	13.0744	9.73069	2.60717	3.02153	4.78383
ATEG_00911	predicted protein	-4.04096	2.87298e-50	28.9286	2671	257.19	437.25	242.037	34.3728	19.2968	33.1162
ATEG_00917	predicted protein	2.26336	1.00985e-05	5.64005	1271	0.794699	0.809981	0.605729	5.26403	7.49995	4.15616
ATEG_00918	predicted protein	2.92029	3.26591e-10	12.2046	1053	0.746063	1.0863	1.14892	7.05981	16.1053	13.4487
ATEG_00919	predicted protein	1.12631	4.07212e-05	18.5768	2789	6.07623	4.59354	5.40254	11.2394	20.0701	24.421
ATEG_00920	predicted protein	3.31788	0.00207469	2.2857	1002	0.112005	0.114159	0.109764	1.48383	0.774348	4.59892
ATEG_00926	predicted protein	1.18755	2.81913e-05	16.5074	1185	5.7772	3.9577	4.08376	14.7425	15.6208	19.159
ATEG_00934	conserved hypothetical protein	-1.622	1.47548e-29	29.4608	2051	61.9422	55.883	56.6807	26.7009	29.0211	32.6603
ATEG_00935	conserved hypothetical protein	-1.26632	3.85204e-06	13.2876	1145	20.0934	20.6796	20.2676	10.0635	9.97097	19.8283
ATEG_00936	conserved hypothetical protein	1.40945	2.22529e-06	48.2921	775	14.0468	12.8409	7.94717	55.3152	35.6126	53.9487
ATEG_00939	conserved hypothetical protein	-2.63196	8.50989e-55	16.4018	2196	61.583	63.1839	71.469	12.9767	18.827	17.4015
ATEG_00941	5-oxoprolinase	-1.48686	8.63443e-11	11.0807	3887	17.3815	19.1283	23.0039	7.07634	12.5756	13.5901
ATEG_00942	conserved hypothetical protein	-1.7429	8.03041e-11	5.84264	2492	11.7093	12.8525	12.9755	3.28145	6.84981	7.39666
ATEG_00943	conserved hypothetical protein	-6.36718	1.57995e-127	1.64099	1099	84.1464	97.0054	85.8649	1.4656	1.412	2.04537
ATEG_00944	hypothetical protein	-2.08545	2.25671e-08	11.677	543	31.4159	27.1749	36.4585	8.21434	6.53214	20.2846
ATEG_00945	hypothetical protein	-2.71421	0.00274725	0.215947	1225	1.09939	0.560264	1.43651	0.101143	0.271451	0.275248
ATEG_00949	conserved hypothetical protein	5.41611	7.44099e-26	14.4038	2036	0.0551224	0.112365	0.432154	14.8485	16.6046	11.7582
ATEG_00950	hypothetical protein	1.97243	4.38044e-11	15.2409	1553	2.31251	1.9887	3.04525	11.4884	15.3452	18.889
ATEG_00953	predicted protein	-2.57592	9.3646e-26	5.81796	1980	21.9924	21.4909	23.4408	5.75695	3.80671	7.89022
ATEG_00957	fatty acid transporter protein	3.53047	1.28086e-09	3.89979	2035	0.275747	0.16863	0.162137	2.98333	4.68425	4.03179
ATEG_00958	conserved hypothetical protein	2.6557	0.000284203	3.83043	1639	0	0.907282	0.201311	4.68687	3.78717	3.01726
ATEG_00959	conserved hypothetical protein	1.60832	4.45594e-07	9.59339	1652	2.44567	1.59256	1.9307	8.02498	9.39342	11.3618
ATEG_00965	conserved hypothetical protein	-5.45304	3.64985e-18	16.6813	648	343.615	858.964	351.505	11.6634	8.89475	29.4858
ATEG_00970	predicted protein	4.32982	4.00691e-05	5.53193	584	0	0.391737	0	7.21333	3.41637	5.96607
ATEG_00972	predicted protein	4.10996	0.00404504	0.857128	1165	0	0	0	0.850813	1.14172	0.578848
ATEG_00976	hypothetical protein	2.86549	0.00166337	1.74687	1725	0.260242	0.0663115	0.0637583	0.574607	1.79918	2.86684
ATEG_00978	conserved hypothetical protein	4.39777	4.12786e-09	3.62581	1935	0.115999	0.11823	0.0568388	4.48216	3.72339	2.67188
ATEG_00979	predicted protein	3.32274	2.49814e-08	5.12823	1695	0.463483	0.337426	0.129774	4.02034	7.65106	3.71328
ATEG_00985	hypothetical protein	1.64202	0.00511533	1.5483	4031	0.334098	0.510784	0.081853	1.07578	1.97982	1.58928
ATEG_00986	predicted protein	2.54867	0.00105731	2.7047	1462	0.0767642	0.234721	0.526595	4.15259	2.57773	1.38377
ATEG_00987	predicted protein	6.47543	1.95128e-82	444.59	934	4.32575	3.3067	1.76632	542.558	506.979	284.232
ATEG_00988	conserved hypothetical protein	7.9737	3.92512e-15	17.678	1631	0	0	0.0674329	20.5866	20.3879	12.0593
ATEG_00989	conserved hypothetical protein	5.47189	1.14744e-49	40.6567	1514	0.741276	0.528871	0.435864	44.5188	40.7788	36.6725
ATEG_00990	conserved hypothetical protein	3.27619	6.14714e-08	6.62191	1187	0.756389	0.481833	0	6.88911	6.44324	6.53338
ATEG_00993	predicted protein	1.39244	0.00266289	6.88506	932	1.80626	1.96373	1.18008	6.3811	5.47076	8.80332
ATEG_00994	predicted protein	2.03627	1.31325e-07	11.4919	989	1.70216	2.08187	1.55689	11.0244	13.3369	10.1142
ATEG_00995	UDP-glucuronic acid decarboxylase 1	5.12377	1.77235e-07	5.10897	1126	0	0.101587	0.097676	4.29137	3.15005	7.88548
ATEG_00996	UDP-glucose 6-dehydrogenase	4.81605	1.14997e-13	6.78361	1633	0.137452	0.210142	0.0673504	6.67677	6.51614	7.15792
ATEG_00999	predicted protein	2.31267	0.017526	1.30412	1241	0.0904345	0.0921735	0.265874	1.39774	1.51839	0.996232
ATEG_01003	hypothetical protein	3.57571	8.5359e-53	627.006	1770	37.6	23.3945	39.7679	609.908	745.148	525.962
ATEG_01004	predicted protein	3.43348	0.00097253	3.21008	747	0.45072	0	0	2.32208	4.59988	2.70827
ATEG_01007	hypothetical protein	-2.65725	1.49498e-08	0.701201	1685	2.7974	3.53005	2.48033	0.514717	0.855163	0.733723
ATEG_01008	conserved hypothetical protein	1.24213	0.00517517	8.13707	722	2.33163	2.21804	1.98031	7.55067	7.67606	9.18448
ATEG_01009	predicted protein	4.56711	1.811e-28	16.5766	1664	0.404673	0.549939	0.330478	13.4771	15.787	20.4658
ATEG_01012	conserved hypothetical protein	-1.47414	2.16277e-20	23.0598	1411	39.6103	43.6147	40.1427	20.1963	23.0954	25.8878
ATEG_01014	conserved hypothetical protein	2.00976	0.043715	2.61117	605	0.371006	0.37814	0.363581	1.02396	4.58026	2.22928
ATEG_01016	conserved hypothetical protein	4.53623	0.00103383	3.30799	413	0	0	0	4.49999	1.34192	4.08207
ATEG_01017	conserved hypothetical protein	-2.11505	0.0121603	0.504816	1949	0.403081	0.586902	3.66799	0.826421	0.284357	0.403669
ATEG_01021	conserved hypothetical protein	3.53322	0.00985773	0.689452	1675	0	0.0682909	0	0.665729	0.463222	0.939405
ATEG_01022	conserved hypothetical protein	3.57301	0.0235724	0.922114	854	0	0	0	0.145082	0.778752	1.84251
ATEG_01025	hypothetical protein	-2.06094	0.0046856	0.695097	983	2.51174	2.32731	1.00697	0.378127	0.563796	1.14337
ATEG_01028	hypothetical protein	2.46092	2.2321e-29	18.6267	3537	2.50667	1.74637	2.20775	18.4256	16.6091	20.8453
ATEG_01029	hypothetical protein	1.10231	0.0256566	3.05141	1911	1.11583	1.13729	0.460421	3.37142	2.84211	2.94069
ATEG_01031	conserved hypothetical protein	-2.52105	7.48423e-39	15.4184	2592	53.3435	58.4293	57.7496	11.7112	13.4704	21.0737
ATEG_01032	hypothetical protein	4.45172	9.58771e-15	130.682	1884	5.00385	2.91433	2.80212	116.666	212.918	62.4605
ATEG_01035	conserved hypothetical protein	2.16924	8.56053e-05	8.16946	1227	0.731731	1.4916	1.07563	5.14986	4.33613	15.0224
ATEG_01036	predicted protein	3.52321	1.02906e-13	6.77823	3164	0.212824	0.578444	0.278086	4.34667	4.8695	11.1185
ATEG_01037	predicted protein	2.70074	3.07364e-05	6.59551	988	0.908739	0.926213	0	6.77184	4.82411	8.19059
ATEG_01044	predicted protein	4.51636	7.74146e-26	7.61416	3502	0.256377	0.19598	0.157029	5.44847	9.24214	8.15187
ATEG_01045	conserved hypothetical protein	7.32572	3.2936e-17	32.2896	848	0	0.134891	0.129697	27.7605	43.3958	25.7126
ATEG_01046	predicted protein	7.17208	1.04358e-44	53.8448	2119	0.264816	0.161945	0.207613	46.8351	28.5083	86.191
ATEG_01047	predicted protein	5.02814	2.6e-27	16.8027	1562	0.502948	0.146463	0.281647	16.7368	15.6826	17.9886
ATEG_01048	conserved hypothetical protein	2.292	3.38415e-13	27.5057	749	4.645	3.20712	2.78996	23.4896	28.2655	30.7618
ATEG_01049	conserved hypothetical protein	-1.3859	7.98199e-18	46.7494	746	77.9286	80.0404	78.2856	47.3343	46.2091	46.7049
ATEG_01050	conserved hypothetical protein	5.70673	6.13054e-12	8.42466	1403	0.0799923	0	0.156783	4.68046	11.0605	9.53298
ATEG_01052	conserved hypothetical protein	4.41797	1.19609e-14	5.43349	3261	0.206493	0.0350774	0.202361	2.62161	7.6818	5.99705
ATEG_01053	predicted protein	-1.50472	5.80518e-07	152.934	1392	255.902	265.753	305.377	127.282	81.3003	250.22
ATEG_01054	conserved hypothetical protein	2.65312	3.44121e-17	72.7395	788	10.5393	5.51614	6.00162	69.1825	92.6968	56.3392
ATEG_01055	conserved hypothetical protein	-2.13763	5.92375e-51	23.9758	3642	62.2777	69.9452	70.574	20.6159	22.7041	28.6075
ATEG_01056	conserved hypothetical protein	1.22932	6.76062e-08	94.4744	714	24.9922	25.3126	27.8809	111.406	92.5238	79.4937
ATEG_01058	predicted protein	6.22987	1.84064e-27	77.7219	440	0.765199	0	0.999847	85.6034	78.8492	68.713
ATEG_01059	conserved hypothetical protein	1.05035	6.34747e-05	25.6128	1612	7.72794	5.46391	10.5753	25.5947	25.0977	26.146
ATEG_01061	hypothetical protein	-1.89514	1.7735e-38	17.2832	2580	41.1942	43.1834	39.7303	17.0962	16.2827	18.4708
ATEG_01062	hypothetical protein	-2.1333	1.51672e-64	32.4918	2300	88.8075	92.0569	94.1073	30.4901	32.1925	34.793
ATEG_01066	conserved hypothetical protein	1.04775	0.0120916	14.1756	595	4.14965	3.84495	5.17568	18.1164	10.4322	13.9783
ATEG_01067	predicted protein	3.24005	1.23529e-10	10.4428	938	0.478589	0.853636	0.703517	10.8313	8.03548	12.4615
ATEG_01068	predicted protein	5.05901	1.17346e-29	19.2551	1612	0.556969	0.14192	0.341139	16.4482	16.9839	24.3332
ATEG_01069	predicted protein	-3.13015	4.27061e-16	1.71272	1001	9.41784	12.3415	7.91087	1.23776	2.1039	1.79649
ATEG_01070	conserved hypothetical protein	4.11898	1.03927e-26	21.5663	1363	0.329359	1.17492	0.806919	16.6351	24.3154	23.7485
ATEG_01071	conserved hypothetical protein	4.10501	6.64516e-10	4.81208	1846	0.0607959	0.433755	0	5.30231	4.26317	4.87077
ATEG_01073	predicted protein	5.94407	2.3086e-14	28.5897	3604	0.124561	0.412607	0.183102	9.90097	49.5161	26.3519
ATEG_01074	conserved hypothetical protein	1.08048	1.19464e-08	21.7392	3530	6.26322	6.83731	6.66753	18.3568	25.5283	21.3324
ATEG_01076	conserved hypothetical protein	1.99899	2.65036e-12	11.6105	2876	2.49745	1.43183	1.56791	9.08999	12.0246	13.717
ATEG_01078	conserved hypothetical protein	6.21235	2.02628e-96	40.3176	3886	0.490967	0.264922	0.254722	35.8053	37.2517	47.8958
ATEG_01079	conserved hypothetical protein	5.17734	5.30661e-12	7.03492	1429	0.0785369	0	0.230895	7.10971	5.97261	8.02246
ATEG_01080	dihydroxy-acid dehydratase	-3.74643	4.74673e-65	15.1743	2022	125.883	121.119	143.598	10.8458	12.4985	22.1785
ATEG_01082	predicted protein	-1.60278	2.51876e-15	7.91797	1863	15.482	15.1043	15.7625	6.31802	8.56752	8.86837
ATEG_01083	cytochrome P450 61	-3.0224	4.57434e-05	0.230455	1690	0.996117	1.69212	1.2365	0.293254	0.0655872	0.332524
ATEG_01084	conserved hypothetical protein	1.61717	8.35078e-13	88.482	741	16.8117	21.3029	17.6626	103.333	78.0833	84.0294
ATEG_01085	predicted protein	-1.16784	3.53716e-06	33.1923	1166	42.7357	51.4056	49.615	35.3847	21.0087	43.1836
ATEG_01086	predicted protein	-1.5262	0.0458715	0.626514	1050	0.85508	1.52516	1.25695	0.707998	0.422256	0.749287
ATEG_01087	predicted protein	2.30531	3.07842e-07	90.3188	353	11.1275	10.6934	11.8395	80.3768	32.6561	157.923
ATEG_01088	conserved hypothetical protein	3.91211	6.61939e-08	4.33375	1613	0.0695779	0.425495	0	3.91747	3.16103	5.92276
ATEG_01089	predicted protein	4.08751	6.74075e-10	5.15668	1493	0.0751703	0.229847	0.220998	5.06221	4.00903	6.3988
ATEG_01090	predicted protein	5.30406	1.10937e-40	16.5345	3238	0.38126	0.282612	0.101899	11.5175	19.2382	18.8479
ATEG_01091	conserved hypothetical protein	1.72814	3.55173e-20	82.7005	1142	16.5101	17.8292	13.772	83.6485	84.6362	79.8168
ATEG_01092	conserved hypothetical protein	3.52237	1.25723e-12	5.35973	2350	0.0477571	0.340728	0.468013	4.58692	5.8487	5.64357
ATEG_01094	predicted protein	2.35807	8.38945e-23	11.0891	3632	1.63771	1.22828	1.27183	10.9845	10.895	11.3878
ATEG_01097	conserved hypothetical protein	2.23421	5.43007e-05	8.24158	758	1.4806	0.754533	1.01568	9.97081	5.26428	9.48965
ATEG_01098	predicted protein	3.81572	3.09782e-05	18.61	1400	0.320655	1.47069	0.392797	34.2494	6.80889	14.7717
ATEG_01103	conserved hypothetical protein	-3.03099	1.85601e-41	19.5727	467	103.818	107.039	99.6207	22.8166	14.241	21.6603
ATEG_01104	Bis(5'-nucleosyl)-tetraphosphatase	-2.0448	9.43801e-24	25.5616	639	72.185	64.6225	67.1259	27.7271	20.8155	28.1422
ATEG_01107	conserved hypothetical protein	1.84689	2.37892e-17	58.6561	2470	10.2687	10.2346	10.6421	41.7848	75.2112	58.9722
ATEG_01108	predicted protein	4.48036	1.87371e-05	5.79058	614	0	0.186298	0.179126	6.86089	7.58205	2.92881
ATEG_01109	conserved hypothetical protein	3.29181	4.9684e-20	22.4057	884	1.39652	1.55277	1.36857	21.0237	24.3251	21.8683
ATEG_01110	conserved hypothetical protein	3.46883	7.35588e-09	4.88778	1700	0.132034	0.269147	0.388176	2.98817	6.65054	5.02463
ATEG_01112	ATP-dependent protease La	-2.03127	2.28861e-53	25.2817	3467	66.1981	65.8213	66.7132	21.5493	25.8003	28.4954
ATEG_01113	hypothetical protein	-3.11555	2.89803e-73	10.1851	1780	61.2847	52.6953	56.2891	8.35278	10.7106	11.4919
ATEG_01122	predicted protein	1.34084	9.35752e-20	299.939	1133	77.1638	78.7485	72.5131	289.792	322.842	287.183
ATEG_01123	predicted protein	2.2607	3.49386e-15	50.8206	591	5.69691	8.32259	6.32729	47.3796	60.3912	44.691
ATEG_01124	predicted protein	1.03523	0.0359165	8.2305	719	3.74618	2.38638	1.52967	8.09914	9.55803	7.03434
ATEG_01126	60S ribosomal protein L3	-2.81707	1.07615e-33	427.322	1375	1845.29	1854.74	2111.92	433.063	266.666	582.237
ATEG_01128	beta-glucan synthesis-associated protein KRE6	2.3393	2.22021e-14	11.1213	2180	1.69888	1.46919	1.00902	9.20722	12.7113	11.4455
ATEG_01129	predicted protein	1.72385	1.6996e-10	30.027	981	6.40656	6.06334	5.0451	34.2271	28.5862	27.2676
ATEG_01130	hypothetical protein	-3.13124	7.61053e-99	27.068	1511	161.993	149.589	147.76	27.1415	27.5822	26.4804
ATEG_01132	conserved hypothetical protein	-1.49991	1.89463e-12	8.91096	1600	15.3614	15.5138	17.8035	9.1376	7.62041	9.97489
ATEG_01133	adenylosuccinate lyase	-2.57908	4.17231e-45	20.3038	1578	73.6815	73.7936	85.6586	14.8397	21.1429	24.9288
ATEG_01135	conserved hypothetical protein	1.89109	8.22843e-34	82.1301	2917	14.5432	14.5876	13.4604	84.6952	72.8056	88.8896
ATEG_01138	conserved hypothetical protein	-1.47304	2.29825e-17	24.8581	1696	44.8652	41.2091	46.3019	21.4048	22.1554	31.0141
ATEG_01139	predicted protein	1.43435	5.27287e-11	68.9738	854	16.2956	14.4658	18.5452	75.8776	68.5301	62.5137
ATEG_01141	predicted protein	1.60226	0.00593582	7.29896	820	2.87416	0.697483	0.93888	8.15924	7.56972	6.16791
ATEG_01144	conserved hypothetical protein	-1.61938	1.50803e-23	19.5715	1733	37.8199	39.1412	39.0304	19.5894	17.2691	21.856
ATEG_01150	hypothetical protein	1.24711	0.0427844	3.0369	1575	0.926336	1.23466	0.279322	3.38266	3.72993	1.9981
ATEG_01151	conserved hypothetical protein	1.1049	9.30679e-12	51.3923	3332	15.6622	15.5171	14.8867	47.8196	57.7165	48.6407
ATEG_01154	conserved hypothetical protein	2.11987	1.14257e-06	5.5837	2007	1.00654	1.02589	0.383598	5.55604	4.363	6.83207
ATEG_01156	conserved hypothetical protein	-2.25872	2.98181e-38	48.6059	427	148.237	153.231	149.392	52.2294	45.9463	47.642
ATEG_01160	60S ribosomal protein L16, mitochondrial precursor	-1.5631	3.103e-20	57.0241	838	103.524	113.978	108.539	61.5063	48.6754	60.8908
ATEG_01163	conserved hypothetical protein	-1.48276	4.07114e-13	15.6607	1619	28.4906	27.4134	28.7356	17.372	12.255	17.3553
ATEG_01164	conserved hypothetical protein	2.02214	9.56469e-29	76.8279	1334	11.2734	12.0904	12.944	66.3151	87.1616	77.007
ATEG_01167	predicted protein	3.38732	4.53941e-13	4.95417	2306	0.340678	0.297625	0.238472	4.45953	5.43156	4.97142
ATEG_01171	conserved hypothetical protein	1.27288	3.63749e-11	69.8462	2014	21.4539	16.6412	16.9835	54.1984	73.4729	81.8673
ATEG_01173	ATP synthase subunit 5, mitochondrial precursor	-3.54468	6.61394e-163	82.1029	894	626.048	597.526	629.758	82.4612	78.3583	85.4891
ATEG_01180	predicted protein	-1.15277	4.36429e-06	6.19706	1965	7.42483	8.32437	10.8024	5.23342	5.97928	7.37848
ATEG_01182	predicted protein	-1.88335	0.0431859	0.412399	843	0.665654	1.35691	1.1742	0.440924	0.262971	0.5333
ATEG_01184	hydroxymethylglutaryl-CoA lyase	-1.01589	5.85785e-07	108.788	1252	149.251	126.082	150.392	124.098	82.4235	119.844
ATEG_01186	acetylornithine aminotransferase, mitochondrial precursor	-4.6124	6.99817e-98	6.48449	1543	98.7006	105.565	102.713	6.18294	4.2383	9.03224
ATEG_01187	conserved hypothetical protein	-1.44304	1.78894e-13	56.9748	419	104.997	100.464	94.7587	63.2805	51.8499	55.7942
ATEG_01188	conserved hypothetical protein	5.54114	1.97953e-06	2.4514	1994	0	0.0573657	0	4.16313	1.55646	1.6346
ATEG_01189	predicted protein	3.11051	2.26965e-16	11.8288	1664	1.01168	0.756166	0.793148	11.7645	8.65956	15.0623
ATEG_01190	hypothetical protein	-3.41789	2.6033e-87	12.0343	1508	82.609	84.8044	81.6851	13.0637	9.99639	13.043
ATEG_01192	conserved hypothetical protein	-3.23526	7.31717e-57	7.84008	1602	43.7848	56.2654	42.9085	6.03257	8.71794	8.76975
ATEG_01193	predicted protein	-1.3451	0.000962859	1.8427	1958	3.15251	2.74576	3.3141	2.34131	1.98135	1.20544
ATEG_01194	predicted protein	-1.75976	0.000221542	2.7765	594	6.23496	4.81428	7.40627	2.50302	2.79905	3.02742
ATEG_01196	conserved hypothetical protein	3.0546	0.000499636	6.6115	413	0.271741	0.553933	0.532606	9.29997	5.63605	4.89849
ATEG_01198	predicted protein	2.39452	7.08841e-05	6.77599	796	0.563966	1.29332	0.552679	8.5609	6.68396	5.0831
ATEG_01200	conserved hypothetical protein	-1.64862	1.68718e-09	6.23835	1810	10.0448	11.5651	16.0417	4.51789	6.06265	8.13453
ATEG_01203	predicted protein	1.5182	5.68382e-08	18.1232	1200	3.8345	4.86146	3.4828	19.3077	17.7348	17.3273
ATEG_01204	predicted protein	4.59499	0.000178997	1.83477	1345	0	0.0850463	0	1.10542	2.14268	2.25622
ATEG_01206	predicted protein	2.25316	0.023641	3.84048	413	0.271741	0.553933	0.532606	4.19999	1.87868	5.44276
ATEG_01208	predicted protein	3.20531	0.000633557	6.68363	485	0.462801	0.70755	0	6.64204	2.28541	11.1234
ATEG_01210	predicted protein	2.45694	1.45217e-07	29.0689	422	2.39351	4.33696	3.38811	39.9297	28.3672	18.9097
ATEG_01211	conserved hypothetical protein	-2.57816	5.4056e-06	1.84056	443	6.33348	7.74632	7.9446	2.23747	1.00083	2.28338
ATEG_01212	conserved hypothetical protein	-4.9362	0.000399475	0	1871	0.359901	0.733644	0.235132	0	0	0
ATEG_01214	conserved hypothetical protein	5.20913	1.73111e-14	5.89933	2112	0.0531388	0.162482	0.0520753	5.22115	5.878	6.59884
ATEG_01215	predicted protein	-1.49112	2.78777e-23	58.6206	1148	100.4	106.715	109.408	51.5889	53.5867	70.6862
ATEG_01217	conserved hypothetical protein	-1.13553	0.00228574	2.52454	1783	4.59491	2.63033	3.51601	2.50162	2.42448	2.64751
ATEG_01218	predicted protein	-1.40977	6.73862e-09	6.08199	2219	10.3176	9.12418	11.6476	5.75109	4.74539	7.7495
ATEG_01219	predicted protein	2.31914	0.000184453	2.56149	1680	0.334016	0.340438	0.261865	1.76999	2.83704	3.07743
ATEG_01224	conserved hypothetical protein	-1.01346	3.98647e-08	84.5423	511	105.201	109.91	115.794	94.5614	75.4856	83.58
ATEG_01226	conserved hypothetical protein	-3.96928	6.7885e-14	0.811606	797	6.47747	9.75952	9.65975	0.466373	0.417223	1.55122
ATEG_01228	conserved hypothetical protein	4.43026	1.91855e-11	24.3451	469	0.478589	1.21948	0.234506	11.6238	29.7785	31.633
ATEG_01229	predicted protein	4.46921	3.05384e-12	8.38867	1204	0.466068	0.095006	0.0913481	7.718	7.27288	10.1751
ATEG_01231	predicted protein	4.74447	9.33637e-15	18.7371	748	0.600156	0.152924	0.441109	11.2636	20.005	24.9428
ATEG_01232	predicted protein	-2.08159	1.65785e-20	11.9409	713	29.2772	33.8509	34.5529	10.6001	11.1931	14.0294
ATEG_01233	predicted protein	3.05999	1.88085e-18	15.0054	2547	1.27784	0.808391	1.33862	14.4963	20.1057	10.4141
ATEG_01236	predicted protein	3.06129	4.49643e-19	12.3514	1681	1.13498	0.748519	0.915981	12.7511	12.0008	12.3024
ATEG_01237	predicted protein	3.13191	1.38161e-30	27.0719	1400	2.16442	1.96092	1.72831	22.2134	28.9773	30.025
ATEG_01238	predicted protein	4.3894	0.000460902	3.24843	654	0	0	0.16817	1.89449	3.89812	3.95266
ATEG_01239	predicted protein	1.72822	2.69488e-07	6.18064	3458	1.10347	1.52164	0.890552	4.47873	5.38505	8.67812
ATEG_01240	conserved hypothetical protein	-1.8225	3.0348e-17	21.5245	2230	48.9178	49.3455	47.7416	19.7795	15.2595	29.5347
ATEG_01241	conserved hypothetical protein	-2.36994	6.61649e-46	12.3022	1726	36.8029	44.3367	41.6738	10.8394	12.5227	13.5445
ATEG_01242	allergen Asp f 15 precursor	2.3864	1.15581e-13	48.0211	425	4.2251	8.0744	5.17568	43.4378	47.2058	53.4198
ATEG_01243	conserved hypothetical protein	5.14081	2.62681e-07	4.57111	1310	0	0.174637	0	2.26992	3.80756	7.63587
ATEG_01246	conserved hypothetical protein	-1.15996	3.58581e-07	6.7611	2547	8.37203	9.97015	10.6658	5.49692	6.04911	8.73727
ATEG_01248	urease accessory protein ureG	-2.08431	1.6167e-36	43.4231	924	122.796	111.292	122.719	46.6635	40.5462	43.0597
ATEG_01254	conserved hypothetical protein	4.79854	1.52467e-48	30.2241	1827	0.67571	0.688703	0.662186	23.6677	34.3387	32.666
ATEG_01255	conserved hypothetical protein	-2.164	6.18377e-30	9.69805	2870	27.3339	27.2616	29.2394	7.20949	11.6635	10.2211
ATEG_01259	predicted protein	2.94546	0.00695505	1.56931	1082	0.103724	0.211437	0	1.60314	0.819537	2.28526
ATEG_01260	conserved hypothetical protein	3.24252	3.109e-06	5.39899	994	0.33872	0.460311	0.221294	5.11055	7.69429	3.39215
ATEG_01261	conserved hypothetical protein	1.51103	1.34963e-13	32.7472	1632	7.702	7.85011	6.4022	26.9512	33.6195	37.671
ATEG_01262	predicted protein	-1.50332	3.48834e-08	2.78059	6722	5.159	4.71367	5.18665	2.2487	1.89629	4.19677
ATEG_01267	cytochrome c oxidase polypeptide VIb	-3.23997	2.7339e-47	93.1962	647	603.297	576.887	548.386	121.985	71.268	86.336
ATEG_01268	hypothetical protein	-3.3579	7.07527e-45	4.86847	1122	32.7085	32.318	31.5638	4.63795	3.55644	6.41101
ATEG_01269	predicted protein	-1.48887	5.30382e-08	7.55241	1095	13.0165	11.8043	16.3719	8.48628	6.88336	7.28759
ATEG_01270	phenylalanyl-tRNA synthetase, mitochondrial precursor	-1.6251	3.82689e-15	19.7534	1009	33.9246	36.1641	47.7429	17.5596	20.982	20.7186
ATEG_01271	conserved hypothetical protein	-3.64763	1.25345e-28	1.74601	1819	11.7844	11.6337	19.8925	2.11154	1.76714	1.35934
ATEG_01272	conserved hypothetical protein	-2.97463	2.10098e-21	2.70158	1267	14.1726	10.1116	17.1876	2.64032	2.53704	2.92737
ATEG_01273	hypothetical protein	-2.03652	9.79524e-39	40.9438	852	101.56	113.447	108.176	35.7738	38.2484	48.8092
ATEG_01274	predicted protein	-1.23302	4.67378e-07	12.1327	959	17.086	20.5158	17.6615	10.4649	14.4476	11.4854
ATEG_01275	conserved hypothetical protein	-3.00415	3.2983e-64	41.9822	872	203.222	251.468	199.786	46.0361	36.9898	42.9208
ATEG_01280	cytochrome c	-6.78439	1.02667e-279	23.8776	877	1904.95	1620.07	1615.38	27.5489	18.4527	25.6313
ATEG_01282	conserved hypothetical protein	-2.37144	4.06809e-38	22.5682	888	64.9615	77.2887	84.0975	23.4405	20.5957	23.6684
ATEG_01285	predicted protein	3.67445	1.47816e-05	3.77215	1125	0.0997593	0.101678	0.293288	6.05732	2.56169	2.69743
ATEG_01287	predicted protein	1.87156	2.97301e-16	26.8317	2548	5.4617	3.77101	4.87759	27.1821	29.5377	23.7755
ATEG_01288	predicted protein	5.6005	1.44775e-21	31.623	788	0.569691	0.145162	0.418717	36.4781	36.8537	21.5373
ATEG_01289	predicted protein	3.06997	3.91731e-05	6.40902	590	0.380438	0.58163	0.372824	6.71998	4.69671	7.81037
ATEG_01290	predicted protein	3.86435	2.53933e-12	11.8013	998	0.449816	0.802315	0.220407	13.7804	7.99664	13.6268
ATEG_01291	predicted protein	3.84033	7.78579e-31	19.4132	1636	0.685998	1.04878	0.806722	16.5856	18.0898	23.5641
ATEG_01292	conserved hypothetical protein	1.3228	0.00687698	4.89993	1743	1.22338	0.853147	1.5775	2.27469	6.04132	6.38377
ATEG_01294	predicted protein	-2.13424	0.00187457	2.2178	359	6.87756	7.64706	4.90175	1.03537	1.23501	4.38302
ATEG_01295	predicted protein	-2.95041	3.07364e-05	15.3814	1497	75.6441	72.7433	95.2893	14.815	3.85023	27.4789
ATEG_01299	conserved hypothetical protein	1.59006	6.82007e-26	211.722	2106	48.0145	44.8098	41.4656	174.613	210.79	249.762
ATEG_01300	vacuolar ATP synthase subunit B	-1.08169	5.45274e-19	121.325	2089	158.217	165.147	170.687	111.86	115.565	136.55
ATEG_01301	tryptophan synthase	-1.93564	5.3186e-18	12.2353	2324	23.373	29.2859	37.3867	9.54304	11.5421	15.6209
ATEG_01303	conserved hypothetical protein	3.32149	9.75202e-07	8.39758	604	0.18581	0.757532	0.546274	8.00014	8.07461	9.11798
ATEG_01304	conserved hypothetical protein	-1.52801	3.06709e-14	14.4958	1159	26.1449	24.8711	29.797	14.9663	13.1022	15.4189
ATEG_01305	predicted protein	2.42276	4.45279e-06	11.0132	614	1.46227	1.49039	0.895628	10.8967	13.5394	8.60338
ATEG_01310	conserved hypothetical protein	1.06472	1.40248e-07	15.4218	3593	4.24803	5.15746	4.77522	13.1383	17.8619	15.2652
ATEG_01313	predicted protein	2.70973	6.20797e-09	17.9436	653	1.89054	0.525516	2.69484	18.7842	16.9743	18.0724
ATEG_01321	protein SSM1	-1.11362	8.09766e-11	37.2659	968	54.3755	54.5939	46.5838	36.4787	35.726	39.593
ATEG_01324	predicted protein	6.26883	2.30301e-255	530.305	1360	4.29112	4.96239	3.88176	537.05	501.072	552.792
ATEG_01325	conserved hypothetical protein	2.22115	1.00006e-43	105.194	2171	13.0271	15.8066	14.6914	105.009	109.413	101.159
ATEG_01327	elongation factor 2	-2.35086	3.26824e-70	450.416	2959	1447.37	1441.88	1519.77	385.726	422.092	543.429
ATEG_01332	predicted protein	2.56683	0.00178371	2.30902	1493	0.0751703	0.53631	0.0736659	1.32779	3.34086	2.2584
ATEG_01335	predicted protein	4.09113	1.58849e-05	2.79457	1367	0.246297	0	0	2.08463	2.27036	4.02872
ATEG_01336	conserved hypothetical protein	2.64253	2.48646e-36	46.9366	1852	4.66612	3.82938	5.81984	39.4044	47.9399	53.4656
ATEG_01337	hypothetical protein	-1.08036	3.27464e-09	11.0037	3722	13.991	13.9527	16.8432	10.5857	9.41058	13.0149
ATEG_01339	hypothetical protein	1.1247	0.00620883	3.38198	2481	1.13089	0.69158	1.15258	3.89527	3.30606	2.9446
ATEG_01344	conserved hypothetical protein	2.22169	5.91198e-37	87.304	1610	12.408	9.94672	13.4576	77.1872	89.1558	95.569
ATEG_01346	multidrug resistance protein 3	2.7427	2.24433e-21	7.87159	4032	0.695866	0.851096	0.681939	5.89998	8.96195	8.75283
ATEG_01347	predicted protein	3.75644	7.48459e-17	33.8319	464	0.967493	1.97219	1.65923	28.0376	30.0994	43.3585
ATEG_01348	predicted protein	4.17291	0.00104606	4.21962	421	0	0	0.261243	4.70877	4.21253	3.73754
ATEG_01352	conserved hypothetical protein	1.06269	0.00104135	5.58564	2612	1.97647	1.53275	1.55795	4.22169	5.17717	7.35805
ATEG_01353	calcium/calmodulin-dependent protein kinase	-1.02785	3.26591e-10	52.5836	1282	74.8487	63.9748	67.1738	43.7804	56.4587	57.5116
ATEG_01355	NADH-ubiquinone oxidoreductase 49 kDa subunit, mitochondrial precursor	-2.50732	1.84279e-93	128.902	1503	466.539	467.062	482.594	128.269	122.863	135.575
ATEG_01356	DNA-directed RNA polymerases I and III 40 kDa polypeptide	-1.57684	3.07729e-12	19.1504	1252	32.0015	39.9259	37.5102	14.9432	15.9358	26.5722
ATEG_01363	conserved hypothetical protein	3.8245	1.02017e-65	276.14	1155	15.1582	12.4786	9.80802	319.243	260.647	248.53
ATEG_01364	conserved hypothetical protein	4.84605	7.23095e-32	50.9957	681	1.3184	0.671878	1.29202	58.9478	49.643	44.3961
ATEG_01367	predicted protein	-1.13902	6.67273e-13	43.8741	848	60.3497	64.2079	61.3467	39.3031	42.2194	50.0997
ATEG_01368	predicted protein	1.07995	0.00122667	8.7473	3921	2.34705	3.38407	2.04763	5.30863	7.60433	13.3289
ATEG_01369	predicted protein	3.3067	4.77819e-10	22.6473	452	1.98636	1.26535	0.973302	29.8785	16.4302	21.6332
ATEG_01371	conserved hypothetical protein	2.95711	4.48851e-40	415.502	2566	24.1866	37.5793	40.4614	315.592	512.441	418.474
ATEG_01372	predicted protein	1.58217	9.1996e-06	18.0294	720	3.42923	3.97178	3.97161	14.7991	14.625	24.664
ATEG_01374	hypothetical protein	3.72237	3.26291e-10	3.51662	2590	0	0.26499	0.212323	3.3008	2.95294	4.29611
ATEG_01375	conserved hypothetical protein	-2.64964	4.33208e-30	6.15001	1170	27.5297	25.1261	21.9966	6.03614	5.30527	7.10862
ATEG_01377	conserved hypothetical protein	-1.83687	0.0392902	2.01551	249	2.70432	5.05325	7.06719	1.99036	0.44515	3.61102
ATEG_01379	conserved hypothetical protein	-1.78491	1.70408e-27	60.4826	1417	135.911	145.709	120.151	50.1894	68.9147	62.3437
ATEG_01380	predicted protein	2.94854	6.23441e-20	77.4701	542	6.21195	6.96454	6.08763	83.2093	96.3224	52.8787
ATEG_01381	conserved hypothetical protein	1.80465	2.615e-07	159.183	574	22.876	45.6353	18.9692	131.239	229.023	117.288
ATEG_01382	predicted protein	4.32606	3.47834e-36	83.9958	2087	2.8501	3.12414	1.89717	57.052	135.858	59.0777
ATEG_01383	hypothetical protein	-1.6584	3.30838e-09	24.2026	561	50.6132	44.8578	54.5014	32.2448	21.9314	18.4317
ATEG_01384	conserved hypothetical protein	-1.25827	4.52641e-13	18.9284	2790	29.0428	29.0273	29.6836	18.2519	21.4931	17.0402
ATEG_01385	predicted protein	1.85225	9.86842e-05	5.60712	1394	0.805088	0.902625	1.18346	4.62179	3.97569	8.22388
ATEG_01386	hypothetical protein	-1.65001	1.94076e-11	8.77916	2021	15.9375	16.244	20.6797	7.35673	6.74597	12.2348
ATEG_01387	predicted protein	2.913	8.93499e-17	13.471	1506	1.34139	1.29122	0.7303	11.1888	12.8801	16.344
ATEG_01388	predicted protein	1.21305	2.25903e-07	17.7196	1872	5.09588	3.97178	5.58141	17.5392	15.9869	19.6328
ATEG_01391	conserved hypothetical protein	-1.86791	1.02211e-31	45.5183	1078	108.377	105.156	107.228	47.1232	38.9696	50.4622
ATEG_01392	predicted protein	1.47405	5.07811e-12	53.0148	2016	11.1339	13.6175	12.2749	59.7988	55.0913	44.1544
ATEG_01393	hypothetical protein	-3.49785	1.66856e-95	4.28906	3099	31.036	32.1126	30.5923	4.39786	3.82708	4.64224
ATEG_01394	arginyl-tRNA synthetase	-1.74647	1.8744e-27	60.3794	2148	123.201	124.772	140.449	51.3364	53.4603	76.3415
ATEG_01395	conserved hypothetical protein	-1.18671	1.77891e-06	8.38914	1135	12.5578	11.6907	12.5972	6.87725	9.17989	9.11028
ATEG_01396	conserved hypothetical protein	1.83001	2.64245e-10	30.4923	940	5.13389	5.11092	6.20118	35.72	22.876	32.881
ATEG_01397	hypothetical protein	-3.41228	1.725e-55	46.2895	1050	355.713	301.656	309	59.1178	37.8975	41.853
ATEG_01399	chromosome segregation protein sudA	-1.12467	5.42694e-11	21.5341	3777	29.387	28.8921	31.6525	16.205	22.5382	25.859
ATEG_01400	serine/threonine-protein kinase RIO1	-1.22952	3.51236e-11	14.7457	1679	22.3924	20.7791	23.2543	12.176	14.5897	17.4715
ATEG_01404	predicted protein	8.06938	1.52977e-27	96.74	645	0.521996	0	0	103.346	106.718	80.1563
ATEG_01407	conserved hypothetical protein	1.14367	0.000972325	9.23445	1347	2.99944	2.88728	2.04126	6.80666	9.29858	11.5981
ATEG_01408	predicted protein	6.38464	5.42078e-16	11.4154	1635	0.0686417	0.0699616	0.067268	11.8216	13.6943	8.73023
ATEG_01411	predicted protein	-2.05894	1.15265e-25	5.65886	5068	14.6155	14.874	15.7553	4.86504	4.54917	7.56236
ATEG_01412	hypothetical protein	-1.50923	1.25464e-18	79.3256	667	163.212	130.851	141.478	80.2468	71.6237	86.1062
ATEG_01418	conserved hypothetical protein	-1.82264	1.05331e-15	28.966	1031	56.0602	77.4416	66.7793	35.5716	24.7272	26.5993
ATEG_01423	conserved hypothetical protein	-1.8937	8.91403e-31	40.7843	1122	100.326	101.44	91.7506	43.8397	37.3426	41.1707
ATEG_01425	hypothetical protein	-2.09339	0.0168696	0.726992	1729	0.324549	0.529264	5.66136	0.501618	0.769293	0.910065
ATEG_01427	conserved hypothetical protein	-2.53623	4.87062e-41	12.4586	995	42.0719	50.2384	47.3093	11.3315	11.5855	14.4586
ATEG_01428	conserved hypothetical protein	-2.22793	7.24732e-16	5.14441	2304	14.5645	18.4688	13.2228	3.06523	5.09952	7.26848
ATEG_01429	predicted protein	2.61529	3.3706e-06	5.38606	1163	0.385999	0.590132	0.661979	6.28554	5.81374	4.05891
ATEG_01432	predicted protein	1.41062	2.44539e-10	51.5017	1455	13.1898	11.085	13.2282	59.3526	50.7361	44.4165
ATEG_01433	predicted protein	6.19511	1.76237e-07	8.34521	502	0	0	0	7.89798	7.28645	9.85119
ATEG_01434	conserved hypothetical protein	2.31101	3.78384e-18	113.811	1469	13.6753	15.0284	15.2734	87.2948	166.15	87.9864
ATEG_01436	conserved hypothetical protein	-1.5149	3.6814e-06	9.46637	1649	17.355	16.5789	17.8748	8.56553	4.90691	14.9267
ATEG_01437	proteasome component PUP2	-1.14947	4.64289e-14	109.001	1081	160.609	148.248	156.072	104.988	94.0263	127.989
ATEG_01440	conserved hypothetical protein	1.47898	6.35629e-05	21.3024	1043	5.05731	5.3739	4.1125	13.0671	32.4131	18.4269
ATEG_01441	ribosomal RNA assembly protein mis3	-1.20353	7.36555e-07	16.9114	1214	27.2715	23.9328	24.189	19.7994	12.326	18.6087
ATEG_01442	conserved hypothetical protein	1.94583	0.000306938	2.97798	1855	0.242004	0.616643	0.592901	3.27282	2.44988	3.21123
ATEG_01443	conserved hypothetical protein	-1.27263	9.76748e-09	7.5049	2295	11.7364	12.8094	10.4472	5.93854	8.83841	7.73774
ATEG_01444	3-ketoacyl-CoA thiolase	-1.35919	3.79578e-09	13.6335	1561	24.2289	23.0094	20.9257	16.0331	13.4914	11.3761
ATEG_01445	conserved hypothetical protein	-1.08234	5.80946e-10	26.0834	1408	36.5861	34.2837	35.0727	21.2952	25.6638	31.2913
ATEG_01447	methylenetetrahydrofolate reductase 2	-1.8172	4.43852e-29	49.9769	1920	109.014	108.787	119.778	38.1379	51.2646	60.5284
ATEG_01448	orotate phosphoribosyltransferase	-2.19712	2.20687e-23	32.681	725	90.5574	90.4054	106.342	26.318	25.8377	45.8874
ATEG_01449	hypothetical protein	2.38249	2.61984e-21	6.5134	7562	0.831108	0.847089	0.698121	4.80066	7.75398	6.98555
ATEG_01450	3-isopropylmalate dehydratase	-3.73888	3.26663e-116	12.6363	2503	107.297	106.435	110.642	9.70209	12.3109	15.8958
ATEG_01457	predicted protein	2.77	8.07128e-30	41.3622	1065	4.21518	3.00736	4.33736	39.9038	40.0698	44.113
ATEG_01462	rab GDP-dissociation inhibitor	-1.24922	1.11136e-20	185.396	1819	284.614	267.008	295.667	173.351	168.061	214.776
ATEG_01463	conserved hypothetical protein	-2.53071	1.89383e-41	28.8497	769	109.456	104.57	107.409	28.8401	22.4856	35.2233
ATEG_01465	predicted protein	4.17548	9.82692e-29	32.0706	1038	1.08121	0.991797	1.27148	39.032	30.3268	26.8531
ATEG_01466	hypothetical protein	-1.30114	2.07059e-12	23.9313	3812	38.921	37.1489	36.613	17.0638	24.7447	29.9852
ATEG_01467	predicted protein	-5.11662	1.54966e-76	46.6055	443	1044.01	1141.81	989.103	55.6569	23.2694	60.8902
ATEG_01472	predicted protein	-1.24145	3.64471e-11	238.526	549	374.711	365.873	354.39	279.169	194.63	241.778
ATEG_01473	predicted protein	1.13422	0.00215052	13.5308	992	2.82836	3.80522	5.10002	8.99272	16.9839	14.6156
ATEG_01474	predicted protein	1.81503	6.69908e-10	27.7575	980	2.97751	5.95281	6.17252	25.4121	28.6154	29.2451
ATEG_01476	hypothetical protein	-2.92867	1.66197e-28	194.29	485	903.387	1112.03	924.312	263.638	189.689	129.542
ATEG_01477	hypothetical protein	-1.7351	3.32606e-17	13.4791	2586	24.3033	29.194	32.8759	12.5529	10.6299	17.2545
ATEG_01484	RER1 protein	-1.43191	2.29644e-12	43.6436	817	85.4426	73.2247	69.463	49.5902	36.6309	44.7096
ATEG_01485	enoyl-CoA hydratase, mitochondrial precursor	-2.53343	9.41808e-25	40.3694	712	158.886	143.305	146.438	36.5434	25.8425	58.7222
ATEG_01486	hypothetical protein	2.52646	1.1397e-38	154.682	1828	19.2165	15.0806	17.3278	144.979	182.696	136.372
ATEG_01487	catalase	-4.88334	2.53479e-82	3.8809	1564	73.6953	78.8424	74.0487	4.59474	4.74836	2.2996
ATEG_01493	phosphoribosylglycinamide formyltransferase	-1.26875	7.70546e-09	24.9853	754	35.1274	36.1063	44.9268	25.3058	20.4338	29.2162
ATEG_01500	conserved hypothetical protein	1.2792	0.00175696	11.25	1246	2.79222	2.11148	4.06037	13.7224	12.7211	7.30645
ATEG_01501	hypothetical protein	-1.48263	4.63894e-24	74.3165	2405	132.482	134.03	133.535	73.7731	63.1409	86.0356
ATEG_01502	hypothetical protein	-2.00027	7.22936e-29	8.27278	2000	21.1552	20.5897	22.1066	7.12423	8.59028	9.10384
ATEG_01503	hypothetical protein	-1.88488	5.61833e-20	12.4072	4610	28.1912	26.6738	32.7086	9.19169	10.9881	17.0418
ATEG_01505	predicted protein	-1.21012	4.14426e-08	7.61287	2149	10.6015	12.8812	10.594	8.12929	6.55048	8.15883
ATEG_01506	hypothetical protein	-3.92938	5.29035e-105	12.4546	2098	124.265	134.669	109.826	13.9372	10.3551	13.0715
ATEG_01508	hypothetical protein	-1.87185	1.91949e-40	266.09	1166	641.42	646.494	597.267	279.465	246.306	272.5
ATEG_01509	conserved hypothetical protein	-1.05819	0.00017368	13.0731	870	19.0919	13.148	20.606	13.9565	13.3775	11.8852
ATEG_01512	coatomer beta' subunit	-1.67138	6.5118e-29	37.5721	2921	74.4609	74.5221	80.5765	29.9463	38.1744	44.5955
ATEG_01513	conserved hypothetical protein	-2.41886	1.68014e-75	127.339	835	437.224	423.164	453.236	124.938	116.285	140.794
ATEG_01515	predicted protein	-2.17371	1.52143e-19	55.0666	874	171.297	148.416	168.624	73.149	47.685	44.3657
ATEG_01516	conserved hypothetical protein	3.94378	7.30022e-81	67.6347	1789	2.25839	3.00514	3.13535	62.0537	71.9948	68.8557
ATEG_01517	hypothetical protein	-1.05587	3.02032e-06	54.1997	1697	69.7713	72.461	72.9116	33.074	63.0959	66.4291
ATEG_01518	predicted protein	-1.99277	9.69275e-13	37.1682	603	93.4313	98.263	100.681	51.779	34.1902	25.5354
ATEG_01519	predicted protein	-2.34073	2.80681e-26	8.25745	1625	22.4458	29.7055	29.374	9.45449	7.57138	7.74648
ATEG_01520	uricase	-4.099	6.38058e-125	20.9524	998	209.052	249.635	233.631	17.5049	18.4367	26.9158
ATEG_01521	60S ribosomal protein L23, mitochondrial precursor	-1.73904	1.25639e-11	65.4283	444	167.838	135.77	123.855	85.6693	54.6722	55.9434
ATEG_01522	40S ribosomal protein S16	-2.13531	2.48274e-21	362.642	781	1041.53	1002.24	1039	405.014	232.045	450.867
ATEG_01523	conserved hypothetical protein	2.21171	8.05921e-12	15.7865	1564	1.79395	2.26727	2.39094	15.6063	10.985	20.7683
ATEG_01526	predicted protein	-1.15747	2.84516e-08	12.8489	1327	18.6062	16.4642	20.223	11.2976	13.7822	13.4668
ATEG_01528	40S ribosomal protein S14	-2.47554	1.41771e-28	123.068	705	468.02	421.854	439.152	144.286	81.756	143.162
ATEG_01529	predicted protein	4.23049	1.05853e-33	28.8919	1571	1.5002	0.728118	0.630075	20.8208	33.2315	32.6233
ATEG_01530	cAMP-independent regulatory protein pac2	2.57476	1.22734e-26	40.6159	1376	4.0781	4.4059	4.63592	41.7801	45.2714	34.7961
ATEG_01532	conserved hypothetical protein	-2.00483	8.99459e-23	9.84579	1726	24.5136	22.4003	29.503	10.1216	8.54115	10.8746
ATEG_01533	predicted protein	1.05099	2.44634e-12	224.979	2578	68.3475	67.8869	71.7578	179.073	249.976	245.887
ATEG_01534	conserved hypothetical protein	1.1319	5.62211e-07	46.5952	801	14.9919	14.4234	11.5338	45.631	49.9552	44.1995
ATEG_01535	T-complex protein 1 subunit zeta	-1.789	7.97824e-34	57.5715	1959	124.833	125.073	131.598	47.9407	54.1481	70.6258
ATEG_01536	protein SIK1	-1.85425	8.61383e-38	53.8122	1682	127.909	119.012	128.096	53.184	47.5792	60.6736
ATEG_01537	conserved hypothetical protein	-1.72496	6.82855e-24	52.7099	653	114.292	107.731	115.036	56.5423	46.5096	55.0778
ATEG_01538	hypothetical protein	-1.51601	4.21589e-18	7.84746	6803	14.1379	14.3089	14.534	6.39259	7.02235	10.1274
ATEG_01542	hypothetical protein	-1.81648	1.00359e-12	5.72104	3805	11.4146	14.2796	12.9783	5.04716	3.84525	8.27071
ATEG_01544	hypothetical protein	-2.23828	5.59004e-07	0.364597	4446	1.00971	1.44078	0.940027	0.390147	0.29917	0.404474
ATEG_01546	conserved hypothetical protein	-1.25305	3.7565e-07	23.1025	554	37.8824	33.6555	35.5361	24.8247	25.2096	19.2732
ATEG_01547	2,3-bisphosphoglycerate-independent phosphoglycerate mutase	-5.2225	4.71019e-276	31.9923	1738	728.263	759.774	812.723	26.2342	30.1659	39.5768
ATEG_01548	serine hydroxymethyltransferase	-3.26651	2.89959e-93	51.1356	1538	317.423	310.883	323.513	53.6522	41.5118	58.2427
ATEG_01551	conserved hypothetical protein	-2.07098	4.33309e-27	36.0154	994	105.906	91.3717	94.7138	37.7682	27.9894	42.2887
ATEG_01552	conserved hypothetical protein	1.78683	0.000448106	2.50867	2950	0.190219	0.697956	0.484671	1.93199	3.19376	2.40026
ATEG_01554	conserved hypothetical protein	-2.07924	0.000510867	0.877269	1433	1.56635	2.15524	3.76076	1.38339	0.464099	0.78432
ATEG_01555	hypothetical protein	4.43681	8.56262e-11	2.76211	3565	0	0.192517	0.0308508	3.1279	3.10918	2.04924
ATEG_01556	conserved hypothetical protein	1.97003	1.23189e-11	12.8792	1892	1.6609	2.11604	2.49962	13.3592	10.4867	14.7917
ATEG_01557	predicted protein	4.07793	0.00446036	1.94887	512	0	0	0	1.69394	1.29893	2.85373
ATEG_01564	predicted protein	1.39704	9.81765e-10	40.7806	924	10.567	9.16088	9.76041	32.0476	40.6662	49.6281
ATEG_01568	conserved hypothetical protein	-1.68606	1.14407e-15	47.1459	968	95.7658	100.443	97.2578	52.7341	33.4359	55.2677
ATEG_01570	predicted protein	-1.31511	0.000149038	10.8868	591	16.3312	12.5807	23.2621	9.01469	9.00242	14.6434
ATEG_01571	hypothetical protein	-1.48256	1.62726e-27	112.001	1246	207.165	194.991	202.489	113.956	105.594	116.452
ATEG_01572	DNA primase small subunit	-1.03264	1.29114e-05	17.975	1694	24.7116	19.7848	25.8402	15.5057	13.9371	24.4823
ATEG_01573	predicted protein	4.97088	1.34155e-26	65.1727	1197	0.937587	1.14674	1.562	33.0192	36.0214	126.477
ATEG_01574	conserved hypothetical protein	3.33798	4.27061e-16	19.305	1437	1.48389	0.55721	1.4542	14.3127	14.1156	29.4866
ATEG_01575	AP-1 complex subunit beta-1	-1.38249	6.69115e-24	26.1147	2631	42.9977	42.1289	45.9413	23.6403	25.7832	28.9206
ATEG_01577	augmenter of liver regeneration	-1.97971	1.12271e-19	14.8948	702	34.8518	39.4326	39.4811	15.8846	12.7895	16.0104
ATEG_01578	coatomer alpha subunit	-2.24467	7.6941e-61	33.1134	4038	97.6377	100.478	103.228	28.3822	31.1555	39.8024
ATEG_01581	predicted protein	-3.63096	3.09493e-109	12.8491	1164	98.1524	104.953	105.164	13.4118	11.6175	13.5181
ATEG_01584	predicted protein	4.74013	1.00508e-15	8.85228	1759	0.255211	0.325149	0	8.24119	6.17541	12.1402
ATEG_01585	conserved hypothetical protein	1.74155	1.84998e-08	11.1362	1941	2.13935	2.35729	1.92655	13.4049	10.5075	9.49638
ATEG_01586	hypothetical protein	1.09063	2.21922e-11	166.838	3011	54.605	51.0203	45.6954	169.205	176.737	154.573
ATEG_01588	hypothetical protein	1.32978	4.64469e-10	98.8764	1293	24.0429	21.9397	29.0056	90.6489	76.7238	129.256
ATEG_01593	conserved hypothetical protein	-1.07375	7.03426e-12	30.2979	3911	37.7923	44.0761	40.4387	24.1083	30.8919	35.8934
ATEG_01594	conserved hypothetical protein	-1.91267	1.78185e-20	88.5552	664	222.092	203.623	223.61	108.039	69.7772	87.8494
ATEG_01595	conserved hypothetical protein	-1.04618	6.54894e-13	43.0563	4127	58.766	55.0733	57.0303	40.8596	37.6547	50.6545
ATEG_01596	oxidation resistance protein 1	1.35557	1.14933e-06	26.8412	1030	5.12114	8.44023	6.62034	23.577	32.1766	24.7701
ATEG_01599	predicted protein	2.19848	1.91842e-10	43.2675	1217	6.45525	5.92144	5.69346	36.4471	66.9426	26.4128
ATEG_01602	predicted protein	1.02312	0.0433419	4.11084	1363	1.6468	0.923155	1.29107	5.36323	2.84628	4.123
ATEG_01603	isocitrate dehydrogenase, mitochondrial precursor	-4.57357	2.19908e-171	19.5495	1736	298.287	287.022	322.157	20.4834	20.8787	17.2863
ATEG_01604	C-1-tetrahydrofolate synthase, mitochondrial precursor	-1.8989	9.10803e-23	40.1065	3059	93.5549	90.904	102.828	27.7448	48.301	44.2738
ATEG_01605	eukaryotic translation initiation factor 3 subunit 2	-1.66706	2.41086e-31	93.088	1224	190.441	191.206	189.685	96.8725	83.3129	99.0785
ATEG_01606	multiprotein-bridging factor 1	-2.37596	4.87312e-36	88.6774	545	304.975	325.951	264.969	102.757	77.6913	85.5837
ATEG_01608	predicted protein	2.12639	4.41915e-11	8.18545	3536	1.58695	0.938131	0.995322	6.6575	6.55148	11.3474
ATEG_01609	conserved hypothetical protein	4.17464	2.64563e-47	342.453	1004	10.9546	7.40555	17.1986	323.694	241.667	461.998
ATEG_01610	eukaryotic translation initiation factor 2 beta subunit	-1.86062	2.15437e-35	72.6774	1324	179.957	163.287	167.55	76.4547	67.9788	73.5988
ATEG_01612	predicted protein	1.55043	0.0477153	3.03396	761	0.73738	0.150312	1.01167	3.09342	3.35003	2.65844
ATEG_01613	predicted protein	2.86061	2.978e-05	1.95967	2083	0.107757	0.219659	0.158401	2.02237	2.02209	1.83455
ATEG_01614	conserved hypothetical protein	2.30319	8.77157e-45	275.249	681	34.4433	36.9533	36.1765	290.919	264.492	270.338
ATEG_01615	conserved hypothetical protein	-1.20617	8.96847e-07	18.2494	1004	22.9153	29.3943	29.4676	21.4726	14.0209	19.2546
ATEG_01616	conserved hypothetical protein	3.32225	1.2926e-43	77.4956	1043	4.94971	3.39981	6.43238	76.2642	79.0668	77.1557
ATEG_01624	60S ribosomal protein L33-A	-1.96114	5.84625e-18	157.569	849	399.213	375.228	414.024	180.377	101.964	190.367
ATEG_01625	conserved hypothetical protein	2.52475	7.07008e-53	156.704	1511	18.2716	19.1529	14.9216	149.729	163.733	156.651
ATEG_01626	conserved hypothetical protein	-1.28264	3.10521e-09	57.9626	635	81.4766	104.66	88.3329	69.0716	48.1771	56.639
ATEG_01628	conserved hypothetical protein	-2.14407	9.52644e-46	71.165	601	189.912	210.313	208.437	73.5976	65.8414	74.056
ATEG_01631	conserved hypothetical protein	-2.19015	7.88857e-32	13.2256	1325	33.7958	40.4024	42.4161	11.0341	14.1376	14.5051
ATEG_01632	inorganic pyrophosphatase	-3.71435	9.08952e-121	194.444	1045	1677.1	1609.08	1672.8	215.431	164.195	203.706
ATEG_01634	activator 1 41 kDa subunit	-1.15083	5.10166e-07	19.3147	1011	26.5309	24.2125	31.5481	14.0934	20.2827	23.5681
ATEG_01635	conserved hypothetical protein	-1.64695	2.98284e-16	17.312	1215	33.0684	40.2003	31.5013	14.3785	19.7965	17.7609
ATEG_01636	predicted protein	1.38126	6.01897e-07	18.0397	1274	4.22842	3.59144	5.3524	14.4906	17.6617	21.9669
ATEG_01639	aspartyl aminopeptidase	-1.78162	4.53028e-29	44.0858	1787	99.543	96.9763	95.2736	43.3337	36.658	52.2656
ATEG_01640	predicted protein	4.73229	7.67963e-24	11.9864	2033	0.165611	0.337592	0.324594	12.4936	14.012	9.45362
ATEG_01642	conserved hypothetical protein	-2.29939	2.26527e-46	28.886	1002	85.908	95.6652	92.5307	27.4508	25.3322	33.875
ATEG_01643	predicted protein	-2.22696	3.56059e-22	20.567	1188	62.9164	61.0451	64.7123	26.386	18.3804	16.9346
ATEG_01644	conserved hypothetical protein	-1.4518	2.511e-17	17.1042	3824	30.8161	28.1182	30.6308	13.7378	15.9133	21.6615
ATEG_01645	conserved hypothetical protein	5.44827	4.9657e-151	170.807	1766	2.35135	2.33179	2.74024	167.819	147.12	197.483
ATEG_01647	conserved hypothetical protein	-2.32352	2.36649e-44	23.8755	1740	76.7545	78.5591	76.8618	24.6375	25.6084	21.3805
ATEG_01649	predicted protein	1.72081	6.33815e-17	743.077	695	159.866	133.15	144.007	840.2	794.237	594.794
ATEG_01652	conserved hypothetical protein	1.14945	1.82948e-07	124.696	342	33.1437	39.1325	36.3395	138.753	115.056	120.28
ATEG_01653	conserved hypothetical protein	-1.52628	2.05813e-15	11.4178	1581	21.1539	21.8501	20.3131	10.5797	10.0957	13.5782
ATEG_01654	eukaryotic initiation factor 4A	-2.74296	2.36934e-72	172.162	1626	731.077	712.634	782.666	176.325	142.609	197.552
ATEG_01656	fumarylacetoacetate hydrolase domain containing protein 1	-4.28829	9.86617e-89	9.07002	818	113.19	114.667	117.781	11.5115	7.31722	8.38139
ATEG_01658	predicted protein	-3.55822	3.85982e-39	179.439	1944	1250.8	1224.6	1587.8	148.692	107.022	282.602
ATEG_01659	conserved hypothetical protein	-1.23448	2.13082e-15	16.3798	2532	24.4227	25.3441	24.3249	14.3375	15.8033	18.9985
ATEG_01660	conserved hypothetical protein	3.70809	2.18832e-36	11.1399	5257	0.469668	0.304627	0.836851	10.7001	11.196	11.5237
ATEG_01661	predicted protein	1.3075	0.000170751	4.64056	2515	0.892479	1.50091	1.18073	3.84261	4.67168	5.40738
ATEG_01663	hypothetical protein	-1.01113	8.17762e-05	8.52608	1236	11.9856	9.995	11.0339	7.3177	7.71233	10.5482
ATEG_01665	predicted protein	3.55948	7.2014e-05	5.00249	660	0.340089	0.346628	0	3.00363	6.21389	5.78995
ATEG_01666	predicted protein	2.26874	0.0170099	1.83927	1046	0.214587	0.109357	0.315439	0.710705	2.01339	2.79371
ATEG_01667	predicted protein	2.31578	7.92599e-21	221.334	1149	29.3027	33.251	22.5901	256.426	149.044	258.533
ATEG_01672	conserved hypothetical protein	-1.99259	8.72548e-43	54.7187	3077	136.958	155.503	127.39	47.5143	59.2216	57.4202
ATEG_01675	conserved hypothetical protein	-1.05624	4.79141e-08	189.97	2622	205.24	292.381	258.137	143.794	181.313	244.804
ATEG_01677	conserved hypothetical protein	-1.58154	2.79953e-16	114.261	1219	194.445	266.122	198.493	111.804	91.2926	139.685
ATEG_01678	hypothetical protein	-1.28412	3.36803e-09	70.9086	1286	88.1427	130.754	112.036	59.4448	57.2312	96.0498
ATEG_01679	conserved hypothetical protein	-2.31146	4.06662e-30	24.8138	500	77.2137	72.064	89.0863	25.5233	22.1685	26.7496
ATEG_01682	predicted protein	2.11332	3.4464e-27	181.793	1126	27.1104	26.7175	27.1539	209.837	145.591	189.95
ATEG_01683	hypothetical protein	1.27298	8.16716e-06	13.6484	1889	3.44589	3.99659	3.49338	16.7255	12.4984	11.7212
ATEG_01687	hypothetical protein	2.12465	6.01215e-07	3.98898	2608	0.344261	0.877203	0.506057	3.27802	4.25009	4.43884
ATEG_01688	peroxisomal biogenesis factor 6	-1.99752	3.13565e-27	10.7261	4445	28.3287	26.403	27.6133	7.77683	12.5679	11.8335
ATEG_01689	predicted protein	-1.1333	4.31537e-18	238.395	2271	340.938	343.968	324.671	221.939	256.68	236.565
ATEG_01690	predicted protein	1.1117	6.62027e-06	100.104	480	29.694	36.9376	22.9132	105.573	105.762	88.9779
ATEG_01691	predicted protein	-4.18169	1.95168e-91	12.0277	736	133.272	169.405	121.34	11.9523	10.6927	13.4383
ATEG_01692	argininosuccinate lyase	-2.18424	1.8895e-35	30.9916	1445	81.3953	89.2141	100.088	26.9235	26.6942	39.357
ATEG_01694	succinate dehydrogenase flavoprotein subunit, mitochondrial precursor	-5.01132	6.43845e-300	57.5975	2257	1184	1151.02	1241.59	46.8809	58.8343	67.0773
ATEG_01695	26S protease regulatory subunit 7	-1.16242	5.26469e-18	119.175	1492	170.3	176.871	165.712	111.277	108.242	138.005
ATEG_01696	T-complex protein 1 subunit delta	-1.72471	3.5203e-28	49.681	1619	110.15	101.811	104.888	51.1976	42.4473	55.3982
ATEG_01697	predicted protein	6.16314	3.18566e-45	28.9913	1998	0.280854	0.343505	0.110093	27.1612	31.0114	28.8014
ATEG_01698	predicted protein	2.56178	1.31418e-25	98.6653	1766	10.3586	14.2498	7.34882	83.4183	117.495	95.0823
ATEG_01699	predicted protein	2.58096	1.89715e-10	6.68009	2886	0.855524	0.634164	0.571638	3.73502	6.45236	9.85289
ATEG_01703	plasma membrane ATPase 2	-2.24867	9.55253e-38	958.984	3032	2785.45	3309.27	2798.4	1045.79	1002.22	828.936
ATEG_01706	ran GTPase-activating protein 1	-2.68602	3.01751e-41	11.9514	1244	48.5364	44.1366	55.4336	9.36219	11.4941	14.9978
ATEG_01709	predicted protein	4.16624	1.48245e-31	37.2199	1382	0.568455	0.910463	2.38748	31.468	40.423	39.7686
ATEG_01713	conserved hypothetical protein	-1.16606	1.62634e-13	38.0507	1195	55.9737	56.4757	52.4606	38.5696	36.1745	39.4081
ATEG_01714	predicted protein	-3.99976	3.21209e-35	3.01254	654	27.9715	36.38	30.1024	3.22063	1.86432	3.95266
ATEG_01715	conserved hypothetical protein	-5.53255	2.71521e-203	26.0802	1014	711.892	944.879	682.242	20.6499	27.1094	30.4814
ATEG_01716	conserved hypothetical protein	1.48193	5.82655e-12	185.716	945	39.0724	45.0286	45.1571	221.708	183.799	151.641
ATEG_01719	predicted protein	2.22905	1.11798e-08	14.7453	860	1.82699	2.39415	1.79042	17.0002	14.9508	12.2848
ATEG_01721	conserved hypothetical protein	1.73174	3.70602e-14	18.2125	3919	3.52238	4.05711	2.94673	19.7911	14.2548	20.5915
ATEG_01725	conserved hypothetical protein	1.99989	0.00236211	4.92911	887	0.37958	1.54752	0.371984	5.72704	4.49867	4.56161
ATEG_01726	predicted protein	3.74323	0.00521018	2.70303	491	0.228573	0	0	3.78512	1.80598	2.51797
ATEG_01729	hypothetical protein	3.94883	1.17159e-33	22.5996	1883	1.43043	0.668221	0.642493	21.5163	19.602	26.6807
ATEG_01730	predicted protein	1.36858	0.00267457	27.4289	1139	5.71492	6.62823	7.14552	13.7062	14.1107	54.4697
ATEG_01732	conserved hypothetical protein	2.77162	6.32299e-13	14.8701	1215	2.1245	1.12975	0.81469	12.339	14.1404	18.1309
ATEG_01733	protein SCO2, mitochondrial precursor	-3.03939	1.8825e-59	23.0261	1021	117.176	112.259	135.836	22.3286	18.2385	28.5111
ATEG_01734	predicted protein	4.04333	3.9204e-82	27.3345	5847	0.959716	1.09555	1.1098	23.2881	32.2271	26.4884
ATEG_01735	predicted protein	3.87418	9.8305e-29	25.6383	1235	1.63573	0.926213	0.712441	25.0809	22.348	29.4861
ATEG_01736	predicted protein	3.35529	5.86797e-68	60.8771	2489	4.19338	3.217	3.97689	56.051	67.2001	59.38
ATEG_01738	conserved hypothetical protein	1.90837	9.03278e-11	23.2749	2003	2.46534	5.99634	3.40437	21.7118	22.3013	25.8117
ATEG_01740	predicted protein	-1.57805	2.22911e-09	16.6792	791	28.0928	25.4515	43.2424	16.6035	17.2359	16.1982
ATEG_01741	conserved hypothetical protein	2.84104	5.08098e-13	37.5008	399	3.09404	4.58696	2.20518	39.4367	32.5026	40.5629
ATEG_01744	predicted protein	2.28704	0.00598504	3.11973	788	0.427269	0.580646	0.139572	4.40252	2.53193	2.42472
ATEG_01745	hypothetical protein	-1.02967	9.28998e-09	16.5042	1781	20.1017	20.7451	24.2074	15.2353	17.3016	16.9757
ATEG_01747	conserved hypothetical protein	1.03467	1.09198e-06	24.5477	1622	7.19595	7.8985	7.86562	19.6314	27.4031	26.6085
ATEG_01750	conserved hypothetical protein	-2.19027	3.7208e-49	27.5086	1214	77.4696	81.786	82.8044	23.6777	28.8519	29.9962
ATEG_01753	hypothetical protein	-2.35959	3.95622e-34	23.686	1622	86.1439	75.6705	74.9947	27.5757	22.2095	21.2729
ATEG_01754	predicted protein	-4.12131	1.46279e-06	0.421625	622	6.31515	2.75854	7.42651	0	0	1.26487
ATEG_01755	hypothetical protein	1.05998	2.78396e-06	17.8771	1516	5.33015	5.35719	5.80386	17.4081	18.0594	18.1638
ATEG_01756	hypothetical protein	3.18796	6.88761e-11	9.21912	1705	0.658236	0.536714	0.645062	8.21153	4.74574	14.7001
ATEG_01760	conserved hypothetical protein	-3.15604	1.64787e-09	0.403654	2102	3.2035	1.85022	2.14525	0.412606	0.263659	0.534696
ATEG_01763	conserved hypothetical protein	1.37725	6.02824e-12	16.2948	3623	3.40746	4.64116	3.97676	13.5766	17.408	17.8998
ATEG_01764	hypothetical protein	2.37769	1.54444e-36	85.1009	2304	11.447	8.83721	11.1702	78.5128	97.2757	79.5142
ATEG_01765	conserved hypothetical protein	2.89689	1.91109e-41	49.294	1510	4.60809	4.16642	3.93317	50.0522	51.3839	46.4459
ATEG_01767	predicted protein	2.77726	3.86595e-10	11.5753	929	1.44968	0.861906	0.828721	10.6695	10.0223	14.034
ATEG_01768	hypothetical protein	6.70852	5.45872e-14	9.71187	1798	0	0	0.122339	9.37172	12.6378	7.12615
ATEG_01771	conserved hypothetical protein	-1.71712	1.08518e-15	5.31041	3047	10.571	10.962	12.0198	4.5949	4.40168	6.93466
ATEG_01773	conserved hypothetical protein	1.82317	1.74585e-14	54.2445	700	10.9023	9.4778	9.11289	56.1088	56.5296	50.0952
ATEG_01776	predicted protein	1.18812	5.39228e-07	50.6646	1630	11.8426	15.0879	15.5191	34.1294	62.3573	55.507
ATEG_01778	conserved hypothetical protein	2.10779	0.0134723	1.08861	1762	0.191083	0.129838	0.124839	0.984447	1.06942	1.21196
ATEG_01779	conserved hypothetical protein	2.24975	1.11319e-43	51.5558	2870	6.29579	7.65239	6.8979	47.6603	54.6874	52.3196
ATEG_01782	predicted protein	1.94002	0.0473611	2.19893	791	0	0.433833	0.556173	1.09646	2.94272	2.55762
ATEG_01783	predicted protein	2.60369	1.98277e-42	62.3692	1538	5.83767	6.47054	7.36558	55.5051	68.6098	62.9927
ATEG_01784	predicted protein	-2.98155	1.45158e-28	2.79293	3448	12.7918	17.3505	12.4401	2.40756	1.89666	4.07458
ATEG_01786	predicted protein	-3.65597	0.0246258	0	1617	0.0694058	0.424443	0.20405	0	0	0
ATEG_01789	predicted protein	-1.2132	0.0152189	3.13857	669	5.36821	5.12947	3.78118	4.07443	2.48525	2.85603
ATEG_01791	conserved hypothetical protein	-1.35929	0.00495904	1.30369	1451	2.08835	2.44384	2.04655	1.45162	1.37503	1.08443
ATEG_01793	predicted protein	1.07443	0.000511266	7.9397	2300	1.80543	2.73535	2.63003	5.65629	8.09631	10.0665
ATEG_01795	predicted protein	-5.97817	1.68788e-41	0.405374	1355	19.05	16.2084	16.4772	0.640072	0.32721	0.248841
ATEG_01798	conserved hypothetical protein	5.31723	1.36014e-51	18.7602	3841	0.438281	0.208464	0.229072	21.2574	14.8328	20.1904
ATEG_01799	predicted protein	3.38084	0.00320714	3.40744	477	0	0.239806	0.230573	3.89621	2.55611	3.77
ATEG_01800	conserved hypothetical protein	2.00758	3.28754e-17	18.2913	2204	2.80064	3.11399	2.84439	20.1815	17.0991	17.5933
ATEG_01802	conserved hypothetical protein	-7.71647	1.10401e-141	0.929602	1605	127.892	151.519	110.531	0.694764	0.483424	1.61062
ATEG_01804	predicted protein	2.59524	8.10796e-16	34.732	1235	5.54331	2.96388	2.31543	26.4854	39.6699	38.0407
ATEG_01806	conserved hypothetical protein	2.17749	0.0004644	5.08592	1773	1.13938	0.838711	0.0620322	4.40252	3.43842	7.4168
ATEG_01810	predicted protein	1.13597	0.000275654	4.7423	4638	1.42767	1.23315	1.51766	6.11751	4.08668	4.02269
ATEG_01814	hypothetical protein	-1.7984	6.06275e-32	61.5122	4839	121.692	158.402	131.984	51.4392	65.7174	67.3801
ATEG_01815	conserved hypothetical protein	-1.3545	1.73208e-24	69.9964	1910	110.466	118.879	116.605	70.6423	67.0857	72.2611
ATEG_01817	hypothetical protein	-3.00583	3.6308e-66	9.82362	1661	45.6079	51.4433	55.2233	8.35446	9.34252	11.7739
ATEG_01821	hypothetical protein	5.59497	3.00689e-213	8042.27	840	99.6702	92.7354	123.469	7591.21	6520.7	10014.9
ATEG_01822	conserved hypothetical protein	-1.08954	4.23153e-05	9.14309	1092	12.2301	13.3033	12.1868	10.5519	7.51129	9.36609
ATEG_01835	predicted protein	1.24278	0.00367364	6.60354	1271	1.5894	1.16997	2.50945	4.8741	6.88949	8.04703
ATEG_01836	conserved hypothetical protein	4.21277	1.98107e-16	40.9719	335	1.34005	1.02436	1.64154	43.2724	38.7121	40.9312
ATEG_01837	conserved hypothetical protein	4.29454	2.82628e-40	51.0592	1117	2.3109	0.716841	1.8708	55.4609	49.3184	48.3985
ATEG_01839	conserved hypothetical protein	-1.12981	1.05161e-15	56.7323	2009	79.6051	85.3492	73.7965	49.2762	58.2626	62.6582
ATEG_01842	predicted protein	-2.1244	7.09617e-09	3.53969	1262	7.82581	9.33589	12.7239	1.76719	3.86455	4.98733
ATEG_01845	conserved hypothetical protein	1.08553	1.37912e-13	85.2489	2345	25.1259	25.6091	26.3584	71.7508	92.6916	91.3044
ATEG_01846	conserved hypothetical protein	2.13389	4.33885e-41	80.6831	2144	11.9348	11.3107	11.9012	66.5729	84.7861	90.6903
ATEG_01848	40S ribosomal protein S24	-2.33832	8.09151e-28	337.233	650	1133.52	1037.05	1130.46	374.749	226.63	410.321
ATEG_01849	predicted protein	3.36985	5.7157e-26	66.9322	1556	4.18335	3.82271	4.02894	31.9304	83.4879	85.3783
ATEG_01851	UDP-N-acetylglucosamine pyrophosphorylase	-2.16367	9.9655e-53	162.42	1641	445.429	474.069	476.258	130.695	161.299	195.267
ATEG_01852	conserved hypothetical protein	-2.07982	4.83258e-36	38.6904	1056	105.321	98.0308	111.754	37.6627	32.7489	45.6597
ATEG_01853	meiotic recombination protein DMC1	2.17934	1.87042e-07	7.09278	2239	1.70424	0.561974	0.687702	7.4705	6.93074	6.87711
ATEG_01861	conserved hypothetical protein	1.76978	7.49857e-16	58.013	712	11.0338	11.2459	10.1951	47.3324	60.0915	66.615
ATEG_01866	protein MMF1, mitochondrial precursor	-2.59014	4.4387e-30	65.9575	628	272.71	251.907	254.467	86.4141	54.0092	57.4493
ATEG_01868	conserved hypothetical protein	-2.37575	2.28983e-41	72.5487	574	237.558	242.724	248.707	79.4339	57.9315	80.2808
ATEG_01870	predicted protein	2.34748	5.81315e-36	786.956	494	101.324	98.4101	97.9607	710.793	966.617	683.459
ATEG_01872	predicted protein	1.1759	0.000137305	21.1833	820	5.88519	7.11433	5.09678	22.2113	23.5202	17.8184
ATEG_01874	sugar transporter STL1	2.44858	8.24372e-13	69.3388	1628	10.6852	7.86939	6.01259	105.33	52.2893	50.3974
ATEG_01875	predicted protein	6.83024	3.88997e-12	185.485	437	0.513635	1.57053	0	273.316	75.5858	207.554
ATEG_01877	conserved hypothetical protein	-1.35645	7.6307e-11	29.7522	683	44.3659	43.8792	59.0978	29.7504	28.0757	31.4306
ATEG_01878	conserved hypothetical protein	1.59961	8.38941e-18	57.0524	2155	10.6761	14.9155	10.6155	55.7117	53.9553	61.4902
ATEG_01879	conserved hypothetical protein	1.09533	8.7584e-07	54.6309	953	14.6028	19.2046	15.6954	57.8545	58.0381	48
ATEG_01880	predicted protein	1.11562	7.54628e-09	73.8304	2496	19.5142	23.4641	21.9878	52.3694	81.0446	88.0773
ATEG_01881	GTP-binding protein ypt4	1.66079	9.9423e-20	68.4273	1014	14.2777	12.4089	14.8597	63.2939	71.2714	70.7167
ATEG_01883	D-lactate dehydrogenase, mitochondrial precursor	-1.92972	3.99817e-30	27.1102	1860	62.8725	66.6644	68.4734	21.3827	25.5652	34.3826
ATEG_01887	predicted protein	-1.77008	1.29729e-17	14.3731	2828	25.8746	33.6528	34.8072	13.2311	11.2488	18.6394
ATEG_01888	predicted protein	3.75457	1.02962e-116	215.894	2291	11.267	9.08707	10.0814	184.687	204.654	258.342
ATEG_01889	predicted protein	2.65272	0.0408213	2.55845	389	0.577014	0	0	2.22956	3.13436	2.31143
ATEG_01896	predicted protein	-5.32988	8.76861e-06	0.0164534	2277	0.985764	0.452124	0.966035	0	0	0.0493602
ATEG_01900	predicted protein	-3.60372	0.012467	0.0227089	1627	0.413875	0.492139	0.135197	0	0.0681268	0
ATEG_01901	predicted protein	-3.02822	1.7243e-05	0.380874	1131	1.88537	2.22504	2.33386	0.547744	0.0980038	0.496875
ATEG_01905	predicted protein	-6.12345	2.61391e-112	1.20486	1408	54.361	55.975	54.6791	1.23196	0.865956	1.51667
ATEG_01906	conserved hypothetical protein	2.22872	0.00368386	2.54669	1280	0.175358	0.71492	0.0859243	2.22632	2.16489	3.24886
ATEG_01907	predicted protein	-1.8421	0.000556124	3.54544	374	6.9018	8.56375	9.70439	1.98769	4.74192	3.90671
ATEG_01908	predicted protein	-1.65818	0.0172642	1.00905	935	1.32034	1.95743	3.05835	0.397539	1.06693	1.56268
ATEG_01913	predicted protein	2.34947	3.6449e-12	17.956	1235	1.54486	3.33437	1.87016	18.4595	19.0272	16.3812
ATEG_01916	predicted protein	4.49703	1.28657e-08	10.766	578	0.388336	0.197902	0.190282	12.0041	8.82136	11.4726
ATEG_01917	conserved hypothetical protein	2.69169	1.04081e-10	16.8589	770	1.16602	1.93121	1.85686	19.1481	17.562	13.8667
ATEG_01919	hypothetical protein	-1.10783	0.0229433	1.29837	2166	1.34717	2.79895	1.3202	1.31565	1.07465	1.5048
ATEG_01923	predicted protein	2.31364	0.0141021	1.64693	1191	0	0.384172	0.18469	1.56045	1.20987	2.17048
ATEG_01926	predicted protein	6.48764	3.15443e-13	16.356	921	0.121856	0	0.119417	11.7039	15.8862	21.4779
ATEG_01927	predicted protein	3.52559	8.00968e-27	32.276	1368	1.39466	1.58871	2.25112	28.7107	22.9301	45.1873
ATEG_01930	hypothetical protein	1.92578	6.559e-07	10.1913	1232	1.54862	2.41402	1.16054	9.75508	11.696	9.12281
ATEG_01933	hypothetical protein	-2.67888	3.28671e-22	13.71	1700	39.6103	51.6761	78.6703	8.89162	15.9743	16.2639
ATEG_01935	conserved hypothetical protein	5.75525	6.43463e-12	17.0692	703	0.319287	0	0.156448	25.0267	14.1903	11.9907
ATEG_01940	predicted protein	2.50382	5.83785e-38	196.624	874	18.8761	23.8198	24.2869	207.255	208.368	174.248
ATEG_01941	conserved hypothetical protein	2.6248	2.32566e-44	119.587	2303	11.5982	12.5165	12.9898	93.6107	146.218	118.933
ATEG_01942	conserved hypothetical protein	4.22544	1.51422e-122	1642.66	1181	59.013	51.237	58.8563	1694.62	1834.76	1398.58
ATEG_01944	conserved hypothetical protein	1.63839	1.40104e-20	178.099	1303	33.1606	32.5692	44.5672	175.627	184.085	174.584
ATEG_01951	F-actin capping protein beta subunit isoforms 1 and 2	-1.84066	5.31324e-27	41.1989	1120	94.2926	95.7993	94.9586	43.5861	33.6486	46.3621
ATEG_01952	conserved hypothetical protein	-1.00673	5.3851e-06	5.93707	2854	6.56702	8.05601	8.32388	4.8188	5.86447	7.12794
ATEG_01953	predicted protein	2.52661	7.10259e-38	131.339	1610	12.1988	13.0018	18.581	120.437	144.783	128.798
ATEG_01954	predicted protein	1.42682	8.69815e-15	9862.16	681	2300.12	2501.74	2322.08	11652.2	9255.9	8678.36
ATEG_01958	conserved hypothetical protein	-1.46319	0.000439667	1.82299	1676	3.48205	2.79826	3.41236	1.33066	1.38884	2.74947
ATEG_01961	hypothetical protein	-1.60171	4.3873e-28	24.6976	1840	49.4053	48.9254	46.0255	22.6925	24.0962	27.3042
ATEG_01962	predicted protein	2.80213	8.18441e-18	9.04459	3529	0.826852	0.939992	0.685641	6.2494	11.9668	8.91756
ATEG_01963	predicted protein	5.97896	4.52531e-23	53.3709	551	0.407366	1.038	0	34.8538	71.8162	53.4428
ATEG_01965	conserved hypothetical protein	1.834	7.87889e-29	247.41	1172	42.2296	46.4576	44.4812	203.293	288.739	250.199
ATEG_01966	conserved hypothetical protein	1.85617	2.2805e-08	8.53884	1769	1.14196	1.8752	1.49214	8.82496	7.76961	9.02194
ATEG_01967	predicted protein	3.17936	5.08182e-11	6.42594	1542	0.363908	0.370906	0.5706	5.9459	5.67869	7.65323
ATEG_01970	conserved hypothetical protein	-2.03288	4.05592e-42	59.0172	862	148.033	157.515	160.764	59.6501	52.0779	65.3236
ATEG_01971	predicted protein	1.04047	8.43464e-06	823.407	535	275.434	214.022	285.339	1027.56	612.637	830.028
ATEG_01972	hypothetical protein	-1.2478	7.17183e-12	16.2452	2038	23.0736	25.145	25.7958	13.3748	15.011	20.3499
ATEG_01974	conserved hypothetical protein	-1.82743	7.24135e-18	10.2302	2149	21.5685	22.7816	25.3847	8.99411	8.04625	13.6503
ATEG_01975	conserved hypothetical protein	-1.99684	4.31269e-33	30.5753	1229	71.045	86.7445	78.3037	31.6554	27.0567	33.0138
ATEG_01976	nuclear protein SNF4	-1.18214	5.41948e-09	14.9705	1784	24.0941	19.5561	21.8857	12.7094	17.3968	14.8051
ATEG_01977	predicted protein	1.65789	8.80569e-11	17.5137	2240	3.35686	3.98313	3.28967	13.6621	22.02	16.859
ATEG_01978	predicted protein	2.31929	2.03636e-15	131.118	689	21.0124	12.2854	17.3994	155.909	144.626	92.8181
ATEG_01979	conserved hypothetical protein	1.84336	2.79448e-09	12.7478	1901	1.29881	2.5874	2.89277	11.862	11.7781	14.6034
ATEG_01980	hypothetical protein	2.38975	4.019e-13	4.4374	4641	0.532007	0.640825	0.450265	5.01899	4.41841	3.87479
ATEG_01981	arylsulfatase	-2.71279	3.24783e-22	5.95182	1457	26.1894	19.3132	29.5905	4.42195	4.71669	8.71683
ATEG_01982	conserved hypothetical protein	1.16509	6.08481e-11	32.0407	2206	9.56441	8.55571	9.22343	26.7345	33.112	36.2756
ATEG_01983	predicted protein	1.16693	4.62472e-07	8.63702	3280	2.70308	2.37144	2.28014	7.59263	8.34697	9.97146
ATEG_01986	conserved hypothetical protein	-1.46004	4.24298e-20	36.1996	1579	57.6427	68.4585	65.2655	29.7391	36.1519	42.7079
ATEG_01987	conserved hypothetical protein	-2.3533	5.52129e-34	54.3344	737	178.927	173.366	187.285	63.715	42.863	56.4253
ATEG_01988	conserved hypothetical protein	-2.69625	9.23521e-70	23.0181	1312	97.6018	94.3346	95.4808	21.6258	20.5295	26.899
ATEG_01989	conserved hypothetical protein	1.40206	0.000197787	24.0672	787	4.27811	7.12195	6.28874	29.5974	27.3233	15.2809
ATEG_01991	predicted protein	4.05839	3.23887e-97	911.736	1166	37.4418	37.1808	30.8443	1073.12	827.04	835.044
ATEG_01992	predicted protein	3.30201	2.56979e-05	14.3169	353	0.31793	1.94426	0.311567	22.1124	12.56	8.27824
ATEG_01993	conserved hypothetical protein	1.68428	9.78146e-27	107.365	1705	19.7471	22.8104	21.8676	102.753	115.783	103.56
ATEG_01997	conserved hypothetical protein	-1.15456	4.11615e-09	6.45842	3751	9.48458	9.51448	8.62038	5.87953	5.55541	7.94033
ATEG_01999	conserved hypothetical protein	-1.23325	5.28247e-21	62.2614	2100	93.5243	98.9722	89.5577	56.4038	64.7108	65.6697
ATEG_02001	conserved hypothetical protein	-1.1563	5.63179e-13	15.2746	5273	22.4756	20.5433	22.3178	13.9102	13.3271	18.5865
ATEG_02004	predicted protein	3.27901	6.52679e-12	9.19426	2778	0.242396	0.53529	0.950178	8.02805	4.82791	14.7268
ATEG_02006	predicted protein	1.40986	2.79527e-07	65.9578	582	15.041	18.868	14.1731	82.5998	56.3734	58.9002
ATEG_02008	conserved hypothetical protein	-1.74577	7.48411e-09	6.49732	1271	11.6556	12.9597	17.3931	5.84892	4.53485	9.10817
ATEG_02010	predicted protein	4.09827	3.33175e-09	2.6519	4802	0.140228	0.119104	0	0.877257	2.63141	4.44704
ATEG_02013	predicted protein	2.44438	6.89654e-40	103.046	1754	11.7092	9.84748	14.6101	93.4545	96.4341	119.249
ATEG_02016	predicted protein	-1.10039	3.87509e-06	21.7639	762	33.1385	25.3694	31.465	22.7637	17.6009	24.9271
ATEG_02018	hypothetical protein	3.75024	9.12546e-58	78.5316	1200	3.4604	3.3363	4.30767	80.7413	64.658	90.1954
ATEG_02019	conserved hypothetical protein	5.06846	4.99791e-152	238.551	1140	4.72544	4.51529	4.34144	242.8	224.504	248.349
ATEG_02021	protein rds1	2.09344	3.63709e-09	11.1481	1434	1.487	2.2335	1.22715	8.38094	12.4446	12.6187
ATEG_02023	hypothetical protein	-1.16193	1.96776e-05	133.43	1975	146.154	218.986	203.594	71.8304	147.322	181.138
ATEG_02025	conserved hypothetical protein	-3.66439	4.77813e-71	16.8995	2180	117.326	167.436	127.742	13.0151	15.0501	22.6333
ATEG_02034	predicted protein	4.41409	2.20592e-26	67.7233	903	1.73999	2.15347	1.82696	42.672	40.1389	120.359
ATEG_02035	conserved hypothetical protein	4.71427	2.81156e-13	161.157	1544	2.25331	3.92651	4.13149	106.406	67.9842	309.081
ATEG_02036	conserved hypothetical protein	3.94001	2.64932e-07	92.9736	4009	2.79943	3.33832	3.67616	40.6097	33.2057	205.105
ATEG_02040	mitochondrial oxaloacetate transport protein	-2.32147	2.0828e-27	9.80706	1114	30.5255	30.2911	33.765	9.45374	7.86045	12.107
ATEG_02041	ribonucleoside-diphosphate reductase small chain	-2.15134	1.00183e-28	69.9003	1447	223.916	172.885	201.724	71.497	53.8508	84.3531
ATEG_02045	conserved hypothetical protein	-1.12875	8.90231e-08	17.3218	1273	22.9219	24.3511	25.3143	13.4314	16.1083	22.4256
ATEG_02047	conserved hypothetical protein	-1.48969	4.00701e-09	16.5701	1222	26.7256	29.1117	33.661	16.0198	11.1568	22.5338
ATEG_02048	protein disulfide-isomerase tigA precursor	-1.41586	2.19042e-22	95.2203	1170	149.639	170.799	167.795	85.1413	86.5896	113.93
ATEG_02050	conserved hypothetical protein	-1.77969	3.44076e-22	14.7497	1279	29.9219	36.6683	31.3009	14.0465	14.4728	15.7298
ATEG_02055	ran-specific GTPase-activating protein 1	-1.81505	1.3345e-23	78.4184	985	184.694	160.955	189.372	88.1763	65.3801	81.6989
ATEG_02056	conserved hypothetical protein	1.49083	6.58402e-16	152.655	2312	32.6203	33.0001	37.9613	109.591	172.688	175.687
ATEG_02058	conserved hypothetical protein	1.00264	8.07402e-08	44.2811	1421	15.4009	13.2016	13.7769	37.5797	48.4399	46.8239
ATEG_02061	conserved hypothetical protein	1.62192	1.64128e-08	59.069	739	13.2124	12.5377	11.4597	78.2965	50.5465	48.364
ATEG_02062	conserved hypothetical protein	-1.16879	4.0343e-08	50.2508	1142	73.0178	75.8241	71.7491	57.6101	53.48	39.6624
ATEG_02065	AdoMet-dependent rRNA methyltransferase spb-1	-1.61098	1.47038e-17	15.5648	2584	30.2724	28.5525	32.2203	12.6105	13.6408	20.443
ATEG_02067	conserved hypothetical protein	1.18458	3.4176e-05	8.79954	2827	2.42164	2.38728	2.5677	5.91668	10.8607	9.6212
ATEG_02070	conserved hypothetical protein	1.50132	1.396e-12	26.1892	3459	6.87846	5.29111	5.40536	19.7365	26.5329	32.298
ATEG_02077	predicted protein	1.18227	0.000110056	11.5804	1469	2.90314	4.12697	2.6953	9.19337	11.3936	14.1543
ATEG_02079	predicted protein	4.17981	6.75705e-40	63.941	1568	3.22086	2.48034	0.981992	66.8489	69.0644	55.9098
ATEG_02086	conserved hypothetical protein	-1.90785	1.34186e-26	18.7976	3599	44.2493	45.1955	45.7168	13.3918	20.1727	22.8284
ATEG_02087	conserved hypothetical protein	-4.17361	4.90761e-60	2.87414	1328	32.6208	33.8511	34.2869	2.05255	2.25357	4.3163
ATEG_02089	60S ribosomal protein L19, mitochondrial precursor	-1.25756	3.82773e-08	69.3752	572	115.172	101.789	106.138	87.0763	55.4212	65.6281
ATEG_02092	conserved hypothetical protein	2.73718	8.7953e-13	4.78005	4660	0.216752	0.638212	0.495632	3.37666	5.92269	5.04081
ATEG_02094	porphobilinogen deaminase	-1.71529	9.59185e-33	46.4745	1090	97.0937	98.8558	98.783	46.7181	43.7268	48.9786
ATEG_02095	ATP-dependent protease La 2	-1.92706	3.65151e-53	81.3472	2914	200.965	202.356	194.716	80.1478	82.0096	81.8842
ATEG_02096	conserved hypothetical protein	-2.23646	1.46622e-27	28.1354	520	90.6467	77.8713	89.044	30.9749	27.7106	25.7207
ATEG_02099	conserved hypothetical protein	1.50787	9.02386e-26	76.5626	2131	16.8528	18.3578	16.5671	70.8745	78.6455	80.1678
ATEG_02100	conserved hypothetical protein	1.00322	0.000142092	14.4189	2411	5.35311	3.27363	5.10913	11.4598	16.3666	15.4302
ATEG_02101	conserved hypothetical protein	2.79183	7.4496e-58	188.446	2317	19.8109	15.5511	16.9935	187.16	203.841	174.338
ATEG_02106	predicted protein	2.7974	0.0106414	2.39505	624	0.179855	0.366626	0	2.18413	3.01974	1.98129
ATEG_02107	conserved hypothetical protein	-1.18599	5.53277e-15	86.2945	836	130.352	123.418	124.586	86.2555	76.5024	96.1257
ATEG_02108	predicted protein	-1.60981	2.08488e-26	23.0118	2216	44.5676	44.6503	45.6609	19.2894	22.4086	27.3375
ATEG_02109	pre-mRNA splicing factor ATP-dependent RNA helicase PRP43	-1.96241	4.50539e-27	15.9199	2415	35.6903	39.5974	44.0843	14.6217	13.1726	19.9655
ATEG_02111	conserved hypothetical protein	1.88332	3.10915e-23	105.608	2635	18.4848	17.8418	18.3236	76.9729	127.458	112.393
ATEG_02114	conserved hypothetical protein	1.06717	3.05916e-07	19.3958	1809	5.8317	5.69091	6.26217	17.5336	20.7102	19.9437
ATEG_02115	actin	-2.29956	4.35567e-54	41.5453	1547	138.926	126.883	129.463	42.8483	37.6878	44.0999
ATEG_02116	hypothetical protein	-2.50968	4.56154e-32	4.86801	1607	17.5293	17.6528	18.4104	4.3176	4.6213	5.66511
ATEG_02117	conserved hypothetical protein	-2.89621	4.55916e-57	12.7714	1290	61.0736	60.4745	61.8975	12.5821	10.3109	15.4214
ATEG_02120	predicted protein	3.36184	2.10534e-21	17.2121	2075	0.811296	1.54354	0.848063	19.9434	18.91	12.783
ATEG_02121	predicted protein	4.16647	4.84561e-07	2.87755	1733	0.12952	0	0.126928	2.00184	3.51779	3.11302
ATEG_02122	conserved hypothetical protein	-1.09014	5.84988e-08	13.881	2786	17.9261	20.6111	18.0015	10.362	13.2883	17.9926
ATEG_02123	conserved hypothetical protein	1.40497	3.77228e-07	47.4432	717	12.5221	13.8796	8.12985	53.7417	43.2857	45.3021
ATEG_02124	hypothetical protein	-1.125	1.08054e-05	38.0477	640	54.7117	53.619	53.6168	49.7534	29.4425	34.9472
ATEG_02126	conserved hypothetical protein	1.67603	0.0141077	2.48884	1466	0.153109	0.858295	0.450136	2.45095	3.17556	1.84
ATEG_02133	cutinase precursor	6.99629	1.3037e-09	9.47071	788	0	0	0	11.0063	9.8464	7.55943
ATEG_02134	conserved hypothetical protein	-1.5259	5.3295e-07	1.87333	3225	3.79317	3.72424	2.96699	1.57516	2.33714	1.70768
ATEG_02136	predicted protein	-4.96672	1.92425e-193	114.002	750	2133.4	2513.01	2230.6	103.084	92.9598	145.961
ATEG_02138	conserved hypothetical protein	-1.82656	3.97513e-31	71.114	2347	162.008	177.113	150.331	71.7953	76.0358	65.5108
ATEG_02141	conserved hypothetical protein	2.99773	6.98976e-06	2.82326	2480	0.497791	0.0922478	0.044348	2.89765	3.39678	2.17535
ATEG_02143	hypothetical protein	3.27663	5.73758e-20	22.8727	1590	1.62344	2.08631	0.691718	17.9226	19.3103	31.3852
ATEG_02144	conserved hypothetical protein	-3.76639	2.02686e-56	26.2904	2763	192.045	326.395	178.449	26.4122	21.4624	30.9966
ATEG_02146	conserved hypothetical protein	-1.49876	1.31957e-05	7.407	1152	13.0544	13.8019	13.0796	4.73228	5.19573	12.293
ATEG_02147	bacterial hemoglobin	-8.69794	0	5.0423	1247	1398.86	1263.67	1420.43	5.26598	3.82215	6.03876
ATEG_02148	predicted protein	-4.69619	2.8724e-35	0.997519	1175	14.4226	17.3285	19.9374	0.421786	0.849005	1.72177
ATEG_02149	predicted protein	-3.18171	9.56738e-24	78.2861	935	463.561	471.373	420.406	32.3332	78.9529	123.572
ATEG_02152	predicted protein	3.46634	2.43034e-16	31.6121	787	1.71125	1.8895	1.81675	46.4427	21.8304	26.563
ATEG_02153	conserved hypothetical protein	-2.12141	3.48132e-07	2.42478	1007	8.47013	5.67961	6.4439	2.82988	1.43093	3.01352
ATEG_02154	predicted protein	2.43433	6.65984e-14	25.6733	817	3.43419	2.24014	3.36546	28.3589	22.3855	26.2755
ATEG_02158	conserved hypothetical protein	3.01874	1.51463e-09	23.636	514	2.18345	1.33526	1.92577	33.5059	14.8796	22.5223
ATEG_02160	conserved hypothetical protein	4.65525	2.10018e-18	7.24198	2175	0.103199	0.157776	0.252835	6.94977	7.59334	7.18282
ATEG_02161	predicted protein	6.05609	1.17239e-45	170.728	362	2.79023	1.26395	0.607642	152.65	199.639	159.896
ATEG_02162	conserved hypothetical protein	4.34505	5.48704e-10	5.43834	1490	0.0753216	0.38385	0	4.32401	5.57931	6.41169
ATEG_02163	predicted protein	4.50786	1.03307e-78	274.418	849	10.5752	5.25454	7.12494	290.704	266.857	265.692
ATEG_02164	inorganic phosphate transporter PHO84	1.33935	4.56219e-09	16.541	2656	4.35226	4.30675	3.85107	12.8285	19.6561	17.1383
ATEG_02165	predicted protein	3.52411	1.00592e-05	2.35059	1935	0.0579996	0.0591149	0.227355	2.94542	1.26022	2.84613
ATEG_02171	predicted protein	2.57678	2.88358e-08	5.92572	2030	0.331712	1.01427	0.541789	6.95791	6.27924	4.54002
ATEG_02172	sterol 24-C-methyltransferase	-2.55145	1.5659e-29	51.0349	1185	188.469	191.418	193.979	45.273	34.5155	73.3163
ATEG_02174	conserved hypothetical protein	-2.1454	5.28183e-22	30.8017	447	97.667	78.8172	87.5928	34.9247	25.0449	32.4356
ATEG_02175	conserved hypothetical protein	-3.20583	6.14126e-31	12.7192	1991	66.0636	69.2299	90.3729	10.2679	7.84971	20.04
ATEG_02176	acid phosphatase precursor	-1.18552	0.000627111	3.33168	1350	4.98797	5.16861	4.48079	2.38622	3.61264	3.9962
ATEG_02181	conserved hypothetical protein	1.65572	9.58776e-08	34.0553	1538	6.78629	5.20618	8.72428	41.8101	21.3325	39.0233
ATEG_02185	conserved hypothetical protein	1.05133	0.0188011	3.70438	2408	0.838923	1.04507	1.55292	4.93952	2.43964	3.73399
ATEG_02187	conserved hypothetical protein	1.34808	0.000251659	21.3789	581	6.56763	5.70952	3.78599	24.524	16.9793	22.6334
ATEG_02189	conserved hypothetical protein	6.46265	1.0731e-128	303.095	1755	3.45321	1.62945	1.37871	301.524	320.022	287.739
ATEG_02190	glycine dehydrogenase, mitochondrial precursor	-4.89041	4.92693e-53	4.21419	3246	78.9684	79.9583	87.1462	1.83216	6.89777	3.91264
ATEG_02192	conserved hypothetical protein	-1.01675	0.00146667	11.5607	1613	13.2198	14.3959	16.8418	5.99143	11.2011	17.4896
ATEG_02193	rhamnogalacturonase B precursor	2.08069	1.20072e-06	4.08426	2093	0.750697	0.546523	0.525481	4.1438	3.81302	4.29596
ATEG_02194	predicted protein	6.02051	7.44099e-26	27.2526	1091	0.308605	0.104846	0.302428	27.3692	22.4529	31.9357
ATEG_02195	GTP cyclohydrolase I	3.7269	1.99031e-14	18.2996	761	1.03233	0.901871	0.578098	12.0481	19.6632	23.1875
ATEG_02196	conserved hypothetical protein	4.57682	1.08423e-28	9.79862	3446	0.227976	0.398331	0.127665	6.61565	10.6146	12.1656
ATEG_02197	predicted protein	2.34996	7.28122e-10	9.02024	1792	0.876791	0.893651	1.59574	8.71169	10.9482	7.40088
ATEG_02201	predicted protein	2.88159	0.00368955	4.17893	620	0	0.922478	0	2.79773	3.57556	6.16349
ATEG_02204	hypothetical protein	-1.6014	1.12915e-28	78.0238	2706	140.515	151.882	162.821	71.8856	68.8156	93.3702
ATEG_02206	60S ribosomal protein L7	-2.26246	1.3802e-22	224.5	1266	696.601	657.953	725.663	240.361	140.26	292.879
ATEG_02207	hypothetical protein	3.10588	9.49261e-32	46.1135	1532	2.7105	3.95726	3.44595	39.8711	35.5969	62.8726
ATEG_02208	predicted protein	5.03251	3.81264e-32	45.5757	701	0.960592	0.815886	0.784473	46.4845	47.5942	42.6484
ATEG_02209	predicted protein	2.0646	0.0412612	1.09805	1505	0.0745709	0.380024	0	1.07023	1.17839	1.04552
ATEG_02213	predicted protein	4.12628	4.5944e-12	13.1092	758	0	0.754533	0.580386	11.9323	13.1607	14.2345
ATEG_02214	predicted protein	1.43141	5.0412e-11	69.7261	614	18.2784	14.5313	16.6587	67.8018	61.0174	80.3592
ATEG_02216	predicted protein	-3.60705	0.000222284	0.232537	640	1.40287	2.14476	3.26512	0	0.346382	0.351228
ATEG_02218	conserved hypothetical protein	-1.8727	8.98005e-11	24.3626	607	57.5013	41.0814	72.4765	18.3706	19.7215	34.9955
ATEG_02219	hypothetical protein	-2.62062	1.56269e-05	18.9498	2636	80.255	55.0239	92.9182	6.67441	15.9367	34.2381
ATEG_02220	conserved hypothetical protein	-2.00383	3.24249e-15	8.23706	1186	22.6162	19.7718	21.3289	5.32789	9.90665	9.47665
ATEG_02222	conserved hypothetical protein	1.76461	1.04509e-24	39.7836	2171	7.90929	6.90223	7.64968	36.0114	41.4574	41.8821
ATEG_02227	conserved hypothetical protein	1.69142	1.10133e-22	110.711	1661	20.8107	21.3486	23.8374	99.06	128.393	104.679
ATEG_02231	protein mmf2, mitochondrial precursor	-1.62851	5.77335e-21	82.8077	523	159.653	170.159	166.552	91.9179	72.6939	83.8113
ATEG_02233	conserved hypothetical protein	-3.17958	1.25086e-113	50.0275	1012	282.347	289.585	306.04	51.7881	47.2066	51.0878
ATEG_02234	glycerol-3-phosphate dehydrogenase	-3.04911	3.75172e-49	5.65871	1339	28.4973	28.789	33.5124	5.55189	5.3807	6.04354
ATEG_02237	conserved hypothetical protein	-2.66918	2.36237e-23	7.189	1072	26.3822	31.1577	31.9074	9.4774	5.16988	6.91972
ATEG_02238	cholinesterase	-1.84938	6.79082e-20	7.97293	2387	15.7977	19.2642	20.6881	8.6683	7.10468	8.14579
ATEG_02240	ATPase family AAA domain-containing protein 1	-1.42592	3.90382e-25	63.909	1332	103.888	117.307	109.157	55.3456	64.5748	71.8067
ATEG_02246	cystathionine beta-lyase	-2.75447	4.20223e-73	21.5805	1369	96.8172	97.342	86.5243	19.5488	20.7273	24.4654
ATEG_02247	conserved hypothetical protein	-3.06235	5.14519e-38	7.86485	995	44.3277	48.8589	34.045	5.97707	8.35495	9.26255
ATEG_02250	conserved hypothetical protein	4.15643	9.44395e-34	10.1936	3543	0.253411	0.258283	0.558763	10.3162	9.5106	10.754
ATEG_02251	predicted protein	7.55974	2.04108e-11	17.1406	659	0	0	0	18.0491	16.147	17.2256
ATEG_02252	conserved hypothetical protein	3.13679	3.49007e-43	55.9389	2224	3.33054	4.21752	4.64857	63.064	44.008	60.7448
ATEG_02253	aldo-keto reductase yakc	2.69686	4.38156e-29	19.7009	2482	1.85391	2.16608	1.77249	19.169	16.613	23.3209
ATEG_02254	predicted protein	2.32405	1.55663e-07	15.2448	610	1.65584	1.68768	2.3439	10.9682	17.2623	17.5038
ATEG_02256	predicted protein	3.85964	0.00339666	1.38746	1050	0	0.10894	0	1.18	1.05564	1.92674
ATEG_02257	predicted protein	3.93316	0.00688893	4.68819	414	0	0.276298	0	0	3.74829	10.3163
ATEG_02258	conserved hypothetical protein	3.16782	0.00768723	1.02344	1370	0.0819191	0	0.0802797	1.35657	0.647254	1.0665
ATEG_02260	predicted protein	-5.08015	3.91728e-12	0.14644	1535	2.77831	4.9928	3.43921	0	0	0.439321
ATEG_02266	polyphosphoinositide phosphatase	1.65603	4.59087e-30	98.7509	2766	19.5975	20.512	19.8813	81.2559	104.31	110.686
ATEG_02267	predicted protein	1.62717	0.000714424	10.8655	682	1.31647	2.51585	2.90278	13.6253	10.4016	8.56956
ATEG_02268	conserved hypothetical protein	1.74638	1.5116e-08	11.2339	1476	1.74883	2.09245	2.53349	10.241	10.3633	13.0973
ATEG_02270	conserved hypothetical protein	-7.44964	9.74486e-279	12.7684	1181	1475.23	1371.1	1527.94	15.1072	8.44692	14.751
ATEG_02271	DNA polymerase delta catalytic subunit	-1.59243	1.37564e-15	14.5642	3420	28.0573	26.4897	29.361	10.9771	12.9316	19.7838
ATEG_02272	predicted protein	2.3821	3.97379e-10	16.2591	830	1.62259	2.06724	2.25267	18.6596	15.3577	14.7601
ATEG_02274	conserved hypothetical protein	1.12407	0.00136182	20.1251	557	5.64168	5.13408	6.91097	22.4665	16.3179	21.5908
ATEG_02275	predicted protein	3.71491	0.00097981	1.60712	1288	0	0.08881	0.0853906	1.53913	2.40962	0.872617
ATEG_02276	conserved hypothetical protein	2.82801	3.73793e-28	199.684	520	19.2085	15.3983	19.247	241.366	140.898	216.789
ATEG_02277	conserved hypothetical protein	2.93348	6.661e-05	2.70565	1642	0.0683491	0.41798	0.133962	1.58459	2.76768	3.76469
ATEG_02281	conserved hypothetical protein	2.99316	3.98278e-06	4.73035	1939	0.694559	0.176979	0.170165	3.96172	2.17226	8.05706
ATEG_02282	predicted protein	1.26267	1.24013e-08	18.4177	1843	4.26264	4.717	5.72891	16.5379	18.1028	20.6125
ATEG_02283	hypothetical protein	1.89233	3.00905e-11	27.3948	1427	4.71882	3.60717	5.62633	23.8769	20.8169	37.4906
ATEG_02286	conserved hypothetical protein	-1.85853	1.36898e-14	10.1378	716	22.4145	25.8809	22.8875	9.51743	9.90769	10.9882
ATEG_02287	predicted protein	1.29464	4.87627e-09	35.9057	862	8.72315	10.2179	9.18653	34.9276	34.8472	37.9424
ATEG_02295	predicted protein	-2.90344	6.07411e-11	0.864718	1561	3.66668	3.95702	5.14335	0.873092	0.497051	1.22401
ATEG_02298	conserved hypothetical protein	-1.10161	1.00558e-06	36.3217	1544	44.0485	46.0809	58.6957	24.8762	35.5356	48.5532
ATEG_02302	predicted protein	1.98462	6.74047e-06	23.9259	554	3.24128	5.98778	2.38231	31.3104	22.2085	18.2588
ATEG_02303	predicted protein	1.18831	0.00012514	17.0264	867	4.78948	5.27738	4.31306	16.8629	19.049	15.1672
ATEG_02305	60S ribosomal protein L32-A	-1.95109	1.44877e-16	311.01	830	766.945	764.741	803.804	370.803	194.308	367.918
ATEG_02307	conserved hypothetical protein	-1.45585	3.32959e-05	11.5311	822	24.3027	16.6989	20.3375	14.1686	6.06801	14.3568
ATEG_02309	predicted protein	4.53738	6.30669e-06	2.14201	1724	0.0650982	0.0663499	0	2.08416	1.86452	2.47734
ATEG_02310	threonine aldolase	3.11948	2.34291e-12	6.28583	2105	0.586471	0.326044	0.417988	4.47334	6.10818	8.27597
ATEG_02311	conserved hypothetical protein	5.82115	8.05097e-13	5.21129	2450	0	0.140066	0	4.45027	3.98128	7.20233
ATEG_02314	predicted protein	1.61087	5.44313e-09	11.6207	2099	2.45953	2.45232	2.30551	8.67711	11.4064	14.7787
ATEG_02316	conserved hypothetical protein	-5.26954	3.76719e-70	19.6067	590	448.156	610.13	408.429	13.65	12.0236	33.1464
ATEG_02317	hypothetical protein	-4.22929	5.08563e-46	2.69561	2058	30.2114	39.3519	29.0189	1.14387	3.39313	3.54983
ATEG_02318	conserved hypothetical protein	-1.73251	4.16606e-13	10.0811	1248	21.6725	21.6309	21.5912	11.6156	7.46054	11.1673
ATEG_02319	glutamyl-tRNA synthetase, mitochondrial	-1.97889	1.47817e-20	6.5426	2128	14.3978	16.2335	19.3814	6.9286	5.88589	6.8133
ATEG_02320	conserved hypothetical protein	-2.11505	1.05711e-29	18.9256	2494	55.6196	50.5432	51.199	17.2386	14.9775	24.5606
ATEG_02324	hypothetical protein	1.26904	8.53957e-11	136.952	818	39.9251	32.4424	37.2437	152.981	119.65	138.224
ATEG_02326	predicted protein	2.2346	2.50415e-23	66.8259	952	7.19116	11.1744	8.78017	54.4013	73.3515	72.7249
ATEG_02329	G2/mitotic-specific cyclin cdc13	-1.2962	3.76585e-09	24.3071	2114	37.6398	36.7944	39.852	21.8612	17.5125	33.5478
ATEG_02335	importin alpha subunit	-1.21864	9.03594e-19	151.483	1972	223.093	209.459	244.618	128.109	155.64	170.698
ATEG_02337	conserved hypothetical protein	4.45018	7.78895e-166	577.427	994	17.0489	18.1823	15.4906	554.308	622.68	555.294
ATEG_02339	predicted protein	-1.31818	1.11736e-07	8.85134	1027	15.6269	12.8087	14.1361	7.96239	8.74219	9.84944
ATEG_02340	conserved hypothetical protein	-2.14458	9.57499e-18	7.0374	5541	18.4112	17.6504	23.3821	5.14292	5.38108	10.5882
ATEG_02341	conserved hypothetical protein	-1.35541	1.55468e-08	10.0101	1576	14.9544	18.7258	16.2602	10.9277	10.9014	8.20127
ATEG_02342	T-complex protein 1 subunit alpha	-1.9727	4.10253e-39	39.7757	2005	98.7953	95.9598	104.991	34.7908	35.8234	48.713
ATEG_02343	hypothetical protein	-1.73252	2.14736e-40	82.4362	1958	166.739	175.787	185.983	80.8701	75.8007	90.6377
ATEG_02344	predicted protein	1.19651	5.71565e-07	29.0771	2201	9.43317	6.28844	8.5448	29.9476	22.662	34.6218
ATEG_02345	predicted protein	2.47828	0.000269714	10.3474	428	1.04887	1.06904	1.28485	15.6322	5.95648	9.45362
ATEG_02347	conserved hypothetical protein	-1.46508	4.79631e-19	64.9654	3263	116.288	110.11	120.938	59.7665	76.0916	59.0382
ATEG_02354	predicted protein	2.47093	0.000180132	2.15028	1931	0.174359	0.355424	0.17087	1.47576	2.18126	2.79382
ATEG_02356	predicted protein	2.01255	0.0070214	5.11532	678	1.48977	0.168713	0.648868	6.94423	3.76014	4.6416
ATEG_02357	hypothetical protein	-1.82026	2.98181e-38	55.7285	1325	117.565	126.646	134.553	50.682	51.7822	64.7214
ATEG_02359	conserved hypothetical protein	-1.78694	6.03403e-17	16.3969	1440	33.9026	34.6339	39.8689	11.7877	15.5487	21.8542
ATEG_02363	conserved hypothetical protein	-1.84771	9.32143e-36	16.6257	2359	36.3948	38.7433	40.3287	16.1243	15.5527	18.2002
ATEG_02367	conserved hypothetical protein	1.52433	0.0206107	280.541	712	59.2671	58.3182	65.959	192.288	524.944	124.39
ATEG_02368	predicted protein	3.66221	0.00998243	1.46792	922	0	0.124064	0	0.671907	3.36614	0.365704
ATEG_02369	predicted protein	2.98122	0.00189329	1.65377	1308	0.171604	0	0.16817	1.79977	1.27113	1.8904
ATEG_02372	hypothetical protein	-1.2269	1.11778e-15	141.987	887	221.169	208.915	212.403	150.859	125.963	149.139
ATEG_02373	hypothetical protein	-1.24298	3.68974e-13	25.1088	1178	35.4408	38.8412	40.3334	24.5065	22.8648	27.9552
ATEG_02378	predicted protein	-3.31205	0.0499822	0	470	0.238786	1.21689	0.468013	0	0	0
ATEG_02379	predicted protein	-1.39282	0.0192793	1.20087	992	1.58388	2.19089	2.43914	1.12409	1.00563	1.47289
ATEG_02380	10 kDa heat shock protein, mitochondrial	-4.69431	3.20991e-77	28.0817	618	552.248	439.595	443.136	38.6936	19.9086	25.6431
ATEG_02381	conserved hypothetical protein	-7.9301	1.9383e-57	0.276573	1245	42.0972	46.4899	57.0675	0.199036	0.08903	0.541653
ATEG_02382	predicted protein	1.42669	0.000186952	4.22834	2435	0.921801	1.12743	0.94852	3.20562	5.37141	4.108
ATEG_02383	conserved hypothetical protein	1.04788	0.0171688	6.62029	1409	1.67269	1.38012	3.04425	4.74846	8.81074	6.30167
ATEG_02386	predicted protein	1.3579	0.00437581	9.78375	683	3.615	1.67478	1.93235	10.7029	7.95208	10.6963
ATEG_02389	predicted protein	5.59026	1.21249e-06	7.06518	743	0	0.153953	0	4.1689	4.77383	12.2528
ATEG_02390	predicted protein	4.16465	1.19433e-14	5.72001	2965	0.0378513	0.192896	0.333844	4.17874	4.18696	8.79433
ATEG_02392	predicted protein	1.03314	0.000320527	23.0525	763	6.76611	6.89622	7.92801	24.1953	18.5948	26.3674
ATEG_02395	predicted protein	-3.0842	0.00264993	0.275002	557	2.41786	1.23218	1.77711	0.222441	0.198999	0.403566
ATEG_02397	predicted protein	1.86091	0.00917194	1.22678	2548	0.176184	0.359144	0.086329	0.923898	1.60956	1.14687
ATEG_02401	predicted protein	1.56815	3.61692e-15	31.5437	1576	6.8363	7.04033	6.55991	31.9183	28.6952	34.0174
ATEG_02403	hypothetical protein	-2.52182	8.5287e-25	8.77253	3821	25.7296	33.1397	38.225	5.31786	10.6752	10.3245
ATEG_02409	conserved hypothetical protein	4.01807	2.86432e-06	2.36394	1901	0.118074	0	0.115711	1.75975	3.44014	1.89194
ATEG_02411	predicted protein	-3.11739	0.00974733	0.080769	1534	0.512128	0.298272	1.00376	0.242307	0	0
ATEG_02412	conserved hypothetical protein	1.73198	0.000151513	4.87297	1550	0.941277	0.664184	1.13531	3.51715	4.64823	6.45354
ATEG_02414	predicted protein	2.33461	1.979e-18	18.604	1613	2.01776	2.48205	2.52286	15.0554	20.3406	20.4161
ATEG_02415	hypothetical protein	2.12624	4.00175e-20	16.9004	3572	2.1365	2.14556	3.07903	13.2155	17.2221	20.2635
ATEG_02417	conserved hypothetical protein	1.43328	3.20826e-12	43.3062	1962	10.9827	8.512	11.2113	35.3007	50.3366	44.2813
ATEG_02423	GTP-binding protein ryh1	-1.51546	3.62139e-14	113.035	512	229.5	198.39	201.278	133.337	104.131	101.637
ATEG_02425	sulfite reductase beta subunit	-4.71967	2.53498e-139	10.9059	4804	186.823	165.081	200.277	8.14993	9.87521	14.6925
ATEG_02432	transcriptional activator xlnR	1.37261	2.29848e-18	74.0569	2785	17.3683	18.6059	19.2717	73.6725	78.8831	69.6151
ATEG_02434	hypothetical protein	1.42103	0.000932627	1.28249	5561	0.221996	0.390821	0.296664	1.13629	1.23579	1.4754
ATEG_02436	conserved hypothetical protein	2.40358	2.76666e-52	77.3995	2848	8.98464	9.31806	9.6158	65.0386	73.9857	93.1742
ATEG_02437	predicted protein	6.12589	5.25246e-07	3.71297	1105	0	0	0	2.57891	6.1189	2.44112
ATEG_02438	predicted protein	3.89509	9.73426e-09	6.20677	1087	0.206493	0.420928	0.10118	6.38305	4.79263	7.44462
ATEG_02440	predicted protein	3.22469	8.60307e-15	33.487	434	2.32733	1.31783	3.04101	32.8305	34.2232	33.4072
ATEG_02441	predicted protein	5.62974	1.75371e-09	17.9324	446	0.251635	0	0.246599	22.502	14.663	16.6322
ATEG_02442	predicted protein	2.07188	4.78433e-06	8.63577	2519	0.623743	1.90721	1.26618	5.50884	5.80833	14.5901
ATEG_02446	conserved hypothetical protein	1.0245	0.000624779	7.24504	3264	2.30372	2.38307	2.05544	4.55513	7.57287	9.60713
ATEG_02447	predicted protein	3.08315	0.00332343	4.27725	426	0.526898	0.268515	0	5.2352	3.9029	3.69367
ATEG_02448	conserved hypothetical protein	-1.59114	3.28488e-07	12.8578	997	28.0292	18.816	27.0269	7.95344	11.1176	19.5025
ATEG_02451	ubiquitin-activating enzyme E1 1	-1.41109	6.00124e-18	69.8538	3354	114.203	123.391	118.148	51.865	74.4236	83.2727
ATEG_02454	conserved hypothetical protein	-1.12071	3.94864e-12	29.9768	2208	38.8329	43.6205	43.535	26.8786	33.9354	29.1163
ATEG_02463	predicted protein	-1.12923	7.66125e-06	37.1283	1083	53.1612	46.6844	58.4952	35.5797	48.6151	27.1902
ATEG_02464	conserved hypothetical protein	-1.91358	6.54694e-28	12.096	3034	26.5592	27.8616	33.4227	9.80089	13.2251	13.2619
ATEG_02466	predicted protein	4.28418	2.17852e-69	63.4442	2290	2.25439	2.04798	1.9211	60.7054	76.67	52.9573
ATEG_02467	conserved hypothetical protein	2.24541	9.7798e-43	246.723	658	33.43	32.1606	34.5996	238.949	264.135	237.084
ATEG_02468	predicted protein	1.5602	7.60828e-11	26.108	1424	4.88638	6.18527	6.02436	28.1036	26.6208	23.5994
ATEG_02470	conserved hypothetical protein	-1.36761	6.52961e-19	105.711	1101	146.071	194.593	185.603	96.6665	104.5	115.966
ATEG_02472	predicted protein	4.28085	7.15093e-09	14.6264	526	0.213364	1.08733	0	19.0796	14.3294	10.4701
ATEG_02474	predicted protein	1.90416	0.00625317	2.67208	1283	0.0874741	0.713249	0.51434	2.70397	2.24622	3.06606
ATEG_02477	hypothetical protein	1.22663	3.38922e-07	15.4504	2235	4.97123	4.19676	3.54308	15.7993	16.0188	14.5332
ATEG_02484	conserved hypothetical protein	-1.00816	0.000976405	4.80728	1397	7.23023	5.486	5.90461	4.3458	4.36387	5.71218
ATEG_02487	predicted protein	-1.63604	2.90314e-13	73.2081	643	130.032	127.729	184.046	82.8567	56.8864	79.8812
ATEG_02492	predicted protein	3.99581	6.36798e-28	83.0597	332	2.36628	3.4454	3.97529	88.8196	80.127	80.2324
ATEG_02493	conserved hypothetical protein	-1.6932	1.78758e-13	6.52046	2235	11.0974	14.2792	15.2549	4.82294	6.89355	7.84489
ATEG_02494	conserved hypothetical protein	1.63808	1.87506e-07	17.8179	1116	4.12312	3.38242	3.44929	15.0989	22.7445	15.6101
ATEG_02496	hypothetical protein	1.0235	3.34042e-07	111.756	2133	36.3574	33.3026	35.4235	109.843	82.4172	143.007
ATEG_02500	predicted protein	3.4889	0.0219528	1.73597	818	0	0.139838	0	0	0.948528	4.2594
ATEG_02503	predicted protein	-3.71788	8.9277e-13	0.933869	872	8.1083	4.85359	11.9821	1.13669	0.762677	0.902238
ATEG_02504	aldehyde reductase I (Alcohol dehydrogenase [NADP+])	-2.08267	2.20233e-24	28.2822	1217	73.6821	78.4826	80.9736	25.9609	35.5205	23.3652
ATEG_02505	predicted protein	1.14075	8.36262e-07	38.4466	1437	12.8083	10.4278	10.4855	42.0759	40.727	32.5369
ATEG_02507	hypothetical protein	2.29625	1.18226e-23	54.0971	3649	5.68989	6.64568	8.5298	36.2973	58.1702	67.8239
ATEG_02510	predicted protein	4.64	5.54395e-12	7.27546	1368	0.164078	0.167233	0.160794	5.88704	5.83381	10.1055
ATEG_02511	cell division control protein 16	1.54356	1.13743e-13	33.7846	1488	8.37194	7.30295	6.50438	28.8933	36.0535	36.4069
ATEG_02515	hypothetical protein	1.25685	0.00439724	6.44054	1518	2.36583	1.65779	1.08679	4.48912	8.83526	5.99726
ATEG_02516	conserved hypothetical protein	1.50918	1.26604e-21	411.698	1064	97.8841	89.5532	91.8938	415.017	441.807	378.27
ATEG_02519	deoxyuridine 5'-triphosphate nucleotidohydrolase	-1.93252	1.89841e-16	17.4544	709	42.1057	37.1073	50.2603	19.9218	15.3209	17.1205
ATEG_02520	conserved hypothetical protein	-1.6258	2.0908e-15	34.643	1190	57.7179	63.1533	86.8774	36.8575	32.787	34.2846
ATEG_02522	hypothetical protein	1.53242	0.000669927	6.72675	1067	1.99846	1.39366	1.03077	7.31554	6.54458	6.32014
ATEG_02523	conserved hypothetical protein	1.01013	1.63196e-07	83.8817	1081	29.9001	26.8773	23.6041	90.6611	79.1584	81.8255
ATEG_02525	conserved hypothetical protein	-3.12163	1.71528e-60	121.382	494	718.812	663.168	671.031	140.202	92.6678	131.277
ATEG_02526	predicted protein	1.13069	9.48661e-07	24.3832	1526	7.94283	5.77183	7.56765	19.9733	26.3668	26.8094
ATEG_02527	conserved hypothetical protein	2.6673	1.12698e-23	62.6764	3400	6.33765	6.45952	6.11377	50.1065	91.4449	46.4778
ATEG_02528	conserved hypothetical protein	3.66284	6.04007e-49	111.673	2017	4.89647	5.78458	6.16167	89.3158	153.816	91.8871
ATEG_02529	predicted protein	2.81037	8.6164e-23	143.123	338	13.6136	11.168	13.9919	108.137	189.219	132.012
ATEG_02530	predicted protein	4.46395	6.60097e-27	116.743	428	3.40883	3.74164	2.82667	145.032	142.697	62.499
ATEG_02531	predicted protein	2.80951	2.78383e-09	59.6085	311	3.24779	5.14927	7.78016	72.9056	75.2017	30.7184
ATEG_02532	hypothetical protein	2.62064	4.34701e-41	413.965	980	38.9367	51.4743	39.2797	387.123	491.099	363.672
ATEG_02533	predicted protein	1.28147	0.0113539	12.4301	472	1.42664	3.63519	4.6603	11.2875	13.6205	12.3823
ATEG_02534	predicted protein	-1.65969	1.30601e-16	10.1172	4382	20.7196	21.0397	19.9536	10.8858	7.43671	12.0293
ATEG_02539	conserved hypothetical protein	2.02852	0.0238404	1.59655	1749	0	0.261606	0.440184	2.55025	0.697121	1.54227
ATEG_02540	conserved hypothetical protein	-2.60584	9.20316e-05	1.45044	418	7.24926	4.10481	6.84106	0.889232	2.38656	1.07553
ATEG_02541	conserved hypothetical protein	1.67174	3.61052e-28	96.3453	5024	18.7644	19.74	19.7243	86.0195	110.511	92.5051
ATEG_02542	60S ribosomal protein L12	-1.88146	9.49415e-15	317.034	740	746.931	751.555	757.546	347.589	189.48	414.032
ATEG_02543	hypothetical protein	-2.04398	6.50259e-40	69.6862	2586	178.412	174.766	197.808	54.2839	71.0231	83.7515
ATEG_02544	hypothetical protein	-1.85756	1.91808e-23	17.0029	1608	39.9921	35.5682	42.8168	14.871	14.8893	21.2484
ATEG_02545	adenylate kinase 2	-2.84875	1.08813e-53	14.6547	763	70.3087	66.5635	67.6043	14.1275	15.2535	14.5831
ATEG_02546	conserved hypothetical protein	-1.44282	2.9121e-15	44.8324	951	82.0182	73.4917	81.0706	49.7683	42.8917	41.8372
ATEG_02547	conserved hypothetical protein	-6.26901	0	12.5768	1191	620.512	627.545	631.179	10.9231	13.0293	13.7778
ATEG_02551	ATP synthase gamma chain, mitochondrial precursor	-3.44683	9.17907e-112	260.609	1240	1845.99	1806.58	1861.64	283.77	220.88	277.176
ATEG_02556	conserved hypothetical protein	3.60884	1.22721e-36	27.1569	2302	1.02381	1.5404	1.6722	30.7865	20.6084	30.0756
ATEG_02558	conserved hypothetical protein	-1.29956	5.70852e-17	72.4696	1514	106.744	120.129	116.739	71.2791	61.2781	84.8516
ATEG_02559	hypothetical protein	-2.12436	4.76949e-17	8.76633	3273	23.0768	23.5904	26.2777	6.13252	6.7054	13.4611
ATEG_02561	conserved hypothetical protein	5.99287	1.4454e-159	935.808	1171	8.62564	7.81467	11.3646	717.898	1191.44	898.089
ATEG_02563	predicted protein	4.50865	2.92401e-45	110.06	995	2.48145	2.98901	3.64768	83.8035	160.304	86.0739
ATEG_02572	uroporphyrinogen decarboxylase	-1.97701	3.86771e-33	32.0431	1386	76.4389	80.7974	86.1773	32.3605	26.7909	36.9778
ATEG_02573	cytosine deaminase	-2.41108	2.57532e-34	35.0181	612	113.513	128.966	120.586	40.6925	33.3251	31.0367
ATEG_02574	mitochondrial protein import protein MAS5	-2.41629	1.49626e-22	57.2299	1435	208.582	205.738	188.466	78.3115	49.1259	44.2523
ATEG_02575	conserved hypothetical protein	-1.72939	1.43412e-12	10.4049	1576	23.2149	22.0645	20.7265	7.94027	8.36944	14.9049
ATEG_02576	60S acidic ribosomal protein P0	-2.86394	1.30016e-38	292.833	1065	1351.28	1310.67	1442.59	283.98	192.647	401.871
ATEG_02579	conserved hypothetical protein	-1.45808	1.31632e-12	19.8332	1452	35.7093	32.6146	36.2066	17.9194	15.6492	25.9309
ATEG_02583	DNA-directed RNA polymerases I	-1.34151	7.3783e-11	33.0199	739	54.2163	55.4136	51.9406	35.5436	25.7982	37.7178
ATEG_02588	hypothetical protein	-1.2208	2.38908e-17	51.9293	3365	69.1052	80.598	83.0185	46.8352	47.7627	61.1899
ATEG_02590	hypothetical protein	8.99442	0	5692.11	1125	8.97834	6.40569	5.37695	4593.1	5148.7	7334.52
ATEG_02591	protein VTS1	1.02122	1.09209e-10	146.35	1972	47.6917	47.3907	42.6659	116.234	150.75	172.066
ATEG_02594	hypothetical protein	-1.01257	1.56642e-13	37.4647	2201	45.4832	51.243	48.8203	33.7192	37.6189	41.0559
ATEG_02595	conserved hypothetical protein	2.70614	8.12135e-83	264.435	2449	24.6547	27.9312	25.284	236.214	289.258	267.834
ATEG_02597	GTP-binding protein SAR1	-1.57951	1.73812e-19	142.488	988	280.346	272.307	274.067	163.402	119.93	144.132
ATEG_02599	predicted protein	-1.20292	2.26236e-12	9.70956	3057	15.4191	13.5454	14.1032	9.07868	9.60851	10.4415
ATEG_02601	proliferating cell nuclear antigen	-1.79803	5.26515e-25	86.6038	771	203.497	186.046	193.719	96.0985	72.4572	91.2556
ATEG_02603	conserved hypothetical protein	6.57018	1.28843e-17	12.474	1715	0.13088	0	0.0641301	11.5591	11.0519	14.811
ATEG_02605	predicted protein	2.54287	0.00349125	1.59467	1406	0.159643	0.0813565	0.234672	1.85056	1.73437	1.19907
ATEG_02607	conserved hypothetical protein	3.12719	0.0311289	0.440214	1977	0	0.057859	0	0.250682	0.728857	0.341102
ATEG_02608	conserved hypothetical protein	3.67832	6.55291e-48	47.2024	1637	1.91962	3.2143	1.8812	45.715	40.8972	54.995
ATEG_02609	conserved hypothetical protein	3.82986	0.00404888	0.812761	1789	0	0.0639392	0	0.623307	0.495662	1.31932
ATEG_02610	conserved hypothetical protein	3.83993	1.45601e-68	77.1969	1201	3.55097	3.61925	3.11359	76.7538	69.9571	84.8797
ATEG_02611	predicted protein	4.82522	4.99628e-21	10.2622	2102	0.32035	0.272091	0.0523231	8.07529	8.59529	14.116
ATEG_02612	predicted protein	-2.85746	9.44668e-05	0.542498	778	1.58679	3.82271	2.82733	0.477762	0.427413	0.722321
ATEG_02613	conserved hypothetical protein	-1.47899	0.0239652	1.00379	1185	1.32591	2.41323	1.76344	0.836453	0.467689	1.70724
ATEG_02614	conserved hypothetical protein	1.93542	0.0149993	2.68615	799	0.280924	0.429489	0.550604	2.32603	2.49707	3.23535
ATEG_02615	conserved hypothetical protein	-1.32487	8.01693e-06	4.18589	1373	5.96703	7.58138	6.72876	3.6096	4.0365	4.91157
ATEG_02618	mitochondrial import inner membrane translocase subunit tim10	-1.87386	6.86029e-14	53.7149	333	131.103	123.318	129.47	69.2052	38.6117	53.3276
ATEG_02620	conserved hypothetical protein	1.39231	7.13986e-12	18.6735	2402	3.92475	4.80979	4.94512	18.4147	17.7662	19.8396
ATEG_02623	protein phosphatases PP1 regulatory subunit sds22	-1.0963	9.51073e-10	24.8725	1606	31.0273	39.6723	31.9814	24.6873	22.7068	27.2235
ATEG_02624	NAD(P)H-dependent D-xylose reductase	-1.30349	2.682e-10	29.6781	1015	41.0217	45.9803	54.0705	28.6861	23.8065	36.5416
ATEG_02625	regulatory protein abaA	1.93514	3.3776e-08	7.72478	2490	0.766224	1.4241	1.63429	5.42372	8.85848	8.89214
ATEG_02626	multiple RNA-binding domain-containing protein 1	-1.18432	1.60318e-05	5.27842	2821	7.63843	6.04172	9.27897	3.90892	4.71502	7.21132
ATEG_02627	dynein light chain	-1.338	1.15497e-08	52.0332	586	89.6302	81.7888	83.895	63.2184	37.4518	55.4294
ATEG_02628	conserved hypothetical protein	-1.50132	1.36636e-14	54.4336	814	97.3389	107.22	94.445	62.7109	44.2552	56.3346
ATEG_02629	urea active transporter	-4.31758	1.06e-48	1.29214	2298	16.5072	21.0058	13.2573	0.916577	1.6882	1.27164
ATEG_02631	conserved hypothetical protein	-2.26211	2.34127e-42	24.6202	1540	70.1797	72.272	84.7727	21.4813	22.4564	29.9228
ATEG_02632	conserved hypothetical protein	-3.20497	6.10925e-27	4.36372	617	25.8291	25.955	27.0947	4.41782	5.03012	3.64321
ATEG_02636	conserved hypothetical protein	4.99223	2.45976e-137	193.608	4549	3.30594	4.45077	3.94092	198.011	220.686	162.129
ATEG_02637	conserved hypothetical protein	5.07698	1.99781e-44	68.8275	995	1.46631	1.49451	0.884286	88.4108	62.3836	55.6882
ATEG_02638	predicted protein	7.30519	7.35715e-209	143.469	5812	0.521368	0.551074	0.643397	133.173	170.936	126.297
ATEG_02644	conserved hypothetical protein	1.19934	4.61436e-07	71.9352	976	26.4475	16.1736	17.3539	64.1079	79.7247	71.973
ATEG_02645	Delta(24(24(1)))-sterol reductase	-1.71354	7.26767e-33	18.6614	3756	36.1249	39.1645	42.6931	17.7141	17.2638	21.0064
ATEG_02647	conserved hypothetical protein	-1.04427	1.92953e-12	23.1264	2734	32.347	30.3331	29.2055	21.1635	23.9199	24.2957
ATEG_02648	conserved hypothetical protein	1.91246	1.83375e-12	20.6101	1854	3.26881	3.64016	3.44068	13.633	21.463	26.7343
ATEG_02649	conserved hypothetical protein	1.97112	1.12704e-19	62.3754	1355	12.0098	9.53931	8.76618	48.1883	71.0045	67.9335
ATEG_02650	conserved hypothetical protein	3.45678	1.2662e-80	94.536	2194	5.11528	5.89141	5.36381	77.5926	89.4216	116.594
ATEG_02651	predicted protein	7.31634	3.86306e-30	34.1293	1658	0.135379	0.206973	0	26.9022	26.4069	49.0788
ATEG_02657	hypothetical protein	6.45361	3.3105e-30	21.9518	1824	0.123058	0.0627123	0.241191	22.0764	24.3075	19.4716
ATEG_02658	conserved hypothetical protein	5.19348	3.12142e-83	184.414	1726	2.53589	2.71719	4.14189	154.336	135.246	263.661
ATEG_02659	predicted protein	10.0657	6.92138e-26	165.4	849	0	0	0.129544	192.49	92.9561	210.754
ATEG_02660	conserved hypothetical protein	-1.26768	0.0121651	2.69213	998	3.14872	4.58466	4.95916	3.47614	1.22171	3.37855
ATEG_02663	predicted protein	3.86077	3.42622e-05	2.8945	1084	0.103532	0.105523	0.10146	2.40027	2.96534	3.31788
ATEG_02664	predicted protein	-1.00503	0.00759492	2.98355	2171	4.08388	3.2667	4.10347	2.45402	1.88907	4.60755
ATEG_02666	cholinesterase	1.71711	0.0406005	0.858786	2128	0.158218	0.16126	0.155051	1.10625	0.625051	0.845061
ATEG_02671	conserved hypothetical protein	7.97002	1.80234e-15	11.7842	2422	0	0.0472284	0	12.5332	10.8005	12.0189
ATEG_02675	conserved hypothetical protein	6.63748	5.41359e-10	12.6169	852	0	0	0.129088	15.4147	8.71647	13.7193
ATEG_02676	conserved hypothetical protein	6.45142	1.54979e-09	6.35397	1464	0	0.0781334	0	6.09342	5.90553	7.06295
ATEG_02677	conserved hypothetical protein	4.94521	2.87994e-05	3.03908	1026	0	0.111489	0	3.019	2.5928	3.50544
ATEG_02678	conserved hypothetical protein	-3.17068	0.00507349	0.150946	770	1.02027	0.891329	1.42835	0.160909	0	0.29193
ATEG_02679	hypothetical protein	4.55144	7.35849e-25	19.9473	1157	0.388001	0.790923	0.380236	16.5985	19.7351	23.5083
ATEG_02680	predicted protein	4.45337	9.01306e-11	7.9499	1100	0.102027	0.415954	0.0999847	5.96971	7.3559	10.5241
ATEG_02683	conserved hypothetical protein	-1.36789	2.3808e-10	18.2048	1727	26.319	30.6004	33.0523	12.6985	18.2919	23.624
ATEG_02684	predicted protein	6.53468	2.23484e-05	203	853	0.39471	0.1341	0.257874	0.290503	49.2488	559.462
ATEG_02686	conserved hypothetical protein	-1.71718	1.80469e-06	2.97483	1660	6.49036	4.75465	7.68557	3.06017	1.86963	3.99469
ATEG_02687	predicted protein	4.78204	7.6347e-31	32.6632	1212	0.648189	0.755031	0.816706	42.3222	31.1858	24.4817
ATEG_02688	predicted protein	-1.3218	1.61562e-09	11.3309	1473	21.4096	16.2301	17.0239	10.4301	11.9646	11.5979
ATEG_02691	predicted protein	2.39283	6.22893e-09	9.19088	4127	0.897399	1.05324	1.25253	4.59332	6.25788	16.7214
ATEG_02692	predicted protein	3.12351	1.05749e-13	19.0024	950	1.2995	1.44489	1.27349	14.6071	13.6511	28.749
ATEG_02696	predicted protein	3.03069	0.00230799	1.22761	1818	0.0617322	0	0.18149	1.84009	0.853571	0.989158
ATEG_02697	conserved hypothetical protein	1.13114	0.00436272	4.09155	2093	1.28691	1.36631	0.893317	3.72942	3.33639	5.20885
ATEG_02700	conserved hypothetical protein	2.92708	6.2974e-21	20.8727	2013	1.39381	2.55709	1.31127	24.6814	18.1158	19.8209
ATEG_02703	conserved hypothetical protein	-1.81184	1.44995e-07	3.87096	872	7.59349	9.70718	9.08118	3.41008	3.30493	4.89786
ATEG_02704	predicted protein	5.77627	2.30921e-06	7.28054	434	0	0	0	4.85321	7.40651	9.5819
ATEG_02706	predicted protein	4.22119	1.14953e-20	27.4292	745	0.602573	1.07478	1.0334	31.4323	20.5319	30.3235
ATEG_02709	predicted protein	1.14031	0.0362389	1.4198	2660	0.464106	0.387025	0.372123	1.49052	1.41678	1.3521
ATEG_02710	hypothetical protein	-2.01786	1.23781e-12	3.81989	1791	9.02345	10.2827	10.5009	2.35209	3.89898	5.20861
ATEG_02713	hypothetical protein	4.05344	3.40328e-14	5.40956	2502	0.358846	0.228592	0	4.75394	5.00607	6.46867
ATEG_02714	predicted protein	5.41606	1.65136e-25	20.7665	1446	0.388068	0	0.456362	13.7095	21.4632	27.1267
ATEG_02720	predicted protein	4.72434	0.000173442	9.7147	1328	0	0	0.414093	10.9159	3.75595	14.4723
ATEG_02721	predicted protein	2.66738	3.71157e-05	2.51766	1871	0.419885	0.183411	0.117566	2.78129	2.42893	2.34277
ATEG_02722	predicted protein	1.15305	5.40619e-07	15.4654	2488	3.33801	4.91939	5.08363	14.3421	14.3008	17.7534
ATEG_02723	predicted protein	3.27238	7.07158e-11	13.2735	839	1.20389	0.54535	0.78653	16.2443	9.64421	13.9319
ATEG_02724	predicted protein	4.7286	1.31816e-36	16.9422	2180	0.205925	0.577183	0.403608	15.118	16.1687	19.5399
ATEG_02727	predicted protein	2.21022	1.30932e-14	55.0118	1855	6.2921	8.01636	8.18203	30.6576	74.2733	60.1045
ATEG_02729	hypothetical protein	-1.3471	7.33476e-13	19.3047	3928	29.0859	30.6062	34.2997	13.8157	20.0634	24.0352
ATEG_02730	predicted protein	3.99241	2.69812e-62	698.133	500	28.7307	29.2831	24.6362	648.243	474.405	971.751
ATEG_02731	predicted protein	1.68586	2.23302e-21	579.723	931	129.226	102.346	116.362	599.536	620.765	518.867
ATEG_02735	hypothetical protein	-1.02279	3.32697e-05	9.20535	3584	11.367	12.2239	12.0601	7.01775	7.08228	13.516
ATEG_02736	hypothetical protein	-1.7225	9.8632e-17	37.1911	2496	80.7547	76.8539	77.5522	34.0029	26.8224	50.748
ATEG_02737	conserved hypothetical protein	-1.00251	1.97238e-08	17.2179	2578	22.0715	20.8098	23.2082	13.6972	16.7682	21.1881
ATEG_02739	60S ribosomal protein L13	-2.47547	1.06992e-27	243.492	1071	868.912	840.976	910.467	267.003	154.103	309.37
ATEG_02741	conserved hypothetical protein	-2.06648	1.12911e-17	11.1096	1550	31.0622	31.0691	28.8794	14.3883	9.29645	9.64405
ATEG_02744	succinyl-CoA ligase beta-chain, mitochondrial precursor	-3.77019	8.4249e-193	63.6254	1714	565.402	552.85	558.707	63.0341	58.1372	69.7047
ATEG_02747	xanthine phosphoribosyltransferase 1	-2.93331	1.71823e-44	15.5498	1039	69.7787	73.8728	86.0599	15.9794	11.4149	19.255
ATEG_02749	conserved hypothetical protein	-1.96434	5.55604e-22	8.9006	2232	20.515	21.4732	24.8842	8.27108	7.15112	11.2796
ATEG_02750	predicted protein	1.52594	0.000123168	9.72645	1276	1.31931	2.779	2.41342	12.0404	8.9473	8.19166
ATEG_02752	cytochrome c heme lyase	-2.43144	1.95935e-42	14.688	1104	50.1168	50.148	52.501	13.804	12.8513	17.4087
ATEG_02754	ubiquitin-conjugating enzyme E2 6	-1.07191	7.26128e-09	47.031	940	67.8151	59.5057	63.7668	51.1416	40.0919	49.8595
ATEG_02755	hypothetical protein	-3.84364	8.1978e-139	25.5498	1992	222.768	230.325	254.032	23.6355	21.8123	31.2015
ATEG_02757	conserved hypothetical protein	-1.31051	3.0368e-17	83.2731	1675	134.608	142.523	120.752	70.4933	93.5046	85.8213
ATEG_02758	26S protease regulatory subunit 8	-1.48267	5.58093e-29	112.235	1297	193.913	205.139	204.872	107.182	101.271	128.251
ATEG_02760	hypothetical protein	1.16872	1.42731e-17	159.572	1995	46.6356	42.716	47.4113	155.511	161.18	162.026
ATEG_02766	conserved hypothetical protein	1.00298	2.14442e-07	38.3451	2146	10.9824	14.7648	11.0701	33.7173	42.4568	38.861
ATEG_02767	conserved hypothetical protein	-1.35426	2.0442e-10	29.6113	1649	53.3582	41.69	51.8902	34.7129	24.1312	29.9897
ATEG_02769	NADH-ubiquinone oxidoreductase 21 kDa subunit	-2.4177	1.39879e-43	82.2234	790	271.481	283.072	298.068	92.5326	66.9263	87.2113
ATEG_02770	hypothetical protein	1.14406	0.00183971	15.7509	650	5.00715	5.45539	3.21489	16.0116	16.3706	14.8705
ATEG_02775	C-4 methylsterol oxidase	-3.24639	2.40203e-71	76.6678	865	477.85	448.557	476.678	76.0586	57.6636	96.2812
ATEG_02777	60S ribosomal protein L26-2	-2.22917	5.5552e-22	508.505	629	1546.05	1509.04	1578.23	605.513	322.835	597.166
ATEG_02784	predicted protein	-2.41781	1.27333e-06	12.1829	416	37.2299	39.3206	51.0258	12.8069	2.39803	21.3439
ATEG_02785	predicted protein	2.16302	1.28146e-09	10.7613	1322	1.01872	1.73052	1.83028	10.5905	11.1513	10.5422
ATEG_02788	conserved hypothetical protein	-3.266	0.00474339	0.0602077	1841	0.487688	0.434933	0.59741	0	0.180623	0
ATEG_02790	predicted protein	3.5412	0.0140727	0.817355	1602	0	0.0714028	0	0.0773406	0.76109	1.61363
ATEG_02793	conserved hypothetical protein	1.81114	0.0372	3.51996	502	0.447128	0.455726	0.87636	3.20856	2.64962	4.7017
ATEG_02794	predicted protein	1.73671	2.04724e-13	46.7497	764	10.1359	8.08496	8.49346	40.3809	43.5245	56.3437
ATEG_02795	predicted protein	2.3644	1.25234e-11	17.4103	968	1.73909	2.48154	2.15876	12.6716	19.0081	20.5512
ATEG_02796	predicted protein	1.70127	0.000466788	9.04097	830	1.21694	2.89414	1.19259	10.4494	8.41333	8.26021
ATEG_02799	predicted protein	5.32635	2.39657e-47	34.0118	1654	0.542826	0.34579	0.664952	29.7389	29.4865	42.8099
ATEG_02800	conserved hypothetical protein	2.00962	1.75773e-24	162.768	1162	23.1799	26.6772	27.4485	161.859	124.292	202.153
ATEG_02801	predicted protein	3.70475	2.01622e-27	25.5432	2540	1.32554	1.12586	1.16911	20.3898	15.8845	40.3553
ATEG_02802	predicted protein	3.83215	4.38709e-23	20.7661	1250	1.16718	0.915098	0.615905	17.8415	16.4933	27.9634
ATEG_02803	conserved hypothetical protein	2.08579	0.000426805	2.52533	1930	0.232599	0.29634	0.569861	1.79751	3.21615	2.56233
ATEG_02804	conserved hypothetical protein	2.42938	1.49194e-07	6.01098	1663	0.269944	0.894188	0.925895	5.73678	5.13221	7.16396
ATEG_02805	conserved hypothetical protein	2.82946	9.04674e-51	65.0223	2582	5.82444	6.15795	5.4097	49.2815	68.0852	77.7001
ATEG_02806	hypothetical protein	1.44659	2.57186e-06	8.88121	2342	2.39601	1.95367	1.87845	6.98324	11.4061	8.25432
ATEG_02808	conserved hypothetical protein	2.50072	0.0138595	1.21565	1625	0.276257	0.0703922	0	0.686213	0.954949	2.00578
ATEG_02809	conidiation-specific protein 10	6.17716	2.71017e-07	14.2586	299	0	0	0	9.11636	12.2334	21.4261
ATEG_02810	conserved hypothetical protein	6.16812	2.1323e-07	9.81382	421	0	0	0	7.94606	9.21492	12.2805
ATEG_02811	conserved hypothetical protein	-1.81069	3.23397e-06	1.25007	4880	3.40367	1.4064	3.69615	0.914014	1.40824	1.42794
ATEG_02812	predicted protein	-1.67372	0.0268793	0.537745	1293	1.21517	0.619266	1.61615	0.57494	0.3429	0.695394
ATEG_02830	predicted protein	-3.49111	0.0190554	0.0157017	2386	0.329256	0.287646	0.0460952	0	0	0.0471052
ATEG_02837	hypothetical protein	-1.80449	0.042463	0.261396	1598	0.70231	0.357908	0.825906	0.155068	0.277453	0.351668
ATEG_02843	predicted protein	2.37488	9.96855e-06	8.49008	807	1.25163	0.992207	0.817718	11.2078	5.9061	8.35636
ATEG_02844	predicted protein	2.17851	0.0298041	2.16501	701	0.480296	0.163177	0.156895	1.23723	2.3718	2.88598
ATEG_02845	predicted protein	1.83905	0.00186222	4.28047	1064	0.73835	1.18258	0.310103	3.60986	4.5837	4.64783
ATEG_02847	hypothetical protein	1.3726	3.1594e-08	36.7131	3061	10.0093	9.37968	7.5454	23.3551	45.8071	40.977
ATEG_02849	conserved hypothetical protein	-1.98275	3.79951e-19	31.8587	728	78.0055	84.2192	81.883	36.7614	22.5339	36.2807
ATEG_02850	cytochrome P450 51	-4.25149	6.37672e-132	25.4911	1746	285.908	303.002	347.65	23.2046	20.6322	32.6365
ATEG_02851	hypothetical protein	-1.20679	2.54024e-07	21.0239	2211	27.2071	34.6628	30.7416	13.4491	21.1558	28.4668
ATEG_02853	predicted protein	3.95213	3.15868e-86	615.149	548	26.6237	22.7522	26.8937	586.714	729.173	529.56
ATEG_02854	conserved hypothetical protein	-1.09854	4.99052e-10	35.6932	1216	47.9928	52.6783	46.3087	33.9298	30.2629	42.8868
ATEG_02856	conserved hypothetical protein	6.13201	2.30215e-11	33.6591	1876	0.418766	0	0.234506	27.9369	16.4845	56.556
ATEG_02857	predicted protein	4.5674	2.70128e-16	24.1548	556	0.605553	0.617197	0.593434	24.2897	24.3215	23.8532
ATEG_02858	conserved hypothetical protein	-3.53302	5.84882e-23	1.58761	969	10.5396	12.1588	13.5067	1.53436	1.37266	1.85582
ATEG_02862	hypothetical protein	-1.04471	6.28654e-14	151.451	1100	203.339	214.736	184.972	143.386	157.396	153.57
ATEG_02869	predicted protein	-1.09609	1.92207e-05	12.0293	2053	15.3065	15.6008	18.1609	9.17328	9.28635	17.6281
ATEG_02871	predicted protein	2.32664	0.000235345	5.81751	909	0.617322	1.00671	0.483974	2.72606	7.92602	6.80046
ATEG_02874	conserved hypothetical protein	1.54543	0.00123462	7.02055	1017	0.882826	2.36198	1.29774	6.33508	5.88543	8.84115
ATEG_02875	predicted protein	-1.88994	2.81127e-06	2.19019	1093	5.134	5.86065	4.83	1.36029	2.43387	2.77641
ATEG_02879	conserved hypothetical protein	-3.47211	3.52518e-05	0.324122	714	2.51494	1.60206	3.85095	0.347058	0.310483	0.314827
ATEG_02880	predicted protein	-2.91379	0.0108463	0.089699	1290	0.521996	0.620706	0.511549	0.0960462	0.0859243	0.0871264
ATEG_02882	alpha-N-arabinofuranosidase A precursor	-3.33176	0.00064845	0.898141	2147	5.07044	7.19249	7.73519	0.288541	0.15488	2.251
ATEG_02886	predicted protein	5.68038	1.90244e-05	2.60971	1319	0	0	0	0.281804	2.60509	4.94223
ATEG_02887	conserved hypothetical protein	4.57442	0.000206997	2.01806	1203	0	0.095085	0	1.23591	2.85629	1.96197
ATEG_02888	predicted protein	4.33054	1.99453e-07	5.98834	932	0.240835	0.122733	0.118008	5.18464	8.80078	3.97958
ATEG_02889	predicted protein	2.36604	1.09419e-14	13.6408	1556	1.58679	2.05838	1.41366	13.457	14.2471	13.2185
ATEG_02890	conserved hypothetical protein	4.17959	1.03625e-31	33.9327	1326	1.3542	1.20771	0.912379	31.7691	23.0713	46.9576
ATEG_02891	nonspecific lipid-transfer protein, mitochondrial precursor	2.79273	3.11677e-08	10.8503	1438	0.390227	0.795461	1.75912	11.0286	14.7224	6.79986
ATEG_02892	conserved hypothetical protein	3.79252	2.67358e-27	29.7777	1792	1.31519	0.829818	1.90261	24.6831	41.3185	23.3316
ATEG_02893	hypothetical protein	-1.52564	1.27404e-10	15.4542	1582	26.5321	28.5607	29.8943	10.2597	14.3633	21.7397
ATEG_02894	predicted protein	1.29345	0.000152921	9.92657	2372	2.08182	3.32745	2.22563	5.85024	10.0936	13.8359
ATEG_02896	conserved hypothetical protein	2.17822	1.96306e-07	11.216	962	1.8666	2.0214	0.800293	10.5611	11.6373	11.4496
ATEG_02897	allergen Asp f 4	-3.133	2.22021e-39	9.81134	695	54.4191	62.0489	50.165	9.80501	7.17684	12.4522
ATEG_02898	conserved hypothetical protein	8.10301	6.0576e-81	159.203	1739	0.451756	0.26311	0.316225	137.65	217.032	122.928
ATEG_02899	sarcoplasmic/endoplasmic reticulum calcium ATPase 2	-1.70834	1.66944e-29	29.8383	3118	65.2211	63.2102	58.5542	24.6766	29.0081	35.8303
ATEG_02901	predicted protein	-1.51789	9.46621e-17	66.6589	973	120.649	124.615	125.808	77.4214	57.9843	64.5712
ATEG_02903	26S protease regulatory subunit S10B	-1.17542	6.01601e-21	161.035	1409	236.964	237.136	227.148	157.315	152.693	173.097
ATEG_02906	conserved hypothetical protein	1.62212	9.0463e-18	76.4426	1584	17.3587	17.1148	12.9147	63.9835	74.7346	90.6098
ATEG_02907	conserved hypothetical protein	-3.16907	1.96836e-103	90.4458	414	529.971	538.504	502.894	77.8114	99.8652	93.6609
ATEG_02908	predicted protein	2.77628	4.67368e-14	15.4158	1716	1.37343	1.39984	1.53823	21.5886	11.756	12.9029
ATEG_02910	predicted protein	3.08821	1.30746e-09	20.1382	556	1.61481	1.44013	1.38468	24.9582	23.1254	12.3309
ATEG_02913	conserved hypothetical protein	1.36979	5.65763e-13	69.8562	1616	17.0844	15.7141	19.4648	75.7505	69.345	64.473
ATEG_02914	conserved hypothetical protein	-2.61255	1.85896e-36	24.7146	1108	97.9473	94.8754	100.652	28.8503	18.0069	27.2868
ATEG_02920	conserved hypothetical protein	5.22023	3.51756e-85	81.0787	1838	1.89288	0.871285	1.31645	77.926	68.3266	96.9834
ATEG_02922	hypothetical protein	1.85319	1.34554e-12	10.6664	2735	2.01069	1.88206	1.76938	9.69452	12.4419	9.86265
ATEG_02923	conserved hypothetical protein	-2.49977	1.26089e-17	4.71154	1406	17.4809	15.7018	18.9302	6.34479	3.15341	4.63641
ATEG_02924	chorismate synthase	-2.27304	1.75574e-25	23.1084	491	70.1718	73.3849	72.3514	24.4771	17.6084	27.2399
ATEG_02929	predicted protein	1.06691	0.00152174	19.3643	938	4.90554	6.58519	6.4489	25.4932	16.5436	16.0562
ATEG_02931	conserved hypothetical protein	-1.26748	0.000205247	8.31432	791	11.2087	14.6057	12.931	9.24157	5.04466	10.6567
ATEG_02932	conserved hypothetical protein	-1.2046	4.90993e-20	69.8052	1740	99.7808	100.187	109.604	61.5226	71.1557	76.7373
ATEG_02935	predicted protein	-2.30009	5.77335e-21	201.036	620	642.06	633.189	653.69	248.798	123.178	231.131
ATEG_02937	aconitate hydratase, mitochondrial precursor	-4.07146	9.10539e-118	5.95357	3560	60.4966	56.5831	77.05	5.84695	5.57325	6.4405
ATEG_02938	conserved hypothetical protein	-1.0138	7.87541e-09	52.4013	3563	61.2961	62.8279	79.2076	40.929	58.4854	57.7895
ATEG_02939	conserved hypothetical protein	-1.17497	1.59627e-14	64.9219	2252	94.8865	91.6825	97.3829	64.0955	70.5808	60.0894
ATEG_02940	40S ribosomal protein S26E	-2.12726	3.7634e-21	223.571	792	630.439	625.953	641.846	267.041	146.53	257.142
ATEG_02944	predicted protein	3.45843	1.66507e-18	2.76918	9648	0.151221	0.142273	0.170994	2.29872	1.82669	4.18212
ATEG_02945	predicted protein	3.075	0.01388	1.95145	686	0	0.333491	0	3.25101	1.29262	1.31071
ATEG_02948	predicted protein	2.52866	2.18974e-16	12.0524	2280	1.4767	1.45493	1.013	8.64037	13.3691	14.1477
ATEG_02950	T-complex protein 1 subunit eta	-1.27685	5.72609e-17	52.4095	2023	74.6161	81.3094	87.8017	42.6269	52.5994	62.0023
ATEG_02952	predicted protein	3.87744	4.44273e-18	24.2766	800	0.982006	0.428952	1.64975	25.864	27.1564	19.8093
ATEG_02954	predicted protein	1.77637	4.02644e-13	124.855	1170	16.6905	28.0591	25.2867	99.861	160.485	114.218
ATEG_02956	conserved hypothetical protein	-1.93387	9.63007e-34	15.7291	2433	35.5646	41.7022	39.1925	15.6339	16.3553	15.1982
ATEG_02958	conserved hypothetical protein	3.76803	1.00156e-27	27.5744	2769	0.68902	1.52847	1.6285	24.2072	38.7488	19.7672
ATEG_02960	predicted protein	-2.60429	1.16965e-36	86.8445	830	364.542	337.236	326.239	104.494	64.6358	91.404
ATEG_02961	NADH-ubiquinone oxidoreductase 23 kDa subunit, mitochondrial precursor	-2.40486	4.72579e-45	104.792	873	370.626	341.72	362.579	115.242	85.068	114.067
ATEG_02963	predicted protein	3.83566	8.12833e-23	47.4891	673	3.16843	1.69966	1.30738	32.954	62.5856	46.9279
ATEG_02964	predicted protein	-2.04255	5.26802e-40	2503.74	620	6638	7409.9	5975.1	2614.08	2508.25	2388.9
ATEG_02965	conserved hypothetical protein	-2.05201	1.52117e-36	29.9494	1171	76.5766	76.9745	87.0661	31.3188	28.7755	29.7539
ATEG_02966	conserved hypothetical protein	2.75544	5.58734e-14	8.39966	2658	0.548901	0.903737	0.868941	6.43271	6.63052	12.1357
ATEG_02967	conserved hypothetical protein	3.26064	4.07132e-23	17.9359	1825	1.3529	1.25356	0.903971	16.4294	13.4833	23.8951
ATEG_02968	predicted protein	3.01228	0.000223892	3.31946	950	0.354408	0	0.347315	3.26052	3.26693	3.43095
ATEG_02969	conserved hypothetical protein	1.54596	0.0004181	4.35284	1720	1.04399	0.731546	1.0231	3.31359	4.05992	5.685
ATEG_02970	conserved hypothetical protein	-2.80019	3.02764e-45	15.0135	1128	73.1281	64.7992	62.9868	11.7529	13.6588	19.6289
ATEG_02971	hypothetical protein	-1.32809	1.13131e-11	8.10385	3048	14.2496	11.5963	13.3149	6.62587	8.90957	8.7761
ATEG_02974	conserved hypothetical protein	1.74213	2.99674e-21	120.217	943	24.0406	19.8934	25.3089	121.403	124.947	114.3
ATEG_02975	conserved hypothetical protein	1.04071	1.18774e-07	38.168	1571	10.7157	12.8149	12.1815	33.2029	43.9559	37.3451
ATEG_02976	conserved hypothetical protein	3.11148	7.88039e-56	122.119	2322	7.34662	9.45838	9.99416	94.6589	113.611	158.086
ATEG_02979	conserved hypothetical protein	2.55998	1.81365e-05	4.13089	1932	0.813255	0.0592067	0.39849	4.2326	3.04071	5.11935
ATEG_02983	conserved hypothetical protein	-1.63164	4.623e-11	7.07128	2354	13.3016	15.1609	13.4559	4.73703	6.49798	9.97882
ATEG_02984	26S protease regulatory subunit 6A-B	-1.10121	2.41334e-15	117.565	1593	168.52	159.194	155.965	100.644	113.765	138.287
ATEG_02985	hypothetical protein	-2.17951	2.37078e-43	15.616	2044	44.8038	42.1957	49.557	15.2147	14.5874	17.0459
ATEG_02986	conserved hypothetical protein	-1.1485	1.46048e-10	52.5717	1129	76.0455	68.7945	80.2711	56.1883	43.7871	57.7396
ATEG_02989	hypothetical protein	-1.73035	7.06807e-34	91.9723	2027	178.947	198.019	208.952	75.9168	91.2111	108.789
ATEG_02990	conserved hypothetical protein	-1.33385	1.3285e-05	12.2415	1419	18.6653	19.0242	21.3921	11.0017	7.03017	18.6926
ATEG_02991	riboflavin synthase alpha chain	-1.56881	1.00439e-12	65.1409	628	132.959	119.852	124.869	77.3386	66.5407	51.5433
ATEG_02992	hypothetical protein	-1.56238	8.84723e-17	10.7628	1633	19.1058	19.7533	22.495	9.86341	10.7245	11.7004
ATEG_02993	conserved hypothetical protein	1.25037	7.74816e-06	18.0889	1394	5.79663	5.08753	3.70818	16.2652	21.1507	16.8509
ATEG_03002	protein SOF1	-1.18453	4.09925e-06	11.9521	1176	15.1738	20.6208	16.3665	9.90354	9.89664	16.0562
ATEG_03003	26S proteasome non-ATPase regulatory subunit 11	-1.16573	9.87038e-16	88.3777	1341	130.055	129.912	122.285	88.8825	78.441	97.8096
ATEG_03006	predicted protein	-1.92579	1.4499e-25	13.3781	6493	32.184	33.6837	31.2858	9.69367	12.9057	17.5349
ATEG_03007	60S ribosomal protein L27-A	-1.94986	2.00063e-16	350.23	626	915.762	792.671	918.869	418.409	222.747	409.535
ATEG_03008	conserved hypothetical protein	1.71273	2.52976e-26	102.183	2104	21.283	16.9624	21.4321	89.097	104.152	113.301
ATEG_03009	predicted protein	4.70129	0.000432771	0.992929	1486	0	0	0	1.25067	0.820502	0.907616
ATEG_03010	elongation factor 1-alpha	-3.2353	1.53016e-84	1563.46	1706	9321.47	9229.7	9883.72	1586.95	1220.69	1882.75
ATEG_03012	conserved hypothetical protein	-1.42954	3.56361e-10	35.0665	300	62.1002	58.3375	61.5905	32.2139	31.7748	41.2108
ATEG_03014	predicted protein	3.05662	5.18142e-06	4.39755	1064	0.316436	0.215014	0.41347	5.00722	3.85448	4.33094
ATEG_03015	conserved hypothetical protein	4.37266	8.69581e-15	10.5409	1373	0.0817401	0.41656	0.400521	9.29473	7.2657	15.0621
ATEG_03024	AP-1 complex subunit gamma-1	-1.31928	3.1128e-23	29.4373	2835	47.6628	47.732	46.0882	26.5718	30.2226	31.5176
ATEG_03025	predicted protein	3.28828	1.05544e-85	444.515	1706	24.5378	31.1112	31.9763	420.867	497.101	415.578
ATEG_03026	predicted protein	3.5924	1.38417e-46	129.116	1194	8.08351	6.22711	6.2637	141.748	147.14	98.4616
ATEG_03027	serine palmitoyltransferase 2	-1.51875	9.33497e-27	129.171	4704	233.167	236.799	241.336	121.318	110.913	155.281
ATEG_03028	conserved hypothetical protein	-2.60157	7.08976e-52	33.9933	1982	132.897	125.353	138.339	24.9425	38.4201	38.6174
ATEG_03030	conserved hypothetical protein	1.50819	3.24139e-15	127.183	5182	30.3638	26.9744	29.3529	140.134	136.852	104.563
ATEG_03032	conserved hypothetical protein	3.69224	0.0060189	2.12233	599	0	0.190964	0	2.27529	2.59064	1.50108
ATEG_03033	conserved hypothetical protein	3.98451	4.48981e-05	1.91041	1797	0	0	0.183611	2.68897	1.60373	1.43853
ATEG_03034	predicted protein	4.12653	0.00150775	3.64798	501	0	0.228318	0	2.22574	2.21242	6.50579
ATEG_03038	predicted protein	3.46733	7.99814e-05	6.38018	474	0.23677	0.482647	0.232032	5.48922	7.24918	6.40214
ATEG_03040	hypothetical protein	-2.36782	1.45232e-39	12.0385	2246	42.0235	38.8591	39.1258	12.6327	9.7715	13.7114
ATEG_03041	MAP kinase kinase skh1/pek1	1.05363	6.65751e-11	165.196	1669	53.324	52.0877	48.2371	160.424	182.501	152.663
ATEG_03042	predicted protein	-1.61682	9.00739e-11	2033.65	603	3982.93	3563.84	4492.16	2226.49	1214.12	2660.34
ATEG_03044	conserved hypothetical protein	-2.38769	7.05719e-30	11.1742	1976	36.3495	38.6115	37.7928	11.2237	7.96539	14.3335
ATEG_03047	beta-glucosidase 1 precursor	1.64292	6.04796e-19	100.499	2916	21.7069	19.2999	20.2164	72.2323	109.702	119.562
ATEG_03048	predicted protein	4.55093	0.00084719	3.38528	401	0	0	0	4.0167	1.9349	4.20423
ATEG_03049	hypothetical protein	1.37757	4.3071e-11	28.9291	1271	6.62249	7.46982	7.26875	27.3924	27.3835	32.0112
ATEG_03054	Delta(14)-sterol reductase	-2.93258	4.44862e-54	39.7658	1606	197.414	153.775	233.457	33.4051	38.3738	47.5186
ATEG_03058	conserved hypothetical protein	2.58322	2.08667e-39	283.926	842	22.5258	37.7668	30.5654	273.403	258.149	320.227
ATEG_03061	predicted protein	2.36093	1.75374e-07	4.16995	2196	0.459956	0.520889	0.550917	3.78018	5.24936	3.4803
ATEG_03062	predicted protein	2.74428	3.94294e-45	65.0398	1567	5.22829	6.27779	7.15908	66.3381	64.157	64.6242
ATEG_03064	40S ribosomal protein S3	-2.9036	1.4517e-35	258.93	978	1244.16	1218.84	1287.97	280.484	159.01	337.294
ATEG_03065	phenylalanyl-tRNA synthetase beta chain	-2.86431	4.48084e-103	31.3452	2261	146.528	146.31	148.995	31.3448	31.4731	31.2175
ATEG_03066	protein phosphatase PP2A regulatory subunit A	-1.38924	1.00325e-24	77.5598	2354	127.533	125.175	137.269	65.6868	76.6102	90.3824
ATEG_03067	predicted protein	2.14636	0.0272516	2.41186	719	0.624363	0.318184	0	2.58483	2.77491	1.87582
ATEG_03072	cysteine dioxygenase	-1.0755	0.00101668	7.88636	1005	10.8321	10.8127	10.6153	9.86266	5.07338	8.72304
ATEG_03074	predicted protein	2.80671	1.67758e-16	103.977	338	8.96506	9.81429	9.76182	116.202	127.895	67.8349
ATEG_03075	conserved hypothetical protein	1.8789	9.75663e-29	288.68	1728	49.425	46.4698	53.9096	218.043	322.2	325.797
ATEG_03076	predicted protein	1.59756	7.56342e-22	76.9027	3586	15.5231	15.7897	17.8194	78.8107	81.9417	69.9558
ATEG_03077	conserved hypothetical protein	-1.22638	6.68203e-12	18.1161	1367	25.3686	29.2872	27.1136	17.5834	16.7034	20.0614
ATEG_03080	40S ribosomal protein S12	-2.79603	7.20013e-25	262.52	596	1245.82	1118.92	1188.96	320.351	141.157	326.053
ATEG_03082	conserved hypothetical protein	2.76947	1.67454e-20	58.4863	788	4.41511	6.82259	5.30375	69.3398	61.0477	45.0713
ATEG_03083	conserved hypothetical protein	-1.06889	0.000442804	7.58639	1342	8.11195	10.6546	12.3752	9.04781	7.68132	6.03003
ATEG_03084	conserved hypothetical protein	-1.88069	0.00373539	1.32554	648	3.81025	2.47133	3.56427	1.91203	1.19737	0.867231
ATEG_03085	hypothetical protein	-1.11598	1.09968e-08	19.1343	4209	27.6507	23.3992	28.247	13.6293	20.462	23.3118
ATEG_03086	conserved hypothetical protein	-2.01441	1.63504e-19	10.3342	1869	24.5595	26.7454	28.8345	8.68424	8.00627	14.3122
ATEG_03087	ADP,ATP carrier protein	-4.74413	1.36652e-153	466.095	1324	8110.26	8209.19	7950.27	506.735	348.684	542.865
ATEG_03089	predicted protein	2.20316	0.000245389	6.51305	726	1.23669	0.472675	0.908951	7.85039	5.49631	6.19246
ATEG_03090	predicted protein	1.97286	0.00033104	1.95229	2531	0.310393	0.225972	0.39109	2.10497	1.62037	2.13152
ATEG_03091	predicted protein	1.93174	0.0478637	1.58613	1264	0.177578	0.542978	0	1.56835	0.789225	2.4008
ATEG_03093	conserved hypothetical protein	1.01074	3.18943e-10	89.6212	1136	26.3778	31.4162	27.9799	87.6895	90.5472	90.6268
ATEG_03096	40S ribosomal protein S19	-2.40921	5.75085e-25	198.043	948	664.26	678.36	694.471	220.484	122.184	251.462
ATEG_03098	dihydroxy-acid dehydratase	-1.92256	3.10004e-12	4.21423	2027	8.91411	8.35191	13.7275	4.15648	3.77312	4.71308
ATEG_03100	acid phosphatase precursor	6.61036	6.76509e-176	1227.99	732	7.20597	8.59467	7.96326	967.5	1601.76	1114.72
ATEG_03103	conserved hypothetical protein	5.80285	4.25407e-13	29.9506	410	0.27373	0.278993	0.268252	33.2414	29.1975	27.4129
ATEG_03104	conserved hypothetical protein	-1.05759	6.64267e-15	27.2094	3457	34.4771	35.6033	39.0365	24.7298	27.6705	29.2281
ATEG_03107	conserved hypothetical protein	-1.01391	5.89342e-08	5.52584	4852	6.45341	7.40264	7.59364	4.69858	5.27712	6.60182
ATEG_03108	conserved hypothetical protein	-2.27186	3.51272e-38	116.456	417	385.939	356.329	346.829	128.356	96.4886	124.522
ATEG_03109	conserved hypothetical protein	-1.06313	0.00103822	11.8669	602	19.202	13.3008	15.3465	12.7604	8.83793	14.0025
ATEG_03110	mitotic control protein dis3	-1.14893	5.12538e-13	19.228	3154	28.3598	26.1488	27.3389	15.5955	20.1372	21.9512
ATEG_03113	hypothetical protein	-1.91188	5.28377e-10	5.10977	1152	12.0802	13.3055	11.6475	3.01145	5.19573	7.12213
ATEG_03115	conserved hypothetical protein	-1.205	6.33291e-13	17.9772	2695	23.9867	26.273	29.3832	15.6311	16.7395	21.5611
ATEG_03116	conserved hypothetical protein	-1.9374	1.1116e-12	6.7535	1506	17.438	15.9504	16.4317	6.66392	4.34243	9.25414
ATEG_03117	predicted protein	-1.0068	1.62876e-06	24.7212	1187	32.5247	35.0775	28.8161	24.8426	27.8273	21.4939
ATEG_03119	predicted protein	1.69955	4.30493e-19	125.851	1597	19.1148	27.3613	28.3739	125.762	132.15	119.642
ATEG_03122	conserved hypothetical protein	4.23498	8.95738e-90	185.768	969	5.09606	6.72866	7.0371	166.862	213.906	176.535
ATEG_03124	predicted protein	1.90205	1.6849e-31	90.5071	1141	15.2459	15.4388	15.9047	87.5224	91.9962	92.0027
ATEG_03126	conserved hypothetical protein	-1.28655	3.02202e-09	5.88935	2745	9.40354	8.75094	9.41568	4.60392	5.65316	7.41098
ATEG_03127	predicted protein	1.0693	3.92273e-05	277.658	1643	105.74	70.6653	79.9269	290.557	346.02	196.397
ATEG_03129	conserved hypothetical protein	-1.27855	1.00461e-12	7.28426	3502	11.6972	10.8116	11.6201	6.68676	7.91279	7.25324
ATEG_03130	conserved hypothetical protein	1.50546	2.54882e-13	353.313	1834	84.3249	60.624	91.6326	262.662	368.971	428.307
ATEG_03132	conserved hypothetical protein	1.59085	2.19691e-16	52.4769	1845	9.4893	12.3997	11.505	42.0386	59.957	55.4351
ATEG_03135	conserved hypothetical protein	-1.47698	0.000991594	2.62452	977	3.2164	6.20525	4.95318	2.2827	3.2901	2.30078
ATEG_03136	predicted protein	-1.82437	9.59553e-13	8.64238	1282	16.3704	21.5926	20.9328	5.79873	8.81897	11.3094
ATEG_03137	predicted protein	3.1731	6.32467e-15	113.901	600	12.1582	4.00355	7.88212	174.079	82.3928	85.2314
ATEG_03141	hypothetical protein	1.04651	3.4042e-08	74.5769	1452	23.1106	23.0823	22.951	56.9153	88.0937	78.7216
ATEG_03142	predicted protein	1.38646	2.51023e-18	61.3429	1982	14.7223	13.8511	16.5363	56.2612	64.3691	63.3983
ATEG_03143	conserved hypothetical protein	2.64258	1.81756e-35	50.0811	3258	4.82262	5.79309	4.62483	35.1391	57.7346	57.3695
ATEG_03144	phosphoribosylaminoimidazole carboxylase	-2.62003	8.00572e-53	12.3607	1890	48.5139	49.3257	48.2413	9.8333	11.8466	15.402
ATEG_03146	hypothetical protein	1.53518	3.98735e-29	108.701	3554	24.0311	24.1069	23.643	95.6265	101.954	128.522
ATEG_03148	conserved hypothetical protein	1.10668	2.71198e-17	231.779	1217	70.1778	65.6998	71.123	214.814	236.621	243.903
ATEG_03152	predicted protein	1.04055	1.34627e-09	199.276	1218	70.9495	53.2492	62.3057	203.956	188.741	205.131
ATEG_03153	predicted protein	5.35899	7.06024e-188	2377.93	1060	35.2569	34.532	40.1542	2278.35	1837.68	3017.75
ATEG_03154	conserved hypothetical protein	1.19925	1.98332e-07	67.3847	756	15.4389	19.2158	21.9675	75.3887	56.5941	70.1713
ATEG_03156	conserved hypothetical protein	-1.53351	4.66263e-08	4.53054	1659	9.67377	6.6881	9.0161	4.70505	4.00876	4.87782
ATEG_03160	conserved hypothetical protein	-3.08285	4.42552e-54	6.60897	1145	36.0702	35.6649	36.7891	6.27614	6.67958	6.87119
ATEG_03162	predicted protein	-1.77083	3.65311e-13	9.08088	1175	22.5414	19.9569	17.6909	10.3338	8.39572	8.51318
ATEG_03163	conserved hypothetical protein	-2.36308	6.33138e-23	18.8535	518	69.5474	57.6353	61.5736	22.7229	16.2626	17.575
ATEG_03165	hypothetical protein	-2.4597	5.64254e-27	18.9884	855	69.8315	67.2945	66.5044	23.9105	14.5197	18.535
ATEG_03166	calnexin precursor	-1.16189	3.57106e-21	125.573	1876	179.591	176.947	185.67	122.909	122.246	131.565
ATEG_03170	conserved hypothetical protein	4.43947	2.08201e-09	3.8156	1932	0.116179	0.0592067	0.113854	2.37282	4.24551	4.82848
ATEG_03171	hypothetical protein	3.88096	1.52364e-17	5.10985	3721	0.271449	0.30741	0.0591148	3.66271	5.92787	5.73896
ATEG_03174	histidyl-tRNA synthetase, mitochondrial precursor	-2.18155	2.6378e-48	27.58	1637	74.4538	79.3793	87.0728	24.674	25.8655	32.2006
ATEG_03175	conserved hypothetical protein	-3.26689	4.56337e-86	12.2624	1673	77.3463	73.227	76.9159	11.405	10.4681	14.9141
ATEG_03176	predicted protein	1.10052	0.00981668	17.6773	485	4.16521	5.1887	6.57631	22.2253	17.5976	13.2091
ATEG_03181	thioredoxin reductase	-3.23169	3.52626e-42	8.15536	1221	55.6091	48.9027	45.4885	9.94444	8.1702	6.35145
ATEG_03182	conserved hypothetical protein	1.05214	1.88828e-05	14.7196	3366	4.3678	3.70416	5.424	10.417	15.4771	18.2647
ATEG_03184	conserved hypothetical protein	1.2299	0.000125091	10.6546	1373	3.26961	2.16611	3.20417	9.74593	9.28395	12.9338
ATEG_03188	predicted protein	-1.08384	2.84787e-07	86.0366	1387	107.617	127.17	115.217	82.7189	61.215	114.176
ATEG_03189	conserved hypothetical protein	1.50353	0.00124745	2.91244	2149	0.783359	0.638738	0.511787	2.65211	2.42419	3.66101
ATEG_03191	conserved hypothetical protein	1.63413	6.45452e-12	34.4123	1383	8.03376	5.29341	7.9525	33.0578	37.4283	32.7508
ATEG_03195	glutamine synthetase	-5.14376	1.74801e-266	96.7845	1609	2181.74	2286.32	2115.86	82.7024	86.3867	121.264
ATEG_03197	predicted protein	-1.39835	2.50677e-08	17.7668	878	26.9708	31.3979	33.0701	22.1552	15.528	15.6173
ATEG_03198	conserved hypothetical protein	2.43424	4.08817e-17	18.5393	1256	2.23386	2.36789	1.92646	17.559	17.2088	20.85
ATEG_03199	predicted protein	-1.07543	2.58686e-06	13.0161	1442	14.7097	16.4204	21.7373	11.8572	11.9144	15.2767
ATEG_03200	hypothetical protein	-2.80486	1.83231e-29	255.113	1187	1133.92	1137.13	1175.53	269.824	147.541	347.974
ATEG_03201	conserved hypothetical protein	-3.63752	1.47364e-96	21.653	983	170.342	156.046	195.799	22.6876	18.718	23.5534
ATEG_03206	predicted protein	-1.44327	2.67858e-08	10.9258	719	21.0722	17.9774	18.356	11.0286	9.71219	12.0365
ATEG_03208	predicted protein	1.28121	0.000164046	9.97948	1363	2.71721	1.84631	3.22768	7.81758	10.2466	11.8743
ATEG_03211	conserved hypothetical protein	-2.18438	1.33008e-28	21.0506	717	59.9495	64.1334	61.8176	23.1556	20.7153	19.2808
ATEG_03213	predicted protein	2.49731	0.0112661	2.18186	863	0	0.530184	0.127443	2.15353	2.56877	1.82329
ATEG_03214	conserved hypothetical protein	1.56732	2.29237e-12	92.8164	611	24.2459	18.9085	16.9205	96.9297	81.6351	99.8845
ATEG_03220	hypothetical protein	1.96555	6.9576e-05	7.56711	1278	0.70253	1.96911	1.03271	10.4704	5.81098	6.41995
ATEG_03221	conserved hypothetical protein	3.85521	2.17205e-78	2309.19	485	106.676	107.783	93.8825	2735.24	2322.89	1869.43
ATEG_03222	actin-1	-1.05795	3.66978e-07	19.4678	1279	26.9385	25.2206	25.6255	14.2402	21.5792	22.5841
ATEG_03223	conserved hypothetical protein	-2.24713	2.00928e-55	28.5777	1215	87.1046	87.6498	86.8097	26.8194	27.2772	31.6366
ATEG_03224	predicted protein	4.54403	1.52184e-12	6.35609	1677	0.133845	0.272838	0.0655833	4.4329	7.79928	6.83607
ATEG_03227	predicted protein	1.71829	3.64498e-10	25.5272	1243	4.33387	3.95708	6.45919	22.7266	21.9366	31.9185
ATEG_03228	chromatin remodelling complex ATPase chain ISW1	-1.43445	1.29135e-18	21.6396	3649	36.8766	35.1093	40.4487	17.113	24.0275	23.7784
ATEG_03231	conserved hypothetical protein	-2.84389	3.65337e-103	24.6328	2161	110.515	117.14	113.24	22.9911	23.0302	27.8772
ATEG_03233	neutral trehalase	-1.55346	3.05098e-19	66.1574	2484	131.386	110.841	130.129	49.7793	73.5379	75.155
ATEG_03235	conserved hypothetical protein	-1.09987	5.04692e-09	24.6903	965	33.0291	34.8496	34.5336	26.0639	23.432	24.5751
ATEG_03238	hypothetical protein	1.92925	1.05155e-22	55.0379	1191	9.98849	9.22013	8.5881	54.0956	57.7944	53.2239
ATEG_03243	hypothetical protein	2.58333	5.06086e-09	5.96062	4634	0.242186	1.08611	0.522147	3.44908	6.81702	7.61576
ATEG_03247	predicted protein	-2.03486	0.0119029	1.35996	470	3.82057	3.89403	3.5101	0.263616	0.707504	3.10874
ATEG_03248	predicted protein	1.83707	4.29803e-42	1056.54	916	192.358	190.812	187.067	1025.55	1122.34	1021.72
ATEG_03249	hypothetical protein	-1.39276	1.24006e-12	45.547	1056	82.5777	77.558	71.7598	52.4462	37.5772	46.6176
ATEG_03250	conserved hypothetical protein	-2.05155	1.61039e-15	32.2495	920	79.9023	90.7638	86.6715	31.7829	19.3974	45.5681
ATEG_03251	threonyl-tRNA synthetase	-2.74622	4.68983e-65	34.7298	2440	138.401	148.703	160.062	28.0805	31.9807	44.1281
ATEG_03253	conserved hypothetical protein	-1.30525	1.83989e-13	15.3425	2128	22.6252	25.7479	25.1183	15.2546	16.4597	14.3132
ATEG_03255	predicted protein	-2.78638	4.48698e-10	3.04875	539	13.1177	13.3699	15.0997	4.36752	1.23387	3.54487
ATEG_03257	conserved hypothetical protein	2.67045	2.15093e-17	17.6712	1717	1.69945	1.39903	2.11383	14.7207	14.0732	24.2198
ATEG_03258	histone acetyltransferase GCN5	2.22951	2.87807e-26	75.1991	1286	12.7414	8.53902	9.23653	65.6109	71.4528	88.5336
ATEG_03259	predicted protein	-2.57133	1.00756e-30	15.2207	846	53.0635	60.9795	62.2718	18.5996	12.3158	14.7466
ATEG_03262	anthranilate synthase component I	-2.22972	4.53028e-29	18.8271	1722	51.6828	60.1828	57.4825	15.2536	15.5771	25.6507
ATEG_03265	hypothetical protein	-2.16794	3.31861e-24	6.96259	1560	19.6401	20.8243	19.9521	6.98921	5.61317	8.28539
ATEG_03267	predicted protein	-1.70511	9.82272e-22	22.2212	2391	44.826	44.8746	49.0347	17.3594	20.583	28.7211
ATEG_03269	conserved hypothetical protein	-1.82481	1.7605e-14	18.4799	828	40.1206	47.9377	39.052	21.6974	13.7884	19.9538
ATEG_03270	conserved hypothetical protein	-3.14983	3.36245e-66	36.857	373	207.007	206.388	220.261	40.1926	30.9051	39.4732
ATEG_03271	conserved hypothetical protein	-1.12088	8.25257e-08	11.6581	2319	14.6638	17.5108	16.6469	8.65534	13.7179	12.6012
ATEG_03272	hypothetical protein	2.24386	3.67265e-11	176.953	374	29.7077	16.21	25.5843	240.842	106.1	183.916
ATEG_03273	predicted protein	1.7035	1.22255e-09	37.4714	1582	9.86085	4.62755	7.57785	40.2556	37.2043	34.9541
ATEG_03274	predicted protein	-2.7514	8.24982e-29	9.47387	2159	38.9345	43.286	41.059	9.81326	5.75004	12.8583
ATEG_03275	conserved hypothetical protein	1.26022	1.9709e-07	49.5897	968	11.7099	15.7164	11.93	36.3507	47.9782	64.4402
ATEG_03276	predicted protein	1.18566	2.06431e-07	22.2276	1196	6.28709	6.40798	6.0693	21.1334	22.1499	23.3996
ATEG_03277	protein EPD1 precursor	-1.21671	4.91064e-14	55.7579	1829	69.2152	88.808	91.3419	48.0289	54.906	64.3387
ATEG_03279	hypothetical protein	-1.08346	1.59335e-15	58.8178	1685	75.1969	85.7395	78.9137	52.7952	57.7564	65.9017
ATEG_03280	conserved hypothetical protein	1.73975	0.0287699	2.27105	1115	0.50327	0.512947	0.197279	1.00009	2.38584	3.42723
ATEG_03286	conserved hypothetical protein	-1.90419	3.54896e-11	14.6519	1526	36.8459	33.8065	37.7662	20.2169	14.164	9.57477
ATEG_03288	conserved hypothetical protein	1.39419	6.22774e-14	26.1297	2509	6.57541	6.29153	6.13696	21.3824	26.9485	30.0581
ATEG_03289	predicted protein	1.54851	3.47251e-07	41.5607	624	8.09345	10.2655	9.16526	49.6393	43.3422	31.7006
ATEG_03290	predicted protein	2.21167	5.32929e-06	7.89796	1022	0.65888	1.7908	0.753309	7.51642	7.04966	9.12781
ATEG_03291	predicted protein	2.29765	0.0131096	4.02936	550	0.816212	0.623931	0	5.40653	4.43369	2.24786
ATEG_03294	conserved hypothetical protein	-2.04482	4.17609e-45	97.4334	1010	253.127	254.257	268.533	98.629	84.3938	109.277
ATEG_03296	succinyl-CoA:3-ketoacid-coenzyme A transferase 1, mitochondrial precursor	-2.30099	7.89688e-48	40.4248	1699	126.035	110.886	147.335	37.4105	39.0786	44.7852
ATEG_03297	predicted protein	3.78433	0.0112229	1.08079	748	0	0	0	1.15949	1.48185	0.601033
ATEG_03298	leucyl-tRNA synthetase	-3.0513	6.56181e-84	27.7476	3573	143.985	141.535	155.786	21.4995	27.3616	34.3816
ATEG_03299	predicted protein	1.41495	0.0070935	9.22783	717	3.28705	0.79768	2.4543	9.33135	10.3577	7.99449
ATEG_03303	40S ribosomal protein S10-A	-2.40843	7.25849e-24	326.433	574	1152.01	1097.44	1116.69	385.082	200.057	394.159
ATEG_03305	conserved hypothetical protein	-1.59164	3.10004e-12	33.8818	810	68.1689	61.0065	69.9275	42.3706	27.9158	31.3591
ATEG_03309	predicted protein	3.22649	7.05478e-12	11.392	1049	0.748908	1.09044	0.419383	11.6931	8.87584	13.6072
ATEG_03310	conserved hypothetical protein	1.66531	1.78082e-27	199.195	1979	42.7027	40.3448	36.9019	161.84	204.938	230.806
ATEG_03311	conserved hypothetical protein	-2.74408	1.62119e-87	65.8599	942	290.581	279.411	284.181	66.4218	65.8935	65.2643
ATEG_03313	conserved hypothetical protein	-1.13622	1.06951e-14	78.0371	1303	112.315	109.208	109.055	78.2574	68.7341	87.1197
ATEG_03314	conserved hypothetical protein	-1.33438	6.34128e-07	9.43316	806	15.5951	14.4758	15.9653	10.1456	8.11377	10.0401
ATEG_03315	NADH-ubiquinone oxidoreductase 40 kDa subunit, mitochondrial precursor	-2.96124	3.92024e-94	80.4418	1135	379.206	417.639	411.153	77.6147	69.1422	94.5686
ATEG_03317	hypothetical protein	-1.74937	8.89803e-14	34.1166	2827	66.2974	71.6589	80.7269	20.4235	35.0132	46.9133
ATEG_03318	hypothetical protein	-2.64741	9.16434e-21	6.96767	2345	30.199	25.2189	28.5159	6.34028	3.97047	10.5923
ATEG_03319	predicted protein	-2.10505	5.39017e-40	23.107	1572	60.4696	66.071	64.7865	21.2017	20.307	27.8123
ATEG_03320	transporter ATM1, mitochondrial precursor	-2.42408	5.73387e-50	10.3314	2503	31.5659	36.1488	39.5025	9.45459	10.6281	10.9115
ATEG_03321	conserved hypothetical protein	1.39729	2.10181e-12	47.0419	3207	10.8485	12.6978	10.4942	33.5344	52.6389	54.9524
ATEG_03322	DNA repair and recombination protein RAD54	-1.01761	1.34399e-08	9.63361	2822	11.4934	12.8898	13.173	8.91269	8.91609	11.072
ATEG_03323	conserved hypothetical protein	-1.13728	2.39624e-07	18.8666	1109	27.1212	25.7861	27.7685	21.7858	17.9906	16.8235
ATEG_03324	conserved hypothetical protein	-1.90386	3.98472e-19	37.671	484	97.1571	86.7358	90.2134	44.2864	33.8939	34.8326
ATEG_03325	aconitate hydratase, mitochondrial precursor	-4.01958	9.23333e-257	271.926	2843	2743.64	2752.82	3017.63	244.923	282.895	287.96
ATEG_03326	conserved hypothetical protein	1.3867	2.91791e-12	35.7137	1353	8.29484	8.3698	9.59202	36.0802	33.0151	38.0458
ATEG_03328	predicted protein	-2.42448	4.69593e-33	25.0795	677	90.0155	82.9603	87.889	28.367	19.8108	27.0607
ATEG_03330	60S ribosomal protein L8	-2.65136	2.29763e-30	217.175	1086	951.675	848.952	850.293	255.329	138.604	257.593
ATEG_03331	predicted protein	1.76685	7.4798e-09	48.7764	1127	8.26533	9.74372	9.66134	45.0744	69.0429	32.212
ATEG_03335	conserved hypothetical protein	2.5865	2.56872e-37	27.3539	2677	3.01849	2.7347	2.917	22.8175	26.7479	32.4962
ATEG_03338	conserved hypothetical protein	2.15964	1.88729e-07	1.96016	4750	0.259899	0.240815	0.324161	1.69547	1.91349	2.27152
ATEG_03339	conserved hypothetical protein	3.21841	1.07012e-05	1.68907	2827	0	0.242775	0.0778091	1.70926	1.52913	1.82882
ATEG_03342	predicted protein	1.76878	0.00619147	2.6843	1799	0.935763	0.317919	0.183407	1.72178	2.95744	3.37367
ATEG_03346	3,4-dihydroxy-2-butanone 4-phosphate synthase	-3.06052	1.43113e-42	8.24769	899	39.8233	50.3864	43.6752	6.75315	9.86361	8.12631
ATEG_03347	conserved hypothetical protein	1.11681	1.43483e-08	21.5868	2077	5.61957	6.88416	6.67206	21.1769	21.6135	21.97
ATEG_03348	predicted protein	1.47712	0.00314679	3.61851	1376	0.734057	0.831303	0.879226	3.06147	3.38327	4.41077
ATEG_03349	conserved hypothetical protein	2.71438	0.00699114	2.99817	601	0	0.570985	0.183	2.68003	3.13531	3.17917
ATEG_03351	ubiquitin-conjugating enzyme E2-20 kDa	-1.70118	4.1753e-21	51.1039	689	106.691	110.237	105.514	57.5441	45.6883	50.0794
ATEG_03352	hypothetical protein	1.81535	2.54973e-19	384.315	1917	61.4714	73.394	76.5349	377.128	467.307	308.509
ATEG_03353	predicted protein	1.64709	2.22789e-12	53.2052	1675	10.5194	11.1314	11.1625	50.4475	67.4318	41.7364
ATEG_03355	predicted protein	1.30777	7.61567e-06	17.7032	1392	3.3056	5.34136	4.97768	15.8435	14.1738	23.0923
ATEG_03356	predicted protein	1.19218	2.17705e-09	113.759	480	34.1364	29.0734	32.7658	118.995	111.997	110.286
ATEG_03357	predicted protein	2.21438	1.40078e-06	8.1342	985	0.68363	1.16129	1.45155	7.29561	8.77736	8.32964
ATEG_03358	predicted protein	2.03264	0.00915323	2.17113	1526	0	0.599671	0.360364	1.54266	2.68753	2.28321
ATEG_03359	hypothetical protein	2.87518	0.00090751	3.58403	813	0.552173	0.140698	0.135281	4.41954	1.90872	4.42384
ATEG_03360	hypothetical protein	-2.15454	2.9487e-31	25.0269	925	63.2123	75.4338	77.1665	26.6552	21.3297	27.0958
ATEG_03361	60S ribosomal protein L31	-2.21741	5.19596e-22	858.176	273	2547.97	2458.7	2752.8	1025.24	553.4	995.893
ATEG_03365	GTP-binding nuclear protein GSP1/Ran	-1.44339	1.03905e-17	244.932	1089	455.203	415.323	419.936	272.943	206.722	255.129
ATEG_03370	conserved hypothetical protein	6.70609	7.02976e-69	290.262	577	2.72307	1.58596	0.762448	325.317	190.564	354.905
ATEG_03371	hypothetical protein	4.45962	5.98668e-41	56.4271	1811	2.10701	0.75795	1.88265	52.4059	38.9264	77.949
ATEG_03373	conserved hypothetical protein	-1.60584	6.15202e-17	5.91845	5602	11.279	10.8629	12.3687	4.68881	5.34228	7.72427
ATEG_03375	conserved hypothetical protein	1.85552	0.00211148	3.25824	1570	0.357418	0.801439	0.490371	2.28859	2.18861	5.29751
ATEG_03376	predicted protein	3.87784	6.07331e-20	9.11212	1957	0.344085	0.526053	0.280999	8.67361	8.38256	10.2802
ATEG_03377	predicted protein	2.41869	0.00815462	3.41597	608	0.553763	0	0.54268	3.4643	4.01074	2.77286
ATEG_03378	predicted protein	1.51599	0.00033871	5.08572	1689	0.797366	1.21905	1.36746	4.03462	6.43135	4.79118
ATEG_03379	conserved hypothetical protein	-1.2138	0.00302907	3.70345	1032	6.19871	5.32034	5.32864	5.16248	3.00735	2.94052
ATEG_03386	conserved hypothetical protein	1.84499	5.76589e-08	37.3153	412	6.81003	6.94097	6.13983	43.9062	30.939	37.1006
ATEG_03387	splicing factor 3B subunit 3	-1.55904	1.24172e-25	14.9238	4017	28.8047	27.4507	28.2556	12.3375	15.5902	16.8436
ATEG_03390	hypothetical protein	-2.04555	3.05184e-09	8.79609	2091	21.469	21.7177	29.2447	14.1617	5.88403	6.3426
ATEG_03393	predicted protein	3.11003	2.71928e-11	8.33364	1881	1.13363	0.182436	0.467764	8.4971	7.66055	8.84326
ATEG_03394	hypothetical protein	-3.55946	1.60017e-37	5.60155	1586	37.4333	32.5275	60.1925	6.32779	5.87059	4.60627
ATEG_03398	predicted protein	-2.55269	8.66133e-40	15.1925	1647	59.4195	55.2837	56.7612	10.6071	17.296	17.6744
ATEG_03399	predicted protein	1.89017	8.76192e-21	195.473	665	30.7154	34.4022	36.8816	201.779	219.684	164.956
ATEG_03400	conserved hypothetical protein	-1.48199	1.21033e-13	25.347	1065	43.2056	50.5882	42.6507	25.2453	20.191	30.6047
ATEG_03401	carboxypeptidase Y precursor	-1.67244	6.96294e-41	356.254	1733	703.813	768.962	720.634	356.828	332.079	379.854
ATEG_03402	40S ribosomal protein S18	-1.8697	1.19596e-15	424.452	780	1012.8	981.971	1011.42	493.057	265.595	514.703
ATEG_03406	cytochrome c peroxidase, mitochondrial precursor	-2.29826	2.74283e-16	10.5559	973	32.0655	39.0304	29.05	5.85754	12.8727	12.9373
ATEG_03411	conserved hypothetical protein	2.52723	7.16816e-23	11.1041	3597	1.27923	1.30383	1.07017	9.57578	9.70679	14.0296
ATEG_03412	predicted protein	3.6897	4.7832e-09	5.11626	1445	0.0776673	0.316643	0.304452	3.60123	5.36952	6.37802
ATEG_03415	conserved hypothetical protein	1.46092	0.0388686	1.31915	1887	0.35685	0.303093	0.233139	1.18187	1.70346	1.07211
ATEG_03418	conserved hypothetical protein	-1.67358	2.20122e-21	16.3083	3961	33.0369	34.8273	31.9037	11.9176	17.7975	19.2098
ATEG_03420	predicted protein	1.37466	0.0152173	11.2764	353	2.86137	2.91639	2.49254	12.9866	12.246	8.59664
ATEG_03421	conserved hypothetical protein	1.5777	0.0280299	1.71679	1868	0.420559	0.12247	0.529897	2.52044	1.24609	1.38385
ATEG_03422	DNA topoisomerase 2	-1.97235	3.071e-22	20.1075	5298	49.2512	47.8449	53.4346	14.0784	18.411	27.8331
ATEG_03425	predicted protein	3.7832	6.93169e-05	3.2966	905	0.24802	0	0.121528	2.73811	3.67433	3.47735
ATEG_03426	conserved hypothetical protein	4.89555	5.19946e-49	53.8968	999	1.46044	1.03052	0.880746	48.7413	48.7085	64.2407
ATEG_03429	predicted protein	3.25042	1.70319e-11	9.70432	1240	0.995582	0.368991	0.532176	11.3908	9.56462	8.15756
ATEG_03431	conserved hypothetical protein	1.34244	1.314e-10	26.4844	2014	6.46405	6.70194	6.82616	20.6704	30.5449	28.2378
ATEG_03432	hypothetical protein	2.03718	0.000733972	0.571445	8161	0.0550076	0.112131	0.0943367	0.622459	0.706262	0.385615
ATEG_03445	predicted protein	3.41324	0.0284176	0.306455	2104	0	0	0	0.176663	0.368772	0.373931
ATEG_03448	conserved hypothetical protein	4.74411	3.63669e-15	39.9774	442	1.26956	0.776384	0.497661	24.9481	26.5821	68.4021
ATEG_03449	conserved hypothetical protein	4.96909	4.48517e-19	14.7219	1231	0.455846	0.278767	0.0893445	11.5747	13.3263	19.2648
ATEG_03450	predicted protein	4.86039	8.96438e-07	3.64643	1293	0.0867975	0	0.0850604	3.06635	2.65747	5.21546
ATEG_03456	predicted protein	1.24795	5.29569e-08	25.4201	2647	7.54696	5.70424	7.43747	27.0548	27.7629	21.4426
ATEG_03457	predicted protein	3.04077	5.75766e-08	4.82027	1847	0.364578	0.309657	0.416828	6.97648	4.38088	3.10344
ATEG_03458	conserved hypothetical protein	2.37804	2.11155e-22	8.62692	5432	0.971055	1.17925	1.01236	6.59186	9.99866	9.29022
ATEG_03459	predicted protein	-3.46446	1.38596e-23	1.79192	937	12.4566	13.7948	12.6768	1.3223	1.77442	2.27905
ATEG_03461	predicted protein	-3.47339	3.26772e-18	3.20393	410	19.9823	29.0153	21.7284	3.62633	3.24417	2.74129
ATEG_03462	conserved hypothetical protein	-2.01381	1.14591e-16	3.37522	2356	7.57404	9.46754	9.28975	2.68204	3.29328	4.15034
ATEG_03463	predicted protein	1.54856	5.371e-05	11.3238	1416	2.93254	2.42346	2.09714	15.75	8.14096	10.0805
ATEG_03465	predicted protein	-1.6336	4.50877e-07	3.04594	1303	6.37372	6.23292	5.73972	3.1379	2.72214	3.27777
ATEG_03470	predicted protein	5.34248	1.19582e-05	0.954243	4723	0.0237623	0	0	0.629598	1.97136	0.261767
ATEG_03474	predicted protein	-3.97729	0.000731299	0.0295107	2504	0.53784	0.593864	0.219615	0	0.0885322	0
ATEG_03476	predicted protein	-1.22182	0.00387621	7.95577	349	9.96878	11.7993	14.4963	8.52032	7.93999	7.40699
ATEG_03477	predicted protein	-1.8595	6.68131e-13	89.9507	1081	186.668	223.06	212.539	47.7948	98.4354	123.622
ATEG_03481	conserved hypothetical protein	1.91896	5.75482e-25	85.1286	2090	11.2229	15.2699	16.7869	75.4661	93.447	86.4728
ATEG_03484	N amino acid transport system protein	-4.66146	1.79074e-132	10.0531	1465	162.1	196.684	136.409	9.89506	10.2141	10.0502
ATEG_03487	reduced viability upon starvation protein 167	-2.75731	4.35843e-63	57.966	1313	263.35	261.183	236.803	64.5448	52.0866	57.2665
ATEG_03491	DNA-directed RNA polymerase III largest subunit	-1.33393	1.5389e-15	15.4375	4431	24.0365	24.731	25.7645	12.0516	15.0341	19.2268
ATEG_03492	GTP-binding protein GUF1	-1.70143	1.18293e-15	10.3931	2076	23.3	19.7257	21.7741	7.40056	10.7852	12.9934
ATEG_03493	mitotic spindle checkpoint component mad2	-1.78327	1.33786e-11	8.07434	993	19.3265	16.5879	17.7213	8.23502	6.02768	9.96031
ATEG_03494	conserved hypothetical protein	1.69187	1.45702e-12	18.4141	3124	2.87399	4.61357	3.37976	13.9605	19.4435	21.8382
ATEG_03495	predicted protein	3.63939	3.26231e-05	11.1392	381	0	1.50115	0	14.959	9.01867	9.43984
ATEG_03496	conserved hypothetical protein	2.49391	5.22215e-33	23.2689	3649	2.42974	2.60185	2.83322	20.9838	19.5926	29.2302
ATEG_03497	predicted protein	3.38566	8.37051e-14	12.3517	1169	0.960045	0.587103	0.658582	15.3682	9.86108	11.8258
ATEG_03499	hypothetical protein	-1.06184	3.09723e-13	26.3137	2290	33.4727	35.8147	36.4049	22.7781	26.9603	29.2026
ATEG_03500	predicted protein	2.42825	6.87089e-15	19.7614	1179	1.61823	2.8136	2.5187	16.0786	18.8968	24.3089
ATEG_03504	NEDD8-conjugating enzyme Ubc12	-1.63568	8.61884e-19	59.2026	699	120.578	131.406	105.105	64.8745	56.1347	56.5985
ATEG_03507	predicted protein	1.14427	0.000359206	8.63925	1383	2.27217	2.48129	2.70385	7.34618	8.57565	9.99591
ATEG_03508	conserved hypothetical protein	-1.1365	0.00020261	10.1477	805	13.6627	11.5098	18.1711	9.38867	11.9792	9.07522
ATEG_03509	ketol-acid reductoisomerase, mitochondrial precursor	-3.12519	4.00087e-47	100.729	1252	570.469	535.482	582.243	90.8465	69.2322	142.107
ATEG_03513	30 kDa heat shock protein	-2.08523	5.6586e-14	135.508	527	472.129	300.619	344.141	164.337	82.4482	159.739
ATEG_03514	conserved hypothetical protein	1.50032	0.00601088	2.76605	1532	0.65931	0.522657	0.646115	2.10274	2.89406	3.30136
ATEG_03515	conserved hypothetical protein	2.79634	0.0347943	0.469056	2415	0	0.0947307	0	0.256521	0.917949	0.232698
ATEG_03516	conserved hypothetical protein	1.4709	8.68889e-10	25.5161	1533	5.63708	4.55161	7.3896	22.0643	25.4511	29.033
ATEG_03517	predicted protein	3.16946	5.88592e-36	31.2018	1474	2.1319	2.09529	2.38769	28.6633	34.3656	30.5764
ATEG_03518	copper amine oxidase 1	-1.50422	2.96257e-09	13.5819	2180	27.2336	21.6181	26.3354	13.3562	17.4907	9.89884
ATEG_03522	predicted protein	1.09271	0.0153872	7.61239	1242	1.35543	3.59187	1.85962	7.98065	5.3547	9.50183
ATEG_03523	conserved hypothetical protein	3.02803	0.000760416	14.5421	2108	0.479157	1.89922	0.521742	8.93394	5.04785	29.6445
ATEG_03525	hypothetical protein	1.42049	0.0388435	2.80172	1109	0.910787	0.825156	0.198346	2.45788	2.2988	3.64847
ATEG_03527	hypothetical protein	5.42988	7.57924e-54	51.6889	1790	0.689677	0.511228	1.04453	66.1721	41.4885	47.406
ATEG_03528	hypothetical protein	1.1662	0.0194062	0.797165	6636	0.118385	0.258561	0.298327	0.709492	0.835159	0.846844
ATEG_03530	predicted protein	2.18854	2.57767e-05	9.8652	642	2.09774	1.06904	0.856566	9.07053	9.49584	11.0292
ATEG_03533	predicted protein	1.81755	3.32756e-06	12.6907	931	1.8082	3.07162	2.00828	15.0383	10.358	12.6759
ATEG_03535	conserved hypothetical protein	-2.76303	0.0237191	0.31693	353	1.58965	1.29617	2.49254	0	0.314001	0.636788
ATEG_03537	predicted protein	-3.95057	1.48182e-05	0.0784504	2008	1.17371	0.911452	0.712042	0.123406	0	0.111945
ATEG_03546	conserved hypothetical protein	3.75377	0.00108262	1.22933	1762	0	0.129838	0	2.03921	0.691978	0.956808
ATEG_03547	conserved hypothetical protein	3.70085	1.4249e-08	6.90047	957	0.351816	0.478108	0.114925	7.63854	6.48607	6.57682
ATEG_03549	predicted protein	-2.57001	4.98005e-05	1.93862	488	5.51947	8.6728	8.78963	0.761678	0.908544	4.14565
ATEG_03550	predicted protein	9.12188	2.06936e-20	48.8925	1402	0.0800494	0	0	60.2707	58.1883	28.2185
ATEG_03551	conserved hypothetical protein	4.5717	1.51753e-24	15.5041	1794	0.875813	0.127522	0.183918	14.0889	15.508	16.9153
ATEG_03554	conserved hypothetical protein	-4.741	4.64649e-162	8.21525	1786	134.16	134.242	155.922	6.93727	7.19917	10.5093
ATEG_03555	predicted protein	-4.29708	1.6171e-51	3.20777	1698	48.712	29.7084	45.7291	4.23214	2.61113	2.78004
ATEG_03556	conserved hypothetical protein	-1.08167	0.000104254	757.114	499	1162.78	758.303	1230.31	1010.56	699.262	561.515
ATEG_03557	tyrosyl-tRNA synthetase	-3.04925	1.63145e-101	28.4789	1439	137.03	158.823	158.898	25.8304	27.0366	32.5698
ATEG_03558	predicted protein	-3.24824	0.000556995	0.256884	774	1.30499	2.21681	1.98936	0.480231	0	0.290421
ATEG_03560	predicted protein	1.22468	0.0023639	10.4509	758	2.36895	2.86723	3.33722	10.4612	11.6984	9.1931
ATEG_03561	predicted protein	1.75558	0.0242338	2.13915	1177	0.667463	0.0971854	0.373774	1.57901	2.26017	2.57826
ATEG_03565	predicted protein	5.67005	1.91348e-12	3.09305	3626	0.0619025	0.0315464	0	2.97277	3.4237	2.88267
ATEG_03566	predicted protein	2.3925	0.0391664	1.53649	1260	0	0.272351	0.174576	0.688331	0.26391	3.65724
ATEG_03578	predicted protein	6.16222	2.12405e-06	6.52366	762	0	0	0	1.46338	2.47286	15.6347
ATEG_03579	predicted protein	8.09878	7.58107e-13	17.639	998	0	0	0	10.8009	16.3265	25.7896
ATEG_03580	conserved hypothetical protein	2.92236	0.0012538	2.3423	2048	0.219198	0.223413	0.0537027	0.302489	1.84016	4.88427
ATEG_03581	predicted protein	1.9752	0.0202521	3.50426	1379	0.325538	0.0829494	1.11658	1.16802	2.00947	7.3353
ATEG_03582	predicted protein	4.94778	1.92176e-08	16.6347	419	0.80355	0	0	9.1668	21.6923	19.0451
ATEG_03583	hypothetical protein	5.49509	3.01266e-05	2.52477	1154	0	0	0	0.966288	1.05656	5.55148
ATEG_03593	predicted protein	3.88482	0.000486572	1.67975	1428	0	0.0801031	0.077019	1.82205	0.698586	2.51861
ATEG_03597	predicted protein	2.66043	6.96307e-07	5.08869	1502	0.672479	0.380783	0.439347	4.28947	7.01067	3.96593
ATEG_03600	conserved hypothetical protein	2.58385	4.07791e-07	6.12299	1786	1.19393	0.19214	0.492646	4.99483	6.64061	6.73352
ATEG_03602	predicted protein	5.98516	9.2601e-47	47.1853	1240	0.452537	0.184496	0.709569	43.5647	51.1305	46.8607
ATEG_03603	conserved hypothetical protein	4.63965	3.98693e-06	2.23303	1768	0.0634781	0.0646987	0	2.663	2.31966	1.71641
ATEG_03605	predicted protein	6.65753	1.25855e-08	5.14351	1160	0	0	0	3.2043	5.63767	6.58856
ATEG_03608	conserved hypothetical protein	2.94074	3.4056e-08	7.00932	1259	0.267425	0.63599	0.786218	5.80626	9.50832	5.71339
ATEG_03611	predicted protein	-3.25077	3.32169e-09	1.13701	1124	6.98936	6.81846	7.82798	1.21254	0.0986142	2.09987
ATEG_03613	predicted protein	1.04148	0.00613011	6.45817	1435	2.34626	1.83338	1.7628	5.35315	5.48418	8.53717
ATEG_03615	predicted protein	1.99973	0.00124307	3.69917	1319	0.340346	1.1274	0.250151	3.47558	3.3614	4.26054
ATEG_03616	predicted protein	4.24306	5.44825e-39	30.0116	1351	1.24607	0.762017	0.976904	30.7227	30.0283	29.2838
ATEG_03617	predicted protein	4.69281	0.000579402	2.35536	644	0	0	0	1.53913	4.13077	1.39619
ATEG_03620	predicted protein	6.29889	3.88828e-36	43.5732	1463	0.230135	0.23456	0.526235	62.4156	37.8819	30.4222
ATEG_03621	predicted protein	6.31852	1.47978e-21	56.4428	570	0.787573	0	0.385906	81.9477	54.2544	33.1264
ATEG_03622	hypothetical protein	-5.39608	9.21181e-77	1.50302	7600	33.6835	55.1166	34.9486	1.38572	0.845902	2.27744
ATEG_03623	hypothetical protein	1.39662	7.2345e-18	790.823	1576	181.732	214.766	185.143	834.043	819.994	718.431
ATEG_03624	conserved hypothetical protein	-5.37804	4.62818e-70	0.872112	1942	21.9604	27.566	21.8607	0.8294	0.513687	1.27325
ATEG_03626	conserved hypothetical protein	-2.81657	0.00147821	1.44853	1960	7.04296	8.52068	7.74371	3.09749	0.961387	0.286717
ATEG_03628	predicted protein	-1.7002	8.20589e-06	3.19733	1047	6.21709	7.86617	6.30276	4.26016	2.5408	2.79104
ATEG_03629	hypothetical protein	-2.43614	0.00668485	0.0387246	7871	0.128327	0.188926	0.139732	0.0314826	0.0704118	0.0142794
ATEG_03630	predicted protein	-2.29661	0.0413265	0.0574218	3311	0.101688	0.414572	0.13287	0.0374206	0.066954	0.0678907
ATEG_03634	conserved hypothetical protein	-2.73335	0.000245389	0.405581	959	1.87244	1.90844	1.83496	0.516787	0.231162	0.468793
ATEG_03636	conserved hypothetical protein	-2.46462	0.0242208	0.220893	841	0.934131	1.22412	0.653883	0	0.395395	0.267284
ATEG_03638	conserved hypothetical protein	-4.08645	7.42117e-09	0.363362	740	3.48821	5.41021	4.45878	0.334864	0.299574	0.455648
ATEG_03639	conserved hypothetical protein	-1.91967	0.000326549	1.10892	1776	2.4013	3.15595	2.84866	0.697633	2.05957	0.56956
ATEG_03641	conserved hypothetical protein	3.99828	2.04654e-89	152.913	2035	5.62525	5.17132	7.35022	116.533	165.746	176.46
ATEG_03642	hypothetical protein	-3.25864	2.71417e-70	22.8003	617	141.514	146.089	135.652	25.5028	19.5815	23.3166
ATEG_03643	predicted protein	2.36242	0.000125587	31.6814	2574	4.88332	2.79969	3.80284	30.999	50.7274	13.3178
ATEG_03646	conserved hypothetical protein	-1.17654	1.01994e-18	210.671	960	299.746	297.407	317.233	176.686	216.258	239.069
ATEG_03649	predicted protein	4.75985	9.07784e-05	1.56638	1746	0.0642779	0	0	2.27078	1.26967	1.15869
ATEG_03650	conserved hypothetical protein	-1.90453	5.9902e-13	5.79129	2959	12.6301	13.4528	15.3508	3.76849	4.90718	8.69821
ATEG_03657	conserved hypothetical protein	1.19206	1.00431e-06	92.2986	986	23.5613	26.5666	26.213	60.8189	84.7618	131.315
ATEG_03659	alpha	-4.6574	2.6411e-91	5.3501	1671	85.9685	85.6364	88.9869	3.33661	4.70964	8.00406
ATEG_03660	predicted protein	-4.47334	7.40492e-133	9.31763	1759	140.558	127.068	133.243	6.83244	11.2166	9.90388
ATEG_03662	conserved hypothetical protein	-1.14892	1.61239e-10	31.457	1003	44.3098	40.0298	49.8926	28.7823	29.5064	36.0823
ATEG_03666	hypothetical protein	-2.36945	1.6918e-42	256.214	1005	863.662	868.205	847.253	298.715	223.78	246.146
ATEG_03669	40S ribosomal protein S11	-2.50275	3.30554e-24	262.47	895	1025.61	916.887	951.016	316.186	157.904	313.319
ATEG_03670	conserved hypothetical protein	-1.27128	5.45321e-20	12.8941	4721	19.4933	20.7889	19.6623	11.6525	12.9836	14.0462
ATEG_03672	hypothetical protein	3.87226	2.43301e-113	159.306	1493	6.91566	6.74218	7.07192	142.489	146.701	188.727
ATEG_03675	predicted protein	-1.85552	1.72812e-21	4.56003	3571	10.6226	10.891	10.2561	4.19822	3.91099	5.57087
ATEG_03676	predicted protein	4.85133	1.04223e-11	9.00103	1095	0.307477	0.104463	0.100441	6.78902	7.79439	12.4197
ATEG_03678	conserved hypothetical protein	-2.45236	7.49632e-35	66.8418	1027	246.642	261.966	192.872	55.978	56.2306	88.3167
ATEG_03683	predicted protein	-2.52423	4.72841e-11	2.3998	1057	7.53858	10.8219	8.94849	3.39933	1.99244	1.80765
ATEG_03684	predicted protein	-1.45488	7.41031e-18	24.8134	1457	43.2895	40.118	47.3297	21.7696	23.2031	29.4675
ATEG_03686	conserved hypothetical protein	2.16579	1.42016e-25	59.3787	1429	9.11028	8.3249	7.69651	46.5599	56.7786	74.7976
ATEG_03688	arabinan endo-1,5-alpha-L-arabinosidase A precursor	5.58299	4.34579e-13	603.611	1139	13.2034	4.51925	2.02778	419.671	781.832	609.33
ATEG_03689	conserved hypothetical protein	-1.01336	7.4443e-06	9.72455	2288	10.546	13.0985	14.3728	10.6679	7.99344	10.5123
ATEG_03691	homoisocitrate dehydrogenase, mitochondrial precursor	-4.70075	4.44314e-185	15.2283	1395	250.283	245.256	269.951	14.9212	12.4747	18.2891
ATEG_03695	conserved hypothetical protein	3.62428	6.42986e-46	94.7289	1586	4.17498	3.53403	7.00397	104.76	91.5532	87.8735
ATEG_03697	conserved hypothetical protein	3.04053	3.86002e-09	12.9339	1071	0.628735	1.17485	1.02692	6.82547	9.72846	22.2477
ATEG_03700	methionine aminopeptidase 1	-1.10609	6.2084e-11	31.4634	1338	41.0165	45.3958	44.059	30.9286	27.0893	36.3723
ATEG_03701	conserved hypothetical protein	-1.04818	2.0899e-08	15.3351	1522	20.4992	22.0958	18.5714	14.246	15.4393	16.3199
ATEG_03707	conserved hypothetical protein	-1.02707	1.07117e-09	20.6666	3045	24.1413	26.033	30.8097	18.6358	18.8923	24.4718
ATEG_03708	predicted protein	2.59128	0.000144056	6.34396	788	0.712114	0.580646	0.55829	2.98743	5.20453	10.8399
ATEG_03709	conserved hypothetical protein	-3.07244	1.94714e-68	12.5479	1157	63.6321	65.8444	74.241	10.7087	11.9752	14.9598
ATEG_03710	conserved hypothetical protein	1.60212	1.93194e-09	10.7306	2598	2.03032	1.76116	2.96336	9.63346	11.0074	11.5508
ATEG_03711	conserved hypothetical protein	-2.40966	2.16147e-18	9.61328	731	33.7762	35.834	29.7902	11.8645	6.52014	10.4552
ATEG_03712	conserved hypothetical protein	-2.70317	5.74798e-59	20.218	1105	87.0411	83.4354	83.3085	19.3979	17.3536	23.9026
ATEG_03716	predicted protein	2.43185	0.0334545	2.04367	554	0.20258	0.206475	0.198525	2.90739	1.60061	1.623
ATEG_03717	conserved hypothetical protein	-1.97879	9.38883e-27	18.2586	1079	43.0611	46.7514	48.6209	14.8128	17.4636	22.4994
ATEG_03718	conserved hypothetical protein	1.11955	4.80504e-07	23.0976	1475	6.46745	6.74691	7.23279	20.6639	26.2264	22.4024
ATEG_03723	predicted protein	5.71793	4.89433e-22	479.827	1583	4.82096	7.80406	3.33493	442.376	772.745	224.36
ATEG_03724	predicted protein	3.46224	1.11555e-36	135.502	1079	6.96882	8.69301	7.95059	130.1	181.929	94.4769
ATEG_03726	conserved hypothetical protein	-1.06832	1.30708e-08	19.0687	1375	25.9556	23.2102	27.6758	16.6701	18.0572	22.4786
ATEG_03727	exoglucanase 1 precursor	1.65573	0.000135063	5.2547	1535	0.950475	0.819713	1.36135	4.11654	4.83807	6.80948
ATEG_03728	conserved hypothetical protein	-2.49066	1.65418e-42	22.3165	1286	85.1755	75.9617	82.2735	20.9069	26.116	19.9266
ATEG_03733	predicted protein	7.07646	1.10276e-137	228.845	2407	1.25891	0.807887	1.05094	181.706	178.858	325.973
ATEG_03734	predicted protein	2.583	3.26733e-10	6.60702	2235	0.803431	0.35826	0.88577	5.26643	5.6537	8.90093
ATEG_03737	pyruvate dehydrogenase E1 component alpha subunit, mitochondrial precursor	-3.55188	1.2096e-106	70.2521	1436	518.005	543.977	528.241	69.7151	55.8071	85.234
ATEG_03738	predicted protein	3.02449	5.11055e-14	9.83487	1568	0.715748	0.65656	0.91185	11.2205	9.82595	8.45815
ATEG_03739	predicted protein	1.31521	0.000836943	11.6267	756	2.52367	2.87481	3.49153	11.9639	9.09024	13.8261
ATEG_03740	predicted protein	2.11971	2.68349e-11	8.0556	3270	0.960984	1.29429	1.27809	9.01777	5.52517	9.62387
ATEG_03745	60S ribosomal protein L20	-2.29592	5.85459e-19	284.389	969	920.419	860.206	928.784	330.91	160.372	361.885
ATEG_03746	conserved hypothetical protein	-3.792	2.66179e-196	54.2227	1123	485.194	498.089	464.613	49.2068	52.4107	61.0506
ATEG_03747	predicted protein	1.53772	5.97733e-05	18.1435	530	3.1763	5.1798	3.52776	15.6628	17.9857	20.7821
ATEG_03748	urease	-1.18052	2.13058e-12	12.1814	4522	16.0824	17.4793	19.8952	12.7681	11.3735	12.4025
ATEG_03749	conserved hypothetical protein	1.84072	1.7866e-18	27.6916	2290	4.94985	5.54454	4.41854	28.946	28.5092	25.6197
ATEG_03752	conserved hypothetical protein	1.15299	7.45877e-10	30.0289	3528	7.98456	8.36506	9.53935	23.7053	34.8424	31.5389
ATEG_03753	predicted protein	3.9491	2.03212e-09	8.06166	987	0.227415	0.579469	0.111432	5.77445	10.781	7.62952
ATEG_03754	hypothetical protein	4.36784	4.72245e-40	34.9783	1349	1.08153	1.10232	0.978352	25.3494	40.3436	39.2418
ATEG_03755	hypothetical protein	1.63612	3.16407e-09	30.3667	804	6.97943	5.26409	6.42936	31.8995	25.0912	34.1093
ATEG_03756	C-8 sterol isomerase	-1.63372	3.00252e-18	37.5259	741	78.4544	71.0096	75.2516	39.2934	30.8145	42.4697
ATEG_03758	conserved hypothetical protein	1.46212	0.0162514	2.69483	1474	0.837531	0.776033	0.223846	2.85793	2.48154	2.74501
ATEG_03761	HIRA-interacting protein 5	-1.08059	5.61146e-09	50.0879	1097	68.954	63.085	70.682	37.1586	51.6321	61.473
ATEG_03762	predicted protein	2.18412	0.0485649	2.88274	428	0.524436	0.53452	0	3.18434	3.62568	1.8382
ATEG_03763	conserved hypothetical protein	2.01383	1.17239e-45	208.041	2726	29.3542	32.814	36.8762	187.077	220.546	216.499
ATEG_03764	60S ribosomal protein L15	-1.78346	7.80547e-15	531.447	954	1159.58	1150.83	1222.96	581.705	334.154	678.482
ATEG_03766	hypothetical protein	-1.32307	8.32452e-20	287.857	1255	459.29	434.307	498.123	298.741	256.218	308.611
ATEG_03767	predicted protein	2.92395	7.25902e-16	22.2268	792	1.27533	1.73314	2.49962	19.8677	21.5527	25.2601
ATEG_03768	predicted protein	-1.56586	1.09898e-08	48.8802	647	101.822	73.5473	103.864	53.4281	29.9805	63.232
ATEG_03772	conserved hypothetical protein	7.16511	1.47967e-168	1072.85	1292	5.99367	3.45287	4.42657	1001.55	758.052	1458.94
ATEG_03774	conserved hypothetical protein	-1.65099	5.31403e-13	46.0691	447	98.6713	95.4507	87.1007	55.9904	36.2035	46.0133
ATEG_03775	conserved hypothetical protein	1.0749	5.18998e-12	74.61	1691	21.5034	23.8786	22.4389	64.1846	71.5788	88.0667
ATEG_03777	predicted protein	-2.78252	2.30785e-19	10.3103	1335	42.1175	46.269	47.371	6.77504	6.47618	17.6798
ATEG_03780	40S ribosomal protein S8-B	-2.2257	2.12648e-21	546.217	668	1631.02	1661.01	1660.61	625.433	337.007	676.209
ATEG_03782	predicted protein	2.49444	8.50864e-08	43.3252	652	3.09835	6.31586	5.22926	67.6507	17.8504	44.4746
ATEG_03783	conserved hypothetical protein	-1.0697	2.36834e-12	37.9351	4896	46.1203	52.3574	54.2727	30.241	39.0982	44.466
ATEG_03784	hypothetical protein	-1.73193	2.95075e-26	111.244	1421	230.303	271.599	215.477	115.442	113.728	104.563
[truncated: 3,322 more rows]
